# Supplementary material for: Regulation of the hippocampal translatome by Apoer2-ICD release
Source: Mol Neurodegener. 2023 Sep 19;18:62. doi: 10.1186/s13024-023-00652-1 (PMC10510282; doi:10.1186/s13024-023-00652-1)
Supplement: Supplementary file 2 — Additional file 2: Table S1. All differentially regulated translating transcripts in Apoer2WT. Table S2. All differentially regulated translating transcripts in Apoer2cKO. Table S3. All differentially regulated translating transcripts in Apoer2Δ16+19. Table S4. All differentially regulated translating transcripts in Apoer2Δ16Δ19. Table S5. Similar basal translatome changes across Apoer2 cKO/KI samples and functional enrichment categories with associated transcripts in Apoer2 cKO/KI samples compared to Apoer2 WT in Figure 2D-E. Table S6-S9. Functional enrichments of basal and Apoer2-ICD-induced translating transcript differences in the Apoer2WT (Table S6), Apoer2cKO (Table S7), Apoer2Δ16+19(Table S8), and Apoer2Δ16Δ19 (Table S9) samples. Table S10. Raw data for log2FC and p-values for all transcripts isolated from mouse hippocampi with and without reintroduction of Apoer2-ICD. Table S11. Sequences used in constructs (from 3’à 5’). [file 13024_2023_652_MOESM2_ESM.xlsx]

## Sheet: SuppTable 1
Table S1: All differentially regulated ribosome-associated transcripts in Apoer2WT. Transcripts are categorized by the effects of only one or both Apoer2-ICDs. Synaptic transcripts are bolded, and transcripts regulated in opposite directions are underlined.
ICD	Type	Down-regulated by Apoer2-ICD in Apoer2WT	Up-regulated by Apoer2- ICD in Apoer2WT
Both ICD[+19]	Effect	ARFGAP3, ARHGAP44, ARHGEF7, CAMKV, CNKSR2, ITGB1, KIF5A, LRRTM2, NGFR, NPTXR, PFN1, PSENEN, RAB4B, RELB, RPS6KA6, SCN10A, SCRN1, SH3GL3, SHISA9, ALOX12B, AMD1, ANKRD34C, ARHGAP35, ARID5A, ATP10B, ATP5MF, ATP8B1, BBOX1, BLZF1, BTBD2, C2orf50, C9orf116, CAPN5, CCAR2, CCDC90B, CCNG2, CDC27, CDC7, CEPT1, CFAP20DC, CFAP58, CFAP97D2, CHST14, CNDP1, COPG2, COX7A2L, CPN1, CREBL2, CRTC2, CTSB, CTSH, DCTN3…	ABHD17C, ABI2, ACAN, ADRA2C, ANO6, ARHGAP39, ARPC5L, BIN1, CABP1, CACNA1A, CACNA1D, CACNA1E, CACNA1H, CASKIN1, CHRM3, CHRNB1, CHRNB2, CNTNAP4, CPEB3, CSPG5, CTNNB1, DOCK7, DVL3, EGLN1, EPHA3, EPHB2, GABBR1, GLRB, GRIA1, GRID2, GRIK4, GRIK5, GRIN1, GRIN2A, GRIP2, GRM2, GRM7, HNRNPM, HOMER2, HTT, IGF1R, KCND3, KCNJ6, KCNMA1, KCNQ5, L1CAM, LAMA4, LGI1, LHFPL4, LYN, MDGA1, MDGA2, NAPB, NAPG, NRCAM, N…
ICD[+19] only	Effect	SNX4, CASP1, MGAT2, REM2, SLC16A12, TRNC	CACNG2, EIF4G1, MARCKS, RALBP1, STON2, STX3, ABHD2, ACSL3, AEBP1, ALG6, ANGEL2, BCL2L1, BRD7, DSG2, DYNLRB2, EPB41L5, FYB1, GHR, GTF2A2, GTF2I, HLF, HMGCR, HNRNPH3, IMMP2L, INO80B, JRKL, KATNIP, KBTBD12, LRP3, MOB4, MSI2, PHYHIP, PRMT9, PRPF19, RBM28, RDH5, RETREG2, RWDD4P2, SDE2, SF3B2, SLC6A13, SNRNP27, SPAG9, SSRP1, TANGO6, THRA, UBALD1, UBAP1L, USP54, WIPF2, XPO6
ICD[Δ19] only	Effect	AP1G1, GABRA3, TDRD1, ACCS, AK7, AKR1B10, ANKRD2, ARHGAP18, BAHD1, BHLHE22, BRIP1, C5, C7orf26, C9orf24, CA3, CABLES1, CAVIN3, CBLC, CCDC33, CCDC77, CDK5R2, CFAP161, CHAF1A, CHAF1B, CSAD, CSPG4, DACH2, DBT, DCAKD, DCTN4, DEPTOR, DHCR7, DISP2, DLGAP5, DUSP18, DYNLRB2, EBF1, EYA4, FAM83D, GCHFR, GFPT2, H4C8, HEPH, HERPUD2, HYDIN, IGKC, ISM1, KBTBD12, KIF11, KIF15, KLHDC7A, LBP, LMF1, LRRC34, MAEL, …	ATP2B3, EFNA5, SVOP, TENM3, ABCA7, ALG11, ANKRD27, CC2D1B, CDH18, CEP170, CERS5, COASY, COCH, COQ7, CSGALNACT1, CTSO, CUX2, DHODH, ENY2, FBXL5, FNDC1, GARNL3, GART, GBP3, GPCPD1, HDAC4, IGFBP2, ITIH3, KCNIP1, MAGT1, MED12L, MEN1, MIA2, MYH7, NAP1L5, NARF, NCAPG2, ND6, OARD1, OSMR, POU2F1, PRSS23, RALGAPB, RGL2, RNF103, RNF139, RNFT1, RNR2, SCLT1, SLC20A1, TECPR1, TRMT13, TUBGCP3, WRNIP1, ZC3H7B, …

## Sheet: SuppTable 2
Table S2: All differentially regulated ribosome-associated transcripts in Apoer2cKO
Apoer2cKO	Up-regulated in Apoer2cKO compared to Apoer2WT		Down-regulated in Apoer2cKO compared to Apoer2WT
Not rescued		ANO6, CPEB3, PICK1, TDRD5, ABCA4, ADAM19, ASAH2, ATG16L1, BLMH, CCPG1, COL4A3, CRYZ, DNAH5, FOLH1, GOLGA7, HSF1, ITGA11, KANTR, MOCS2, NUP188, OPA1, OSTM1, PCMT1, PID1, RAB2B, RPTOR, SCPEP1, SEMA3D, SLC13A5, SQOR, TNNC1, WDFY2	ARC, ARFGAP3, ARHGAP44, CAMKV, DACT1, DAG1, DLG2, DNAJC6, GABRA1, GABRB3, GPC6, HNRNPH1, IL1RAPL2, ITGB1, LRRTM2, PFN1, PLCXD3, PSENEN, RAB4B, RGS7BP, SCRN1, SHISA9, SLC32A1, SYT10, AGO3, AHDC1, AK8, ARHGAP18, ATXN2L, C11orf1, CACHD1, CACYBP, CAPN10, CBS, CCDC14, CCDC174, CCDC90B, CD27, CDC27, CDIP1, CENPQ, CEP43, CFAP20DC, CREBL2, CRTC2, DBT, DCTN3, DPH6, DTNA, DUS3L, EEF1AKNMT, ELF1, EXOC5, FBX…
ICD	Type	Down-regulation by Apoer2-ICD in Apoer2cKO	Up-regulation by Apoer2-ICD in Apoer2cKO
Both ICD[+19]	Rescue	ADCY1, ANO2, ANXA1, APOE, ARF4, CBLN2, CLEC3B, CLPTM1, CRK, DAGLA, EFNB2, ERBB2, FZD4, FZD8, GLRA3, GRIP2, HTR7, ITGA3, LAMA4, LAMA5, LAMB2, MAPK8, NTNG2, PRR7, RAC3, ROR2, SCN11A, SLC18A3, SLC22A2, SLITRK1, SPARC, SRGN, STX3, SYNPR, TENM2, TMEM163, TNC, WNT7A, AAAS, ACTA1, ACTA2, ACVR1B, ADGRG1, AGGF1, AOPEP, AOX3P, APH1B, ARMC2, ATP13A5, ATP1B3, B9D1, BICC1, BMP7, BOLA1, C11orf95, C17orf80, C19…	ADGRB3, ARHGAP39, ATP6V0A1, CACNA1D, CD2AP, CDH8, CNTN5, CPEB4, CTNNB1, DLGAP1, DLGAP2, DMXL2, DOCK10, EEF2K, EPHB2, ERC2, GRM8, HIP1, HIP1R, KCNA3, LZTS1, MAGI2, MYO9A, OPHN1, PCLO, PLEKHA5, ROCK1, ROCK2, SCRIB, SLC16A7, SLC1A1, SLITRK2, SLITRK4, SNX16, STXBP5L, TANC1, TANC2, TNR, TSC1, VCAN, YES1, ACO1, ACSL3, ACTR6, AKAP10, AKT3, ANKRD12, AOX1, ARFGEF1, ARFGEF3, ARHGAP26, ARHGEF6, ASNS, ASTE1,…
ICD[Δ19]
Both ICD[+19]	Effect	ABLIM3, ANXA5, ARFGAP3, CBLN1, CNN3, CYTH2, DACT1, GIT1, GRIK3, IL1RAPL2, ITGB5, LRRTM2, MARCKSL1, NGFR, NSG1, PFN1, PSENEN, RAB11B, RHOB, RIMS3, SHANK2, TBC1D24, TDRD1, AACS, ACADS, AKNAD1, ALOX12, ARF3, ARHGAP18, ASB11, ATP1B2, ATXN2L, BCL7C, BDH2, CABLES2, CACNA2D2, CAMTA2, CAST, CCDC14, CCDC90B, CCT7, CENPQ, CIC, CORIN, CRTC2, DBT, DCTN3, DYRK1B, EBP, ECEL1, ELF1, ENPP1, FARP2, FASN, FCSK, FL…	ACAN, ATP8A1, CACNA1E, CPT1C, GRIA1, GRIN2A, GRM7, KCND3, LGI1, NAPG, NTNG1, NUMB, PTPRD, SLC6A7, VAMP3, VPS29, ABCA7, AGL, AHCYL2, ANKRD10, ANKRD44, ARHGAP17, ASPH, ATG16L1, ATP11A, ATP7A, ATRN, BBS2, BLMH, BUB3, C2CD5, CCDC88C, CCNT2, CCPG1, CDC25B, CHUK, CLASP2, COL19A1, COQ5, COQ8B, CPSF7, CSTF2, DCAF8, DOCK4, DPY19L3, EDEM3, ENTPD6, ETNK1, FAM228A, FGFR1, FRMPD3, FTX, GALC, GGA2, GMCL1, GPI,…
ICD[Δ19]
ICD[+19] only	Rescue	AMOT, ARMH4, DCLRE1A, DENND1A, DPM1, EML5, GUCY2D, IL17RC, IMP4, KL, MEX3B, MMP9, MTUS1, OGFOD2, OTOA, PPIC, RBMS1, SNU13, SPINT2, TMEM216, TMTC4, TRAM1, TSNAXIP1	AP1G1, DRD1, EIF4G3, GABRA3, PTPRF, ATM, DPAGT1, EPB41L2, MSANTD2, PPIP5K1, PRPF4, SAMD4A, SPAG17, TBCK, TTF2
ICD[+19] only	Effect	ADGRL1, ATP6V0E2, AURKA, CAMKV, CHRM1, CTNNA2, CTTN, DLG4, DPYSL2, EIF1AX, EIF2B2, EIF5A, FBXO45, GDI1, GIPC1, GNAI2, HNRNPAB, HOMER3, IQSEC1, KCNA2, LAMP1, LPAR1, PAK1, PPM1H, TPRG1L, YWHAZ, AIFM2, ALKBH6, BSDC1, C3orf38, CAMKK1, CAPN10, CHADL, COQ9, CPA2, CREB3, CRYAB, CSNK1G2, CST3, DACT2, DISP1, DTX3, E4F1, ECM2, ELMO2, ELOC, FADS1, FBXL16, FBXO33, FZR1, GAREM1, GPRIN1, GUSB, HCN2, IFI27, IRG…	CAMK2B, CHRNA3, GRIN2D, HNRNPA2B1, HTR1D, ITGB3, P2RY1, PPP1CC, PRRT1, RELB, SV2C, TBC1D2, TFR2, WNT5A, ADAMTSL4, AIMP1, ARHGEF5, ASL, BCL2L13, C5, CSTF3, DCAF13, DNAH10, DNAH5, EFHD1, EMC9, ERBB3, ESYT1, FAM126A, FAM214A, FAM8A1, FANCD2, FNDC3B, GLB1L, GREB1L, HMCES, KLHL20, KLHL32, NDUFS1, NEB, NFIA, NOTCH3, PLOD1, POSTN, PREX1, PRUNE1, PTPRM, RAD52, RASGRP1, RCBTB2, RCN1, RNF122, RNFT2, S100PB…
ICD[Δ19] only	Rescue	OPRK1, SLC6A9, ABHD2, CEBPB, COL3A1, CREB5, CWH43, DDR2, DEDD, EDEM1, GPC3, KLHL20, MEGF6, MYOF, NDUFB11, OMD, PHKA1, PLCH1, PLEKHG2, POLE, PTPN22, RET, RICTOR, RNFT2, RYK, SEMA5B, SLC12A8, SLC36A2, STRA6, SYNDIG1L, TEAD3, TLNRD1, UBAP1L, VAT1L, VWF	ABI1, ACTR2, AKAP9, CDH13, CDKL5, DLG5, DROSHA, EIF2S1, EIF3E, ERBIN, GAD1, GDI2, KCNC4, KCNJ6, KCNMB4, MAPK1, NEDD4, PAK3, PPFIA2, PRKCB, PRKCD, PTK2, PTK2B, RAB3B, RPS6KA1, SEPTIN7, SPARCL1, SYN2, TIAM1, TUBB2B, UBE3A, VCPIP1, AATF, ABCE1, ACAT1, ACTR8, AFF4, ANO3, ARAP2, ARHGAP32, ARHGAP5, ARID1B, ARID4B, ARMCX5, ATP2C1, AUH, BCLAF3, BTBD8, CAMKK1, CAND1, CCDC146, CDC42BPA, CENPC, CEP112, CEP1…
ICD[Δ19] only	Effect	ARHGEF7, CDH23, CHRNA5, DAG1, GRID2IP, GRIN2D, ITGB3, MCTP2, P2RY1, PLXND1, PSD2, RELB, SLC17A6, SLC6A4, SV2C, WNT5A, ABCB9, ACAP1, ACCS, ADAM17, ADAMTSL4, ADCK5, ADCY7, ADGRV1, AK9, ALG12, ATP5MF, ATP8B3, BLZF1, C11orf68, C5, CA3, CACNA1I, CASP7, CCDC77, CD27, CDHR2, CDK15, CFAP97D2, COL4A5, COL6A3, COX17, CREBL2, CSAD, CSPG4, CTSB, CTSH, DACH2, DDX60, DEPTOR, DHX37, DISP2, DNAH10, DPP8, EEF1AKN…	ABI2, ACTR3, ARPC5L, EIF3A, EPHA3, GIPC1, GRIA4, NAPB, SEMA4F, AAMDC, ABCC5, AMN1, ASAH2, ASTN1, ATP11B, BCDIN3D, CARF, CCDC141, CEP192, COX1, CPA2, CTSO, CYTB, E4F1, EPB41L4A, FBXO33, GOLGA7, GUSB, HECTD2, HTR2C, ITPRID2, KCNT2, KDM6A, KIF16B, LYST, MINDY1, MLC1, MSS51, ND1, NEXN, NOSTRIN, OGFOD2, OTOF, PER3, PID1, PIK3C2A, PLEKHG3, PPWD1, PRKDC, SCLT1, TBC1D14, TBC1D23, TMCO3, TMEM131L, TRPM2, …

## Sheet: SuppTable 3
Table S3: All differentially regulated ribosome-associated transcripts in Apoer2Δ16+19.
Transcripts are categorized by Apoer2Δ16+19-independent effects by one only or both Apoer2-ICDs and basal changes compared to Apoer2WT either not rescued or rescued by one only or both Apoer2-ICDs. Synaptic transcripts are bolded, and transcripts regulated in opposite directions are underlined.
Apoer2Δ16+19	Up-regulated in Apoer2Δ16+19 compared to Apoer2WT		Down-regulated in Apoer2Δ16+19 compared to Apoer2WT
Not rescued	DLG1, DMD, DNM2, GRIN2A, LAMA5, SYT3, TDRD5, TNIK, VPS11, ABCA7, ABCC5, ABCD4, AKTIP, ARID3B, ATG16L1, ATXN1, CAMK2D, CARMIL1, CCNY, CEP164, CEP192, CLK1, COA5, CSMD2, CSMD3, CSNK1G1, DCBLD2, DDX60, DIS3L2, DNAH11, DNAH5, DPM1, ENTPD6, EXOC6B, FBN2, FLICR, FNDC3B, FRMPD3, FYB1, GGA2, HSF5, IQGAP1, JAKMIP1, KDM5C, KIAA0232, LETMD1, LINC-PINT, LRP8, LRRK1, LTBP3, MANBA, MECOM, MEG3, MINDY3, MIR99AH…		ABI1, ACTBL2, ADGRB3, AP2S1, ARFGAP3, ATP6V0C, ATP6V1D, AXIN1, CBLN1, CD2AP, CTTN, DNAJC6, HNRNPA0, KCNC4, KCNMB4, KIF5A, NCAN, NCS1, NEDD4, NPTX1, PAK1, PFN1, PPFIA2, PTK2, SCN8A, SDCBP, SH3GL2, SH3GL3, SHISA9, SPARCL1, STX1A, YWHAZ, AATF, ACOT1, ACSS1, AFF4, AREL1, ARSB, ATP5MC3, ATRIP, BDP1, BHLHE40, BTBD3, BTBD7, C16orf87, CACUL1, CAND1, CBX6, CCAR2, CCDC113, CCDC153, CCDC174, CCNG2, CD27, CD…
ICD	Type	Down-regulation by Apoer2-ICD in Apoer2Δ16+19	Up-regulation by Apoer2-ICD in Apoer2Δ16+19
Both ICD[+19] ICD[Δ19]	Rescue	ADAM23, AGAP2, AKAP1, AKAP12, ANO1, ASAP1, CASKIN1, CNTNAP2, DNM1, GABRG2, GSK3B, HNRNPL, HOMER1, HTR1A, ICAM5, LGI1, MARCKS, NF1, NRP2, PICK1, PUM2, RAB3C, RAB8A, RAP2A, RAPSN, ROCK1, RPS6KA1, SLC1A1, SLC2A3, SLITRK3, TTYH1, AAR2, ABCA4, ABCC4, ABHD2, ABRAXAS1, ACAD11, ACOT8, ADAMTS10, ADCY7, ADGRF5, ADGRL4, AFAP1, AGO4, AHNAK, AIRN, ALPK1, ANAPC1, ANK2, ANKFY1, ANKRD52, ARFGEF1, ARHGAP4, ARHGEF…	ACTN1, AP1G1, ARF6, AURKA, BDNF, CPEB1, EIF4E, EIF5B, ELAVL1, FYN, GIPC1, HNRNPF, NOS1, OPRK1, PPP1CC, PPP3CB, PRKCB, PSENEN, RAC3, RPS6KA6, SKP1, SLC17A8, SLC6A11, SYN1, SYN2, TACC3, YES1, ABCB1, ABCF3, AIDA, AP3M2, ATG12, ATG7, ATM, ATP5IF1, AURKAIP1, C7orf26, CBR1, CCDC17, CCDC58, CCDC82, CNNM1, CNOT6, CPNE3, CR1, CSRP1, CST3, DDX28, DDX56, DZIP3, EIPR1, ERP44, EYA3, FAM149B1, GBE1, GPD2, GPR3…
Both ICD[+19]	Effect	APBA1, CHRM1, EZR, FBXO45, GRIK3, NEDD4, PFN1, PTPRO, RAB14, SEC22B, SEMA3A, SH3GL2, SNAP29, TSPOAP1, VAMP1, WDR7, ABCA2, ACAT1, ADAR, C16orf72, C1orf109, CAMTA2, CARMIL2, CASTOR2, CBL, CBX6, CCDC107, CDIP1, CDKN1B, CHAF1A, DACH1, DHCR7, DISP3, EBF1, EGR1, ELP3, EMX2OS, EXOC5, FAM222B, FCSK, FEZ2, FOXN2, FREM2, FRMD5, FSCN1, GATC, GFRA1, GRHL1, GTF3C4, INPP1, ITPKC, KIF13B, LTO1, MEX3C, MFAP3, MP…	CHRNA4, CPEB3, EFNB2, GRID2, KCND3, NRG1, NTNG1, PPP1CA, RPS6KA5, ADI1, BCL9, C12orf60, COL12A1, CRYL1, DYSF, ENKD1, EXOC6B, FLICR, IPO11, KMT2C, LPCAT4, MARK3, MTO1, NUP160, PALLD, PDE8A, PHLPP1, RBM18, SCMH1, SF3B1, ZFAT
ICD[Δ19]
ICD[+19]	Rescue	HOMER2, LAMA4, NAPB, SLC6A1, ADAM12, ADIPOR2, ALKBH1, ANGPTL3, ANKRD10, ANKRD44, AP4M1, ARHGEF1, ARNT, ASAH1, ATP11C, BMP4, BRAT1, C12orf57, C12orf75, CARF, CCNT1, CFP, CHPF2, CHUK, COL1A2, CP, DPY19L3, DSC3, ERCC6L2, FGD5, FGFR1, FRY, GRAMD4, GTPBP10, HBB, HLA-A, HS2ST1, IST1, KANSL3, KRI1, LEPR, LOC115995503, MATN4, MGAT4B, MIA2, MROH5, MTG2, NAA40, NCAPD2, NCOA2, ND6, NEURL4, NFKB1, NPC1, P2RX…	ALK, ARHGAP44, CHRNA1, CNKSR2, CRTC1, DRD1, DRD2, DRD4, GABRA3, HABP4, IL1RAP, KCNH1, MARCKSL1, MCTP2, NGFR, RELB, SNX4, VPS35, YWHAE, ACACB, ATP5MF, BCAT1, CEPT1, CIC, COL22A1, CREBL2, CSMD1, HIPK3, KDM3A, KRT15, KRT8, LIN9, LINC01572, LMNA, MAZ, PKHD1L1, PLEKHO2, PRR13, RABEP2, RGS20, RPA1, RPL7L1, RRM1, TBC1D8B, TCTEX1D2, THRSP, TRPM1, TTR, TUG1, UBE2E3, UBXN7, ZNF410
only
ICD[+19]	Effect	ACTB, ADGRB1, APP, ATP1A3, ATP6V1B2, AXIN1, BAIAP3, BCAS1, BSN, CACNG3, CACNG8, CAMKV, CDK5R1, CHRM2, CHRNB1, CNIH3, DLGAP3, EIF2B2, ELAVL4, GABRB3, GDI1, GPM6A, GRK2, GRM3, GRN, HNRNPUL1, LZTS1, MAL2, NECTIN1, PLCB4, PSEN2, RAB11A, RAB26, RANBP6, RIMS3, SDCBP, SHISA7, SLC16A7, SNX16, STAU1, STX3, TUFM, UBE3A, VCP, WFS1, AATF, ACRBP, ACTN4, ACTR5, AGBL4, AHCYL1, AHR, ALDH6A1, ALDOA, ALOXE3, ANKS6…	ACTC1, CACNG5, CADPS, CALCA, CHRM3, CLSTN1, DCC, DRD3, GABRR2, GLRA2, GPC4, GRID2IP, GRIN2D, HTR1D, IGSF9B, KALRN, NRXN2, OPRD1, RIMS1, SNX6, STON2, SYNE1, TFR2, UNC13B, ADAM17, ARIH2, ASH1L, ATG2B, ATP8B4, BRINP1, BRINP3, C18orf32, C19orf47, C2CD5, CARMIL1, CENPA, CHD7, CNTN3, COL11A2, CSMD2, CSNK1E, CSPP1, CUL4B, DIP2A, DNAH10, EGF, ELN, ENTPD7, EXOSC5, FAM133B, FDXR, FOXP1, FRYL, FSTL5, FUNDC2…
only
ICD[Δ19] only	Rescue	ACTC1, ADRA1A, ANO6, CDH6, EFNA5, GRIN2D, PLCG1, TNC, ABCB9, ABITRAM, AMOTL1, ANTXR1, B4GALT1, BRINP1, CENPA, CEP128, CFAP44, CFAP94, COPS5, CPQ, CREB5, CRYZ, DHX35, DMTF1, DOCK2, DOCK3, EFHD1, EGF, EIF2AK3, FBXL18, FDXR, FECH, GEN1, HS6ST1, KIF11, KLHL20, LDLR, LRP1B, MALAT1, MSX1, MYOM1, NUDT19, OSTM1, PATL1, PAX3, PHKG1, POU2F1, PPARD, PRMT9, PRUNE2, PTPN22, RNF214, RTL5, SCPEP1, SEL1L3, SEMA3…	ACTG1, ARC, ARF1, ATP6V0D1, ATP6V1A, ATP6V1E1, ATP6V1G2, BLOC1S6, C1QBP, C1QL2, CAMKV, CAPZB, CDC42, CDKL5, CNN3, CPLX1, CRIPT, CSNK2B, CYTH2, DLG4, DLG5, DPYSL2, DROSHA, EEF2K, EGLN1, EHD1, EIF1AX, EIF2B2, EIF2S1, EIF3E, EIF4B, EIF4G3, GAD1, GAPDH, GDI1, GIT1, HNRNPAB, HNRNPK, ITGB1, ITGB5, LRFN2, LRRTM2, LZTS3, MAP1LC3A, MAPK3, MYO5B, NAPA, NPY, NSG1, NUFIP1, PAK5, PCBP1, PPP2CA, PPP3R1, PRKACA…
ICD[Δ19] only	Effect	ALK, ARHGEF7, BEGAIN, CACNG5, CDH23, DACT1, GIT2, GLRA2, GLRA3, GRID2IP, HAPLN1, ITGA2, KCNH1, MCTP2, RAB8B, RELB, SLITRK2, TDRD1, TDRD6, UNC13B, YWHAG, ABCB6, ACACB, ACCS, ADAM17, AFAP1L2, ARID5A, ARIH2, ARSG, ATP10B, ATP8B4, BAHCC1, BLZF1, BRAP, BRINP3, C19orf47, C4A, CACHD1, CASP2, CD109, CFAP97D2, COG3, COL11A2, COL14A1, COL22A1, COL5A1, COL7A1, CPSF4, CSAD, CSF1, CSPG4, CTSB, DCHS1, DCK, DEP…	CNTNAP4, ELAVL4, GRM2, RAB11A, WFS1, AHR, ANXA7, AOX3P, ARPC1B, BFAR, CAB39L, CAPN7, CC2D1B, CDC23, CPSF7, CPT2, CTSA, DCN, DGUOK, DPP3, EMC9, ERAL1, FNDC5, GAN, HBA1, HBA2, HLA-E, HSF5, ITPR2, LETMD1, LRP8, LRSAM1, MAP7D2, MAPK8IP1, MINDY3, MYH7, ND1, PCDHB7, PITPNM1, PRDM16, PRPSAP1, SLC12A9, SLC16A6, TATDN3, TNIP2, WASHC1, WWP2, ZBTB8OS, ZNF736, ZSCAN21

## Sheet: SuppTable 4
Table S4: All differentially regulated ribosome-associated transcripts in Apoer2Δ16Δ19. Transcripts are categorized by Apoer2Δ16Δ19-independent effects by one only or both Apoer2-ICDs and basal changes compared to Apoer2WT either not rescued or rescued by one only or both Apoer2-ICDs. Synaptic transcripts are bolded, and transcripts regulated in opposite directions are underlined.
Effect	Up-regulated in Apoer2Δ16Δ19 compared to Apoer2WT		Down-regulated in Apoer2Δ16Δ19 compared to Apoer2WT
Not rescued	DOCK7, GABBR1, SEMA4F, ABCA3, ABHD2, AXDND1, CCPG1, CDC14A, CDC25B, COL18A1, COL9A3, CUL7, DPY19L3, EPG5, FGFR1, FOXO3, FRMPD3, FUT2, GALC, HDAC9, HSF1, HSPA13, IGSF3, INPP4A, INSR, LIN54, LRP8, MALAT1, MTMR2, NDST3, NEO1, NLRX1, NXPE3, PARP14, PCDHGC5, PRUNE2, PTPRB, RGMA, RPTOR, RREB1, RTTN, SLC30A5, SLC44A3, SMG1, SMIM14, SPTBN4, ST6GALNAC3, TACC2, TMCO3, TNRC6A, TVP23B, UBE2V2, ZC3H4, ZDHHC7,…		AP1G1, ARC, ARHGAP44, CASKIN1, CDH1, CHMP2B, CNKSR2, DLG3, DNM1, DROSHA, EXOC2, FILIP1, GABBR2, GABRA1, GABRA3, GUCY1B1, HSPA8, KCNA2, KCNH1, MAPK1, MAPK3, MAPK9, NEDD4, PAK2, PLCB4, RAB1A, RAB4B, RNF216, SH3GL2, SH3GL3, SPARCL1, STXBP1, SYT10, USP8, VCP, YWHAE, ABCB10, ACTA2, AFF4, ALOX12B, ANKRD26, ANO3, ARVCF, ATXN2L, BCLAF3, BHLHE40, BNIP2, BRD1, C12orf29, CACYBP, CAPSL, CASP8AP2, CCDC137, CC…
ICD	Type	Down-regulation by Apoer2-ICD in Apoer2Δ16Δ19	Up-regulation by Apoer2-ICD in Apoer2Δ16Δ19
Both ICD[+19] ICD[Δ19]	Rescue	ACTC1, ADGRL2, APBA1, ARHGEF2, ARPC5L, ASAP1, CADM1, CAMK2B, CDK5, CHRM4, CHRNA5, CHRNA6, CHRND, CLEC3A, CNTNAP1, CPEB4, CPSF2, CYFIP1, DICER1, DNAJB1, DNM3, EEF1D, EIF2S3, EIF4G2, ERBIN, ERC2, FBXL20, FLOT1, FRRS1L, GABRA2, GABRB2, GPC1, GRIK5, GSG1L, GSK3B, HNRNPA2B1, IGF1R, ITGB3, ITPR1, KALRN, KCNA3, KCNAB2, KCND3, LAMA4, NLGN3, NPTX2, NPTXR, NPY2R, NRGN, OPRK1, PCBP2, PCLO, PNKD, PORCN, PSEN…	ADD3, AKAP9, AMPH, ARFGAP1, ATP6V1G1, CACNA1A, CALD1, CAMK1, CDH11, CDH8, CPEB2, CTTNBP2, EEF2K, EIF3D, ELAVL1, FKBP1A, GDI2, GRIK1, GRIP1, GRM1, GRM3, HIP1, KIAA1109, KIF5A, LHFPL4, LRFN5, LRRTM3, MDGA2, NCAM1, PLCXD3, PPFIA2, PRKCA, PTPRD, PTPRZ1, RAB27B, RAB3B, RAB5A, RGS7BP, SACM1L, SGIP1, SLC1A1, SLITRK3, SLITRK4, SNCA, SNX6, SPTB, STK38, STX1A, SYNE1, TNR, TUBB2B, VAMP1, VAMP3, VTI1A, ABCA8…
Both ICD[+19] ICD[Δ19]	Effect	ABLIM3, ADRB1, ARHGAP44, CNKSR2, GABRA3, GRID2IP, LIN7A, LRRTM2, SLC16A1, SPARCL1, SYT5, TBC1D2B, AFAP1, ANKRD46, AP3B1, AREL1, ATRIP, B3GALT5, CAMK1G, CAND1, CASKIN2, CBX4, CDC7, CNNM2, CYLD, DHX34, DNAJB3, DUS3L, FAM13A, GCNT2, GNL3L, GPD2, HADH, HCFC1, HSPA2, IDH2, IQUB, IRF2BPL, JAKMIP3, JARID2, JRKL, KIAA1143, KIRREL2, KLHL8, LRRN4, MIDN, MRPL3, MTF2, NCKAP5L, NKAP, OXR1, PAIP1, PDE11A, PDE3…	ATP8A1, CHRM3, DCC, DGKE, ELAVL2, GRIN2A, HTT, LASP1, MAPK8, NAPB, PICK1, PLAT, PTPRN2, SLC17A7, SPTBN2, STX3, ABCA7, ABCC5, ABCD4, AGL, AMY1C, ANKRD11, AP3B2, ARHGEF1, ASTE1, ATP5MG, BAZ2A, BSCL2, BTBD11, CCDC88C, CCNY, CELF2, COL19A1, COL4A2, COQ8B, CRELD1, CSNK1G1, DCLK1, DIS3L2, DMTN, DNAH9, DNAJC11, ELMO1, EML5, ENTPD6, FBXO33, GALC, GRB10, HOOK1, HSF1, IGDCC4, JAKMIP1, JPH4, KIAA0232, LDAH,…
ICD[+19] only	Rescue	DMXL2, DVL3, AHCYL2, AKTIP, ATXN1, B4GALNT4, CAMK2D, CBX3, CNPPD1, DCBLD2, DHX30, DTX4, FIZ1, HLA-DQB2, LTBP3, MBNL1, MEDAG, MEIS2, NCAPG2, OCRL, PCNX1, POU2F1, PROSER1, RBMS1, RNF139, S100PBP, SLC38A9, SLC44A5, SND1, SPACA6, UBE2D2, XIAP, YPEL1, ZC3H7A	ARFGAP3, GIT2, SNX4, ACACA, ADAMTSL3, ARHGAP31, C17orf75, C5orf24, CACNA2D2, CASC3, CCDC180, CPNE5, EEF1AKNMT, FCSK, FNDC3A, FREM1, FZD3, HDAC1, KAZN, LRRC27, MAMSTR, NR1D2, NR6A1, PAX6, PEAK1, PTPN11, RGS22, SOGA3, TCOF1, TSHB, TUT7, USP14, ZBTB22, ZBTB38, ZFPM2, ZNF236
ICD[+19] only	Effect	ACTR3, ATP6V0E2, ATP6V1G2, CYFIP2, DBNL, DLG1, DNM2, FBXO45, IL1RAPL1, INA, PARN, RAB11A, RAB11B, RAB3C, RALBP1, SCAMP1, SCN2A, SCRN1, SLC16A7, SYN3, TAOK2, TRIM3, TSC2, ACP6, ALDH6A1, ALOX12B, AMD1, ARID2, ARL6IP4, ARMC1, ARMC4, ATMIN, BCOR, BIVM, C12orf29, C3orf38, CAB39, CAPSL, CCT6A, CFAP70, CHD9, CHST1, CKAP2L, CLASP1, CNNM1, COP1, COPS2, CPSF6, CRTAC1, CSE1L, CSNK1E, CSNK1G2, CTDSPL2, DAP3,…	ABL1, ADGRL3, APBB1, ARF6, CACNA1E, CAPRIN1, CNR1, ERBB2, EXOC3, FXR1, GABRE, GRIN2D, LPAR1, MYH10, NOS1AP, NRG2, NUMBL, PPFIA4, RELB, SCN10A, SLC18A1, STON2, TDRD1, TNC, WNT5A, ABCA1, ABHD2, ACCS, ACER3, ADAM17, ADAMTS1, ADAMTS3, ADCK5, ADCY7, ADPRH, ALDH1B1, ALMS1, ANK2, ANKRD24, ARHGAP23, ARHGAP35, ARHGEF10, ARHGEF17, ARIH1, BLM, BLZF1, BRAP, CBARP, CBL, CCDC162P, CCDC77, CCNDBP1, CCNF, CCPG1,…
ICD[Δ19] only	Rescue	ANO6, BEGAIN, EFNB2, FZD4, GABRE, GRIP2, MARCKS, PRKAR2A, PRRT1, RHOB, SCN11A, SLC6A3, TNC, WDR7, WFS1, ABCA4, ACACB, ACAP1, ACTA1, ADAMTS18, ADAMTS3, AHCYL1, ANK2, ARHGEF11, ARHGEF17, ARRDC2, ASPM, ATG13, BICRA, BRINP3, CBL, CDCA7L, CELSR2, CENPA, CIZ1, CNNM3, CNTNAP3, CRB1, DEDD, DHTKD1, DNAH11, DNAH5, DOCK2, EPAS1, ESPL1, ESYT1, FAM102A, FKBP9, FNDC3B, FOXC1, GEN1, GLI3, GLYCAM1, HTR2C, JOSD1,…	ABHD6, ABI1, APBA2, ATP6V1D, ATP6V1E1, ATP6V1G2, AURKA, CACNA2D1, CALB1, CAPZB, CD2AP, CDH13, CDKL5, CNN3, CRIPT, CSNK2B, CUL3, CYTH2, DIAPH1, DLGAP1, DLGAP4, EEA1, EIF1AX, EIF2S1, EIF3E, EIF4G3, EVI5, FAM81A, FYN, GABRA5, GPC6, HNRNPAB, HNRNPL, HPCA, IL1RAPL2, ITGA8, KCNJ6, KCNMB4, KCNN2, KIF5C, MYO9A, NPY, NUFIP1, PABPC1, PAK3, PAK5, PLEKHA5, PPP2CA, PRKCB, PTK2, RAB26, RAB3C, RAC1, ROCK1, RPS6…
ICD[Δ19] only	Effect	ABL1, AP1G1, ARHGEF7, BAIAP3, CDH23, CRKL, DAG1, DISC1, DNAJC6, ERBB2, ERBB4, GABBR2, GIT1, IQSEC3, ITGA2, KCNH1, LPAR1, NGFR, NOS1, PFN1, PLCB2, RBMX, RELB, SCN10A, SEMA3A, SEPTIN6, SLC18A2, SLITRK2, STX1B, SYT2, TAMALIN, TDRD1, WNT5A, ABAT, ABCB10, ACCS, ACE, ACOT12, ADAM17, ADAMTSL3, ADCK5, ADGRF4, AFF1, AKNAD1, AKT1S1, ALDH1B1, ALPK1, ANKAR, ANKRD13C, ANKRD24, ARHGAP35, ARHGEF10, ARHGEF40, AT…	ABI2, ACTR3, CACNB2, CNTN6, CTNNB1, DLG1, DOCK7, EPHA3, GABRA4, GRID2, GRIK2, GRIN1, KCNMA1, KCNQ5, LGI1, MECP2, NAPG, NTNG1, PCDH15, RAB5B, SCAMP1, SEMA4B, SEPTIN3, SLC6A7, SV2B, SYN3, TNIK, UNC13C, ABCA3, ABLIM2, ADCY3, ANAPC5, ASPH, ATG16L1, ATP11B, ATRN, BAG4, C20orf194, C2CD5, CAB39, CARF, CASP9, CCDC12, CCNT1, CCNT2, CDC25B, CHST8, CLASP2, CLK1, COP1, COX1, CPSF6, CRTC3, CSMD2, CSMD3, CSPP1…

## Sheet: SuppTable 5
Table S5: Similar basal translatome changes across Apoer2 cKO/KI samples and functional enrichment categories with associated transcripts in Apoer2 cKO/KI samples compared to Apoer2 WT in Figure 3D-E. SynGO genes are bolded.
↑/↓			Transcripts similarly regulated
up			ACTC1, ANO6, CDH6, DVL3, EFNA5, ERBB2, FZD4, GRIP2, LAMA4, MARCKS, RAPSN, SEMA4F, SLC22A2, TDRD5, TMEM163, TNC, VPS11, ABCA4, ABCB9, ABHD2, ACOT8, ADAM12, ADAM19, ADCY7, ALPK1, AMOT, AMOTL1, ARHGAP4, ARRDC2, ASAH1, ASAH2, ASPN, ATP13A5, ATXN1, AXDND1, BCAM, BLMH, ZFTA, C12orf57, CCDC149, CCDC77, CCPG1, CDK2, CENPA, CHDH, CIT, CNN2, CNNM3, COL11A1, COL13A1, COL18A1, COL1A2, COL4A3, COL4A4, COL9A3,…
down			ABHD6, ABI1, ACTG1, ACTR2, ADGRB3, AKAP9, AP1G1, ARC, ARFGAP3, ARHGAP44, ATP6V1A, ATP6V1D, AXIN1, CALB1, CBLN1, CD2AP, CDC42, CDH1, CDH13, CDKL5, CHMP2B, CNKSR2, CPEB1, DLG2, DLG3, DLG5, DNAJC6, DRD1, DRD2, DRD4, DROSHA, EEF2K, EIF1AX, EIF2S1, EIF3E, EIF4G3, EIF5B, EVI5, GABRA1, GABRA3, GAD1, GAPDH, GDI2, GPC6, GRIP1, GRM3, HSPA8, IL1RAP, IL1RAPL2, KCNH1, KCNMB4, KIF5A, KIF5C, LRRTM2, MAPK1, MAPK…
Term			Down-regulated	Up-regulated
Signaling by Rho GTPases (R-HSA-194315) LogQ = -11.3			ABI1, ACTG1, ACTR2, ARFGAP3, ARHGAP44, CDC42, CDH1, DLG5, KIF5A, MAPK1, MYO9A, PAK2, PAK3, PAK5, PFN1, PRKCB, PTK2, PTK2B, ROCK2, TUBB2B, WASF2, WASL, YWHAE, YWHAQ, ANKRD26, AR, ARHGAP32, ARHGAP5, ARHGEF6, CALM1, CCDC88A, CDC42BPA, CENPC, CENPE, CENPQ, CKAP5, COPS2, DIAPH2, DNMBP, ELMO2, FAM169A, FERMT2, HNRNPC, KDM4C, KIDINS220, MYH11, NDEL1, NET1, PPP2R5D, RNF20, STIP1, TAOK1, TIAM2, WWP2, YWHAB	ACTC1, DVL3, SEMA4F, ARHGAP4, CENPA, CIT, ESYT1, NHS, PLEKHG2, RHPN2, TUBA1C, VAV2
mRNA metabolic process (GO:0016071) LogQ = -10.6			CPEB1, EIF3E, HSPA8, PCBP1, PRKACA, AGO3, AQR, ARVCF, ATXN2L, CDK13, CNOT4, CNOT6, CSNK1D, CSTF3, CTIF, CWC25, CWF19L2, DDX42, DDX47, DDX6, DHX8, DHX9, ERI1, FASTKD5, FCF1, FIP1L1, FYTTD1, GLE1, GSPT2, GTF2H3, HIPK3, HNRNPC, HSPA2, IK, KHDRBS1, LEO1, NSRP1, PAPOLG, PPIL2, PPIL3, PRPF4, PSMA5, PSMB4, PSMD12, PSME3, PTCD2, RBM27, RBMX2, RNF113A, SCAF1, SMG7, SNW1, SREK1IP1, SRPK1, SSB, SSU72, THOC2…	none
chromatin organization (GO:0006325) LogQ = -9.4			AXIN1, PRKCB, SKP1, ACTR8, ARID4B, ASXL1, ATRX, BDP1, BPTF, BTAF1, CDAN1, CECR2, CENPC, CENPE, CHD6, CHD9, DNAJC9, DPF2, EMSY, EPC2, EYA3, GTF2E1, H1-4, HDAC1, HNRNPC, HP1BP3, KDM3A, KDM4C, KDM5B, KMT2E, KMT5A, LRWD1, MED14, MED30, MPHOSPH8, MSL1, MSL3, NAP1L2, NAP1L3, RB1, RCCD1, RING1, RNF20, RNF40, SMARCA5, SMCHD1, SOX9, SRPK1, SSRP1, SUZ12, TRIP12, TTF2, UBR5, YY1, ZNF518A	none
Signaling by Receptor Tyrosine Kinases (R-HSA-9006934) LogQ = -9.9			ABI1, ACTG1, ACTR2, ARC, ATP6V1A, ATP6V1D, CDC42, DLG3, GABRA1, HSPA8, MAPK1, NCAN, NEDD4, PAK2, PAK3, PAK5, PFN1, PRKACA, PRKCB, PSENEN, PTK2, PTK2B, RAB4B, ROCK2, SCN8A, SDCBP, SH3GL2, SH3GL3, TUBB2B, WASF2, WASL, CALM1, CHL1, CSNK2A2, ELMO2, GSPT2, HDAC1, HIF1A, IRS2, KIDINS220, MEF2A, MYH11, PPP2R5D, PRKACB, PSMA5, PSMB4, PSMD12, PSME3, PTPN11, RAP1GAP, RASA1, RPS6KA3, SEMA3E, SH3KBP1, SPRY2,…	EFNA5, ERBB2, LAMA4, ADAM12, COL11A1, COL1A2, COL4A3, COL4A4, COL9A3, DUSP6, EGF, INSR, KL, NAB1, RELN, RET, RGMA, TEAD1, TUBA1C, VAV2, YAP1
MAPK family signaling cascades (R-HSA-5683057) LogQ = -7.3			ACTG1, AKAP9, AXIN1, CDC42, CNKSR2, DLG2, DLG3, MAPK1, PAK2, PAK3, PRKACA, PSENEN, PTEN, PTK2, SEPTIN7, SKP1, AGO3, ATG7, CALM1, FAM114A2, FIP1L1, GCC2, HDAC1, IRS2, MPRIP, PPP2R5D, PRKACB, PSMA5, PSMB4, PSMD12, PSME3, PTPN11, RAF1, RASA1, RASAL1, SHOC2, SNW1, TNKS2, UBC, VCL, YWHAB, ZFYVE9	ERBB2, FZD4, DUSP6, EGF, GOLGA7, HDAC9, KL, NOTCH1, PAQR3, RET, VWF
synapse organization (GO:0050808) LogQ = -8.0			ACTG1, ADGRB3, ARC, ARHGAP44, CBLN1, CD2AP, CDC42, CDH1, CDH13, CNKSR2, DLG5, DRD1, DRD2, GABRA1, IL1RAP, LRRTM2, MYO9A, NEDD4, PAK2, PAK3, PFN1, PPFIA2, PTEN, PTK2B, SDCBP, SPARCL1, TNR, WASF2, WASL, ARVCF, CLDN10, FERMT2, KIFC3, MAP1B, PIP5K1A, SEMA3E, VCL	CDH6, EFNA5, ERBB2, RAPSN, TNC, HEG1, INSR, PCDHGC5, RELN, RYK, SDK1
Membrane Trafficking (R-HSA-199991) LogQ = -6.4			ACTG1, ACTR2, AP1G1, ARFGAP3, CHMP2B, DNAJC6, GDI2, HSPA8, KIF5A, RAB1A, SH3GL2, SH3GL3, TUBB2B, WASL, YWHAE, YWHAQ, ACTR1A, CALM1, CENPE, CHM, CLVS1, COG1, COPA, COPG1, COPS2, COPS3, CSNK1D, DCTN3, DENND5B, DPAGT1, EXOC5, F8, FCSK, GBF1, GCC2, GOLGA1, HPX, MGAT2, MGAT4C, RAB3GAP2, RAD23B, SH3KBP1, TBC1D13, TBC1D15, TBC1D8B, TRAPPC8, UBC, VPS4B, YWHAB	none
Cell Cycle (R-HSA-1640170) LogQ = -6.3			AKAP9, CHMP2B, MAPK1, PRKACA, PRKCB, RAB1A, SKP1, TUBB2B, YWHAE, YWHAQ, ACTR1A, ATP5MF, ATRIP, ATRX, CALM1, CDC7, CENPC, CENPE, CENPQ, CHD9, CKAP5, CRTC2, CSNK1D, CSNK2A2, DCTN3, ESRRA, EXOC5, FZR1, GBF1, HAUS3, HDAC1, HERC2, HSPA2, IFT122, KMT5A, LIN9, MCM8, NCOA6, NDEL1, ORC3, ORC4, PCM1, PPP2R5D, PSMA5, PSMB4, PSMD12, PSME3, RB1, RPA1, RPGRIP1L, SMARCA5, TAOK1, TCP1, TINF2, UBC, YWHAB	CDK2, LIN54, TUBA1C, TUBGCP6
regulation of postsynapse organization (GO:0099175) LogQ = -5.5			ACTG1, ADGRB3, ARC, ARHGAP44, CBLN1, CDC42, CDKL5, DLG5, DRD2, EEF2K, HSPA8, IL1RAP, IL1RAPL2, LRRTM2, NEDD4, PAK3, PPFIA2, PRKACA, PTEN, PTK2, PTK2B, ROCK2, SLC17A8, SLITRK4, VPS35, WASL, FERMT2, LRRN3, VCL	none
modulation of chemical synaptic transmission (GO:0050804) LogQ = -5.4			ABHD6, AKAP9, ARC, ARHGAP44, CALB1, CBLN1, CDH1, CDKL5, DRD1, DRD2, GRM3, KCNMB4, LRRTM2, MAPK1, MAPK9, NGFR, PFN1, PPP3R1, PRKACA, PRKCB, PTEN, PTK2B, SHISA9, STX1A, STXBP1, SYP, TNR, TUBB2B, VPS35, CNTN4, GLUL, MAP1B, PLCL1, PLK2	RAPSN, RELN, SLC24A1
intracellular protein transport (GO:0006886) LogQ = -4.9			AP1G1, ARFGAP3, ARHGAP44, DLG2, DRD1, GRIP1, HSPA8, KIF5A, KIF5C, NEDD4, NGFR, PPP3R1, PRKACA, RAB1A, SDCBP, SNX16, STX1A, STXBP1, VPS35, YWHAE, YWHAQ, CHM, CLIP3, COPA, COPG1, GCC2, HERC2, KPNA4, PEX1, PEX3, RAB3GAP2, RANBP3, RILPL1, SEC61A1, SMURF1, SPAG17, SRP72, TBC1D13, TGFBRAP1, TRIM23, YWHAB	none
Endocytosis (hsa04144) LogQ = -4.6			ACTR2, ARC, ARFGAP3, CDC42, CHMP2B, DNAJC6, DRD2, HSPA8, KIF5A, KIF5C, MAPK1, NEDD4, RAB1A, SH3GL2, SH3GL3, SNX4, STX1A, SYP, VPS35, WASF2, WASL, CSNK1D, CSNK1G3, GBF1, HEATR5B, HSPA2, MTMR6, PI4KB, PIP5K1A, RABEP2, RUFY1, SH3KBP1, SMURF1, VPS4B, XKR4, ZFYVE9	none
microtubule cytoskeleton organization (GO:0000226) LogQ = -5.1			AKAP9, AXIN1, CHMP2B, GAPDH, PRKCB, ROCK2, TACC3, TUBB2B, VCPIP1, ARMC4, ATRX, CACUL1, CALM1, CCDC88A, CCNG2, CDC7, CENPC, CENPE, CEP126, CHAMP1, CKAP5, CLIP3, CSNK1D, DCTN3, DNAH7, EXOC5, FZR1, GCC2, HAUS3, IK, IQCG, KATNAL1, KHDRBS1, KMT5A, MAP1B, MAP4, MEIG1, MYBL1, NAA50, NCKAP5L, NDEL1, NEK4, NOLC1, NOP53, PCM1, PLK2, PTPA, PTPN11, RASA1, RB1, SPAG17, SPATA7, SPRY2, SUGT1, TAOK1, TOGARAM1, T…	CDK2, CENPA, CIT, DNAH5, EDNRA, MID1, RTTN, SPAG1, TACC2, TUBA1C, TUBGCP6, USP29
Intracellular signaling by second messengers (R-HSA-9006925) LogQ = -5.4			AP1G1, AXIN1, CDC42, CDH1, CHMP2B, EIF2S1, HSPA8, IL1RAP, MAPK1, MAPK9, NEDD4, PAK2, PAK3, PAK5, PFN1, PPP3R1, PRKACA, PRKCB, PSENEN, PTEN, PTK2, SDCBP, SEPTIN7, SKP1, TACC3, TUBB2B, VCPIP1, VPS35, YWHAE, YWHAQ, ACTR8, AGO3, AR, ASXL1, ATRIP, BIRC2, CALM1, CD27, CDC7, CENPC, CENPE, CENPQ, CKAP5, COPS2, COPS3, CR1, CSNK2A2, ESRRA, FBXO11, FZD3, FZR1, GCLC, GSPT2, GTF2E1, GTF2H3, H1-4, HDAC1, HERC2…	DVL3, ERBB2, ABCA4, ABCB9, ADCY7, CDK2, EGF, FYB1, GLI3, INSR, INTU, KL, LIN54, MECOM, NFATC2, NOTCH1, ORC5, PTPN22, RPTOR, RUNX1, SLC7A11, TEAD1, TUBA1C, YAP1
Focal adhesion (hsa04510) LogQ = -9.9			ACTG1, ATP6V1A, ATP6V1D, AXIN1, CDC42, DLG2, DLG3, MAPK1, MAPK9, PAK2, PAK3, PAK5, PRKACA, PRKCB, PTEN, PTK2, ROCK2, TNR, ARHGAP5, BIRC2, CREB3, FLNC, FZD3, HDAC1, NFX1, PIP5K1A, PKM, PPP2R5D, PRKACB, RAF1, RB1, THBS4, VCL	DVL3, EFNA5, ERBB2, FZD4, LAMA4, TNC, CDK2, COL1A2, COL4A3, COL4A4, COL9A3, COMP, CREB5, EGF, HLA-A, INSR, ITGA11, NOTCH1, OSMR, RELN, RPTOR, VAV2, VWF
Wnt signaling pathway (GO:0016055) LogQ = -5.2			AXIN1, CDC42, DRD2, DRD4, GABRA1, GABRA3, GPC6, PTEN, VPS35, C12orf43, CSNK1D, CSNK1G3, CSNK2A2, FERMT2, FZD3, LEO1, NDRG2, PLCG2, PLPP3, PYGO1, SMURF1, SOX9, TLE1, TLE4, TNKS2	DVL3, FZD4, AMOTL1, EDNRA, KLF4, RYK, YAP1
protein localization to cell junction (GO:1902414) LogQ = -5.4			ACTG1, AKAP9, ARHGAP44, CDH1, CDH13, DLG2, DLG5, GRIP1, KIF5A, KIF5C, MAPK9, PAK2, RAB3B, ROCK2, SDCBP, SNX4, STX1A, STXBP1, VPS35, WASL, ANKRD50, CCDC88A, CEP112, CHM, EXOC5, FERMT2, IFT122, LSG1, NACC2, NMD3, PCM1, PEX3, PIP5K1A, PPIL2, RAB3GAP2, RILPL1, SEC61A1, SMURF1, SPAG17, SRP72	ERBB2, GRIP2, RAPSN, EMC1, EPG5, FYB1, GAS6, GOLGA7, HEG1, INTU, RELN
neuron projection development (GO:0031175) LogQ = -7.3			ABI1, ACTG1, ARC, CDC42, CDH1, CDH13, DRD2, KIF5A, KIF5C, NEDD4, NGFR, PAK2, PAK3, PTEN, PTK2, PTK2B, SH3GL2, SLITRK4, STXBP1, TNR, VAPA, WASF2, WASL, AR, ASXL1, ATP8A2, CECR2, CHL1, CNTN4, FLNC, FZD3, KIDINS220, KRT8, MAP1B, MAP4, MEF2A, MYH11, MYO16, NDEL1, PTPN11, RB1, RILPL1, SEMA3E, UBA6, VCL, WDR47	ACTC1, CDH6, EFNA5, ERBB2, SEMA4F, TNC, C12orf57, EDNRA, EFHD1, FRY, GLI3, HEG1, MSX1, MYH7, NEB, NOTCH1, RELN, RET, RFX2, RGMA, RYK, SEMA3D, TCTN1, YAP1, ZDHHC17
response to growth factor (GO:0070848) LogQ = -4.9			ABI1, EEF2K, MAPK1, NGFR, PAK2, PAK3, PTK2, PTK2B, ROCK2, SH3GL2, AR, CRIM1, CSNK1D, DSTYK, FERMT2, GCLC, GLG1, HDAC1, IRS2, KDM5B, KIDINS220, MAP1B, NDEL1, PTPN11, RAF1, RAP1GAP, RASA1, SHOC2, SMURF1, SOX6, SOX9, SPRY2, TGFBRAP1, ZFYVE9	EFNA5, ERBB2, COL1A2, COL4A3, COMP, DUSP6, EGF, FOXC1, GAS6, GATA6, INSR, KL, KLF4, LTBP3, MEIS2, MSX1, MYO1E, NOTCH1, OSMR, RET, RGMA, RYK, SOGA1, VAV2
NABA CORE MATRISOME (M5884) LogQ = -8.5			MAPK1, PRKACA, PRKCB, PTK2, PTK2B, PI4KB, PRKACB, PTPN11, VCL	LAMA4, TNC, ADAM12, ADAM19, ASPN, CDK2, COL11A1, COL13A1, COL18A1, COL1A2, COL4A3, COL4A4, COL9A3, COMP, FOXC1, GAS6, ITGA11, KCNN4, LTBP3, MYO1E, NID2, PCOLCE, RELN, SLC36A2, THSD4, TINAGL1, TRAF5, VWF

## Sheet: SuppTable 6
Apoer2-ICD regulation in Apoer2WT (Figure S4A)
Term	ICD	Down-regulation	Up- regulation
postsynapse (GO:0098794) LogQ = -24.0	Both	ARHGEF7, CNKSR2, ITGB1, KIF5A, NGFR, PFN1, PSENEN, SCN10A, SH3GL3, COPG2, DNMBP, HDAC1, IRX3, KCNJ10, NDEL1, RAB3GAP1, S100B, SMURF1	ABI2, ARHGAP39, ARPC5L, BIN1, CABP1, CACNA1A, CACNA1E, CHRM3, CHRNB1, CHRNB2, CPEB3, CSPG5, CTNNB1, EGLN1, EPHB2, GABBR1, GLRB, GRIA1, GRID2, GRIK4, GRIK5, GRIN1, GRIN2A, GRIP2, GRM2, GRM7, HOMER2, HTT, IGF1R, KCND3, KCNMA1, L1CAM, LGI1, LHFPL4, LYN, NAPB, NRCAM, PCDH8, PCLO, PICK1, PLAT, PRKN, PTPRN2, RAPGEF4, SEMA4B, SEMA4F, SLC1A1, SLC29A1, SLC2A3, SLC6A6, SORT1, SPTBN2, STX6, SYNPO, SYT12, TA…
	ICD[+19]	none	none
	ICD[Δ19]	none	none
cell morphogenesis (GO:0000902) LogQ = -20.7	Both ICD	ARHGEF7, ITGB1, KIF5A, NGFR, PFN1, ARHGAP35, ATP8B1, FLNC, FUZ, HDAC1, KRT8, METTL3, NDEL1, PDGFRA, RAPGEF1, S100B, SEMA7A, SMURF1, TG, TRIOBP	ABI2, ADRA2C, ANO6, ARPC5L, BIN1, CHRM3, CHRNB2, CSPG5, CTNNB1, DVL3, EPHA3, EPHB2, GRID2, GRIN2A, GRIP2, GRM7, HTT, IGF1R, KCNMA1, L1CAM, LGI1, LYN, NRCAM, NRXN3, SEMA4B, SEMA4F, SPTAN1, SPTBN2, TNIK, TSC1, ALS2, ANK2, ANK3, AQP4, ARHGAP42, ATP7A, BSG, C12orf57, CARMIL1, CASP3, CCDC88C, CROCC, DDR2, DMTN, EXT1, FAAH, FAT3, GAS6, GOLGA4, GPR68, HECW2, HSF1, IQGAP1, IST1, LMO4, LRP4, MAP1A, MICALL…
	ICD[+19]	none	none
	ICD[Δ19]	none	none
cellular component morphogenesis (GO:0032989) LogQ = -14.1	Both ICD	RAB3GAP1, RAB3GAP2, SMURF1	GLRB, GRIK5, GRIN2A, GRIP2, LGI1, LHFPL4, PICK1, SLC1A1, STX6, TNIK, VAMP3, ANK2, ANK3, BSG, C2CD5, CLASP2, EFR3B, EXOC6B, GAS6, GGA2, GOLGA4, IKBKB, LRP4, LRP6, MICALL1, NPC1, PTCH1, RAB12, SEC61A2, SPTBN4, TMED2, TRAM1, TSPAN33, WASHC1, WIPF3, ZDHHC20
	ICD[+19]	none	none
	ICD[Δ19]	none	none
brain development (GO:0007420) LogQ = -13.9	Both ICD	ITGB1, ARHGAP35, HDAC1, METTL3, NDEL1, RAB3GAP1, SECISBP2, SEMA7A	CHRNB2, CTNNB1, EPHB2, GRID2, GRIN1, GRIN2A, IGF1R, MDGA1, NRCAM, SLC1A1, SPTBN2, TSC1, ATG16L1, ATP7A, ATRN, ATXN1, C12orf57, CASP3, COQ8B, DYNC2H1, EML1, EXT1, FAT4, HTR6, LRP6, MSX1, NDST1, NIN, NR2F2, PBX1, PLXNA2, PRKDC, PTBP2, PTCH1, SELENOP, SLIT2, SYNE2, TACC1, TACC2, TBC1D23, TMEM108, TTC21B, TULP3, WHRN
	ICD[+19]	none	none
	ICD[Δ19]	none	GART
behavior (GO:0007610) LogQ = -12.0	Both ICD[+19] ICD[Δ19]	ITGB1, NGFR, PFN1, KCNJ10, RAB3GAP1, S100B	CACNA1A, CHRNB1, CHRNB2, CPEB3, CSPG5, EPHB2, GABBR1, GLRB, GRIA1, GRID2, GRIK4, GRIK5, GRIN1, GRIN2A, GRM2, GRM7, HOMER2, HTT, LGI1, NRXN3, PCDH8, PICK1, PLAT, PRKN, SLC1A1, SLC6A6, SPTBN2, SV2B, SYT12, TANC1, TSC1, ALS2, ATP7A, ATXN1, C12orf57, CASP3, EXT1, GPI, INSR, JPH4, MAP1A, MYOF, NCOA2, NPC1, NTF3, RPTOR, SELENOP, SPTBN4, TBCE, TMEM108, TSHZ3, VLDLR
	ICD[+19]	none	none
	ICD[Δ19]	none	none
trans-synaptic signaling (GO:0099537) LogQ = -13.4	Both ICD	ARHGEF7, CNKSR2, ITGB1, KIF5A, LRRTM2, NGFR, RPS6KA6, SHISA9, KCNJ10, PDGFRA, RAB3GAP1	ABHD17C, ABI2, ADRA2C, BIN1, CACNA1A, CACNA1D, CACNA1E, CACNA1H, CHRM3, CHRNB1, CHRNB2, CSPG5, CTNNB1, EPHB2, GABBR1, GLRB, GRIA1, GRID2, GRIK4, GRIK5, GRIN1, GRIN2A, GRIP2, GRM2, GRM7, HOMER2, IGF1R, KCND3, KCNJ6, KCNMA1, KCNQ5, LYN, NAPB, NRCAM, NRXN3, PCDH8, PCLO, PICK1, PLAT, PRKN, PTPRN2, SEMA4B, SEMA4F, SLC1A1, SLC29A1, SLC2A3, SORT1, SPTBN2, SYNPO, SYT12, ALS2, ANK2, ANK3, ARNT, CACNA2D3, …
	ICD[+19]	none	CACNG2
	ICD[Δ19]	GABRA3	none
ion channel complex (GO:0034702) LogQ = -11.8	Both ICD	ITGB1, PSENEN, SCN10A, ATP5MF, ATP8B1, COX7A2L, KCNJ10, KRT8, PDGFRA, PIEZO2, SLC2A9, TRPM1	ANO6, CACNA1A, CACNA1D, CACNA1E, CACNA1H, CHRM3, CHRNB1, CHRNB2, CTNNB1, GABBR1, GLRB, GRIA1, GRID2, GRIK4, GRIK5, GRIN1, GRIN2A, IGF1R, KCND3, KCNJ6, KCNMA1, KCNQ5, LYN, PRKN, SLC1A1, SLC29A1, SLC2A3, SLC6A6, TSC1, TTYH1, ABCC5, ABCD4, ANK2, ANXA6, ASPH, ATP7A, CACNA2D3, CASP3, FAM155A, FGFR1, GAS6, GJB6, HTR6, IKBKB, INSR, JPH4, KCNQ2, KDR, LRP6, MYLK, NDUFA10, NDUFB2, NDUFB5, OSTM1, PER2, PER3…
	ICD[+19]	none	CACNG2, SLC6A13
	ICD[Δ19]	GABRA3	ATP2B3, KCNIP1, MAGT1, SLC20A1
cell junction organization (GO:0034330) LogQ = -11.3	Both ICD[+19]	ARHGEF7, CNKSR2, PFN1, KIFC3	ARHGAP39, CHRNB1, CTNNB1, EPHB2, GLRB, GRID2, IGF1R, L1CAM, LHFPL4, NRCAM, PCLO, PICK1, SLC1A1, SORT1, SPTBN2, SYNPO, TANC1, TSC1, ALS2, ANK2, ANK3, DST, EXT1, FBF1, GJB6, INSR, LRP4, PLEC, PTPRK, SDK2, TMEM108, WHRN
	ICD[+19]	none	none
	ICD[Δ19]	none	none
intracellular protein transport (GO:0006886) LogQ = -8.6	Both ICD[+19]	ARFGAP3, ARHGAP44, KIF5A, NGFR, COPG2, EXPH5, IPO8, RAB3GAP2, RANBP3, SMURF1, SNX33, TOMM20, TRIM23	GRIP2, NAPB, NAPG, PICK1, SORT1, STX6, VPS11, BECN1, C2CD5, DNAJC27, EXOC6B, GGA2, KPNA6, MAP1A, MICALL1, NUP188, NUP93, PKD1, POLA2, PREB, RAB23, SEC24A, SEC61A2, SEL1L, SNX10, STK3, STX17, STX18, TMED2, TNPO1, TNPO3, TRAM1, VPS13D, ZDHHC20, ZDHHC21, ZDHHC6
	ICD[+19]	none	CACNG2, STX3, IMMP2L
	ICD[Δ19]	RHBDD1	none
membrane organization (GO:0061024) LogQ = -11.2	Both ICD	ARFGAP3, ARHGEF7, ATP8B1, KIFC3, SMURF1, SNX33	ANO6, BIN1, CHRNB1, EPHB2, GLRB, HTT, LHFPL4, NAPG, NRCAM, PICK1, STX6, VAMP3, VPS11, ABCA3, ALS2, ANK2, ANK3, BECN1, CLASP2, DYNC2H1, EXOC6B, GAS6, IST1, LRP4, MICALL1, MTTP, MYH9, MYOF, NPC1, NUP93, OPA1, PIK3C2A, PLEC, PREB, RAB12, SEC24A, SPTBN4, STX17, STX18, TAZ, TBC1D20, TMCC1, TMED2, TRAM1
	ICD[+19]	none	none
	ICD[Δ19]	none	none
endosome membrane (GO:0010008) LogQ = -8.2	Both ICD	ITGB1, PSENEN, SH3GL3, ATP10B, CTSB, CTSH, ENPP1, FNIP1, NEU1, PLEKHF2, RMC1, TNFAIP3, TRIM23, ZFYVE9	ABHD17C, ACAN, CSPG5, GRIA1, HTT, LYN, NAPG, SLC1A1, SORT1, STX6, VAMP3, VPS11, ABCA3, ABCC5, ABCD4, ANK2, ANK3, ANKRD13A, ANXA6, AQP4, ATG16L1, ATP7A, BECN1, EPG5, FCGRT, GALC, GGA2, GOLIM4, INSR, IST1, LRP6, MARCHF1, MICALL1, NPC1, OSTM1, PRDX6, RAB12, RAB23, RASGEF1B, RHOBTB2, RPTOR, RUBCN, SLC17A5, SLC38A9, SLC39A14, SLC44A2, SLC9A8, SNX10, SPPL2A, STK11IP, STX17, TIAL1, TMEM108, TPCN1, VLDLR…
	ICD[+19]	SNX4	STX3, SPAG9
	ICD[Δ19]	AKR1B10, CSPG4, MAP2K2, OSBPL11, TAB1, UBC	ABCA7, ANKRD27, MAGT1
Interaction between L1 and Ankyrins (R-HSA-445095) LogQ = -7.5	Both ICD	ITGB1, RPS6KA6, SCN10A	BIN1, CTNNB1, EPHB2, GABBR1, L1CAM, LGI1, NRCAM, PICK1, SPTAN1, SPTBN2, ANK2, ANK3, FGFR1, KCNQ2, MAP1A, PLEC, SPOCK1, SPTBN4
	ICD[+19]	none	none
	ICD[Δ19]	none	SCLT1
regulation of vesicle-mediated transport (GO:0060627) LogQ = -8.1	Both ICD	ARHGAP44, LRRTM2, RAB4B, SCRN1, SH3GL3, EXPH5, RAB3GAP1, SNX33	ANO6, BIN1, CSPG5, EPHA3, GRIK5, LYN, PCLO, PICK1, PRKN, RAPGEF4, SV2B, SYT12, SYT3, TFR2, VPS11, ANKRD13A, C2CD5, CFP, CLASP2, GAS6, INSR, LETMD1, MBTPS1, MIB1, NTF3, RAB12, RUBCN, STX18, TBC1D20, VTN
	ICD[+19]	SNX4	ACSL3
	ICD[Δ19]	MAP2K2	ABCA7, ANKRD27, RNF139
transport vesicle (GO:0030133) LogQ = -7.9	Both ICD	COPG2, NDEL1	BIN1, GABBR1, GRIA1, GRIN1, GRIN2A, PICK1, PTPRN2, SORT1, STX6, SV2B, SYT12, SYT3, VAMP3, ATP7A, GOLIM4, MYOF, NCALD, NTF3, RAB12, SEC24A, SLC17A5, SLC30A5, SREBF1, STX17, TMED2
	ICD[+19]	none	none
	ICD[Δ19]	none	none
regulation of actin filament-based process (GO:0032970) LogQ = -10.8	Both ICD	ARHGEF7, PFN1, SH3GL3, ARHGAP35, DCTN3, FARP2, KNTC1, PDGFRA, RAF1, SEMA7A, SPAG5, TRIOBP	ABI2, ARPC5L, BIN1, CABP1, CACNA1D, CACNA1H, CTNNB1, EPHA3, EPHB2, GRM7, IGF1R, NAPB, PCLO, PICK1, PRKN, SEMA4B, SEMA4F, SPTAN1, SPTBN2, SYNPO, TSC1, VPS11, ABCA3, ANK2, ASPH, BECN1, C2CD5, CARMIL1, CGNL1, CLASP2, CLIP4, CROCC, DDR2, DGKH, DMTN, DST, EFR3B, EXOC6B, FAT3, FGFR1, GJB6, HSF1, IKBKB, INSR, IQGAP1, LIMCH1, LMO4, LRP4, MAP1A, MAPRE2, MYH8, MYH9, MYLK, NEBL, NTF3, NUMA1, OPA1, PKD1, PRE…
	ICD[+19]	none	none
	ICD[Δ19]	none	none
cell surface receptor signaling pathway involved in cell-cell signaling (GO:1905114) LogQ = -8.3	Both ICD	FZD2, PDGFRA, PYGO1, RAB3GAP1, RAF1, RANBP3, SMURF1	CHRNB1, CHRNB2, CTNNB1, DVL3, GLRB, GRID2, GRIK5, GRIN1, GRIN2A, SLC29A1, TNIK, TSC1, BCL9, CCDC88C, CSNK1G1, EXT1, FGF14, FGFR1, LRP4, LRP6, PKD1, RECK, SELENOP, SENP2, STK3, UBAC2
	ICD[+19]	none	none
	ICD[Δ19]	MAP2K2, SMAD5, SMAD9	none
Nervous system development (R-HSA-9675108) LogQ = -10.0	Both ICD	ARHGEF7, ITGB1, PFN1, PSENEN, ARHGAP35, FARP2, NTN4, PSME3, SEMA7A	ARHGAP39, CACNA1D, CACNA1H, EPHA3, EPHB2, GRIN1, L1CAM, LYN, NRCAM, SPTAN1, SPTBN2, ANK2, ANK3, ARHGEF11, CLASP2, FGFR1, KCNQ2, MYH9, PLXNA2, SLIT2, SPTBN4, TRPC1, USP33, UTRN, VLDLR
	ICD[+19]	none	none
	ICD[Δ19]	none	none
actin filament-based process (GO:0030029) LogQ = -8.6	Both ICD	ITGB1, PFN1, ARHGAP35, FARP2, FKBP10, FLNC, KRT8, NDEL1, PDGFRA, TRIOBP	ABI2, ARPC5L, CACNA1D, KCND3, PRKN, SPTAN1, SPTBN2, TNIK, ANK2, ARHGEF11, ATP7A, CARMIL1, CCDC57, CCDC88C, CGNL1, CLASP2, CLIP4, COL1A2, DDR2, DMTN, EXT1, IKBKB, LIMCH1, MYH8, MYH9, NEBL, NIN, NUMA1, PLEC, RYR2, SPTBN4, SYNE2, TGFBR1, THSD4, TUBGCP4, WASHC1, WIPF3
	ICD[+19]	none	none
	ICD[Δ19]	none	none
MAPK signaling pathway (hsa04010) LogQ = -8.0	Both ICD[+19]	NGFR, RELB, RPS6KA6, CTSH, FLNC, MAP3K15, MAP4K2, MAPKAPK3, PDGFRA, RAF1	CACNA1A, CACNA1D, CACNA1E, CACNA1H, CTNNB1, IGF1R, TNIK, CACNA2D3, CASP3, CCDC88C, FGFR1, HSF1, IKBKB, INSR, KDR, MAP3K9, MAPK8IP1, NFKB1, NTF3, STK3, TGFBR1, TNFRSF19
	ICD[+19]	none	none
	ICD[Δ19]	MAP2K2	MEN1
positive regulation of cellular component biogenesis (GO:0044089) LogQ = -8.3	Both ICD	PFN1, ARHGAP35, ATP8B1, FUZ, IRX3, NDEL1, RAB3GAP1, RAB3GAP2, SPAG5	ABI2, BIN1, CTNNB1, EPHB2, GRID2, HTT, PRKN, SPTBN2, SYNPO, TSC1, VPS11, ABCA3, ATP7A, BECN1, C2CD5, CARMIL1, CLASP2, CROCC, DMTN, HSF1, INSR, KDR, LIMCH1, MSX1, NTF3, NUMA1, PAN3, RIPOR2, SLIT2, STX18, SYNE2, TGFBR1, VPS13D, WASHC1
	ICD[+19]	none
	ICD[Δ19]	none	none

## Sheet: SuppTable 7
Apoer2-ICD regulation in Apoer2cKO (Figure S4B)
Term	ICD	Type	Down-regulated by Apoer2-ICD	Up-regulated by Apoer2-ICD	Not rescued compared to WT
glutamatergic synapse (GO:0098978) LogQ = -30.4	Both ICD[+19] ICD[Δ19]	Rescue	ADCY1, APOE, ARF4, CBLN2, DAGLA, EFNB2, FZD4, GLRA3, GRIP2, HTR7, ITGA3, MAPK8, NTNG2, PRR7, ROR2, SLITRK1, SRGN, STX3, TENM2, WNT7A, C4B, COL13A1, TNS2	ABI1, ADGRB3, ARHGAP39, CD2AP, CDH8, CNTN5, CPEB4, CTNNB1, DLGAP1, DLGAP2, DOCK10, EEF2K, EPHB2, ERC2, HIP1, HIP1R, KCNA3, LZTS1, MAGI2, OPHN1, PCLO, PLEKHA5, SCRIB, SLC1A1, SLITRK2, SLITRK4, TANC1, TANC2, TNR, TSC1, DMTN, ITSN2, MAP1B, MKLN1, ND2, NIN, RGS12, SACS, SORBS2	UP	CPEB3, PICK1, RPTOR
		Effect	ABLIM3, CBLN1, GIT1, GRIK3, IL1RAPL2, LRRTM2, NGFR, NSG1, PFN1, RIMS3, SHANK2, ATP1B2	CPT1C, GRIA1, GRIN2A, GRM7, KCND3, LGI1, NTNG1, NUMB, PTPRD, ATP7A, JPH4	Down	ARC, ARHGAP44, CAMKV, DAG1, DLG2, DNAJC6, GABRA1, GABRB3, IL1RAPL2, ITGB1, LRRTM2, PFN1, RGS7BP, SHISA9, SLC32A1, MAST1
	ICD[+19] only	Rescue	DENND1A	DRD1, GABRA3, SAMD4A
		Effect	ADGRL1, CAMKV, CHRM1, CTTN, DLG4, FBXO45, GIPC1, GNAI2, HNRNPAB, HOMER3, IQSEC1, KCNA2, PAK1, YWHAZ, CRYAB, NCDN, NOSTRIN, RAP1GAP	CHRNA3, GRIN2D, HTR1D, ITGB3, P2RY1, PPP1CC, WNT5A, KLHL20
	ICD[Δ19] only	Rescue	OPRK1, SLC6A9, KLHL20, RET	ACTR2, AKAP9, CDKL5, DLG5, DROSHA, ERBIN, KCNC4, NEDD4, PAK3, PPFIA2, PTK2, PTK2B, SPARCL1, SYN2, ARHGAP32, CHL1, RAB3GAP1, RAP1GAP
		Effect	ARHGEF7, CHRNA5, DAG1, GRID2IP, GRIN2D, ITGB3, P2RY1, PSD2, SLC6A4, WNT5A, ZNF385A	ABI2, ARPC5L, EIF3A, GIPC1, GRIA4, NAPB, SEMA4F, HTR2C, NOSTRIN, OTOF, ZFYVE27
Signaling by Rho GTPases, Miro GTPases and RHOBTB3 (R-HSA-9716542) LogQ = -35.2	Both ICD[+19] ICD[Δ19]	Rescue	HTR7, RAC3, AAAS, CAVIN1, CIT, DOCK6, DOCK8, FAM91A1, GRB7, LRRC41, PLD2, PPP1R14A, RASAL2, RCC2, RND3, UACA	ABI1, ARHGAP39, CTNNB1, DOCK10, MYO9A, OPHN1, ROCK1, ROCK2, SCRIB, ARHGAP26, ARHGEF6, CCDC88A, CENPE, CKAP5, CLASP1, DOCK3, DSP, FAM13B, ITSN2, MSI2, NCOA2, PEAK1, PIK3R1, PLEKHG1, PREX2, RALGAPA1, RANBP2, TRA2B, XPO1	UP	none
		Effect	ARFGAP3, GIT1, PFN1, RHOB, ARHGAP18, CCT7, CENPQ, DBT, FARP2, H4C4, KNTC1, MAD2L1	VAMP3, ARHGAP17, BUB3, CLASP2, CPSF7, DOCK4, SCAI	Down	ARFGAP3, ARHGAP44, ITGB1, PFN1, ARHGAP18, CENPQ, DBT, KDM4C, NUP43
	ICD[+19] only	Rescue	none	none
		Effect	CTTN, DLG4, PAK1, YWHAZ, ELMO2, MAPRE1, MTMR1, PPP1CB, RACGAP1, SRF, STAM, VIM	PPP1CC, ARHGEF5, ESYT1, PREX1
	ICD[Δ19] only	Rescue	PLEKHG2	ACTR2, DLG5, ERBIN, MAPK1, PAK3, PRKCB, PRKCD, PTK2, PTK2B, TIAM1, TUBB2B, ARAP2, ARHGAP32, ARHGAP5, CDC42BPA, CENPC, DYNC1H1, FAM13A, MFN2, NDEL1, NUP98, PHIP, TUBB4B, USP9X
		Effect	ARHGEF7, PLXND1, NUP43, OBSCN, OSBPL11, PAK4, PREX1, SWAP70, TFRC, TOR1AIP1	ABI2, ACTR3, SEMA4F, PLEKHG3, WIPF3
Extracellular matrix organization (R-HSA-1474244) LogQ = -16.7	Both ICD[+19] ICD[Δ19]	Rescue	ITGA3, LAMA4, LAMA5, LAMB2, NTNG2, SPARC, SRGN, TNC, ATP1B3, BMP7, CASP3, COL13A1, COL1A1, COL1A2, COMP, DCN, FOXC1, ITGAE, KCNN4, KDR, LAMA1, LAMB3, NID1, NID2, P3H4, PCOLCE, THSD4, TIMP2	ROCK1, SLC1A1, TNR, VCAN, COL25A1, INTS6L, ITGA4, ITGA6, PIK3R1	UP	ADAM19, COL4A3, ITGA11
		Effect	ITGB5, ATP1B2, CAST, FREM2, IGFBP4, LCP1, PI4KA, VIT	ACAN, LGI1, NTNG1, ATP7A, COL19A1	Down	DAG1, ITGB1, CAPN10, HAPLN2, LTBP1, VCL
	ICD[+19] only	Rescue	MMP9, SPINT2	none
		Effect	CAPN10, CHADL, CPA2, ECM2, TTR	ITGB3, SV2C, ADAMTSL4, PLOD1, POSTN, VWF
	ICD[Δ19] only	Rescue	COL3A1, DDR2, OMD, SLC36A2, VWF	MAPK1, PTK2, PTK2B, SPARCL1, PTPN11
		Effect	DAG1, ITGB3, SV2C, ADAM17, ADAMTSL4, COL4A5, COL6A3, CTSB, ELN, FREM1, HMCN1, HSPG2, ICAM1, ITGA7, LGI4, LTBP1, MFAP5, P3H3, P4HA3, PDGFRA	CPA2, PIK3C2A
Focal adhesion (hsa04510) LogQ = -19.7	Both ICD[+19] ICD[Δ19]	Rescue	ADCY1, CRK, ERBB2, FZD4, FZD8, ITGA3, LAMA4, LAMA5, LAMB2, MAPK8, NTNG2, RAC3, SPARC, TNC, WNT7A, CASP3, CDK2, COL1A1, COL1A2, COMP, CREB3L2, EDNRA, FOXO1, GHR, HLA-A, HLA-DMB, IRGM, ITGAE, KDR, LAMA1, LAMB3, NID1, NID2, PATJ, PCOLCE, PLD2, TCF7L1, THSD4, TRAF5	ABI1, CTNNB1, MAGI2, ROCK1, ROCK2, SCRIB, TNR, TSC1, AKT3, BRAF, CAB39, IRS2, ITGA4, ITGA6, PIK3R1, PIP5K1B, PPP2R3A, RANBP10, RB1	UP	COL4A3, ITGA11
		Effect	ITGB5, CRTC2	NTNG1
	ICD[+19] only	Rescue	SPINT2	none	Down	ITGB1, CRTC2, FLNC, SH3KBP1, UBC, VCL
		Effect	PAK1, PARVA, PPP1CB, SH3KBP1, UBC	ITGB3, PPP1CC, VWF
	ICD[Δ19] only	Rescue	COL3A1, VWF	MAPK1, PAK3, PRKCB, PRKCD, PTK2, ARHGAP5, PTPN11, RAF1
		Effect	ITGB3, COL4A5, COL6A3, FLNC, HMCN1, HSPG2, ITGA7, PAK4, PDGFRA	none
cell-substrate adhesion (GO:0031589) LogQ = -17.7	Both ICD[+19] ICD[Δ19]	Rescue	ADCY1, FZD4, ITGA3, LAMA5, LAMB2, NTNG2, COL13A1, ITGAE, LAMA1, LAMB3, NID1, NID2, PLD2, RCC2, TCF7L1, THSD1	ABI1, CACNA1D, CTNNB1, TSC1, DSP, ITGA4, ITGA6, MKLN1, NEDD9, PEAK1, PIK3R1	UP	ITGA11, TNNC1
		Effect	ITGB5, ATP1B2, CACNA2D2, LMNA	NTNG1, VAMP3, ATRN, PKD1, TNNC1	Down	DAG1, ITGB1, EXOC5, VCL
	ICD[+19] only	Rescue	OTOA	none
		Effect	CTNNA2, CTTN, PARVA, SMAD6, SRF, TCF7L2	ITGB3, VWF
	ICD[Δ19] only	Rescue	COL3A1, VWF	ERBIN, PPFIA2, PTK2, PTK2B, TIAM1, PTPN11
		Effect	ARHGEF7, DAG1, ITGB3, ACAP1, ADAM17, ADCY7, FREM1, ICAM1, ITGA7, PPARD	none
regulation of cell adhesion (GO:0030155) LogQ = -14.8	Both ICD[+19] ICD[Δ19]	Rescue	ANXA1, CRK, EFNB2, ERBB2, FZD4, ITGA3, LAMA4, LAMA5, RAC3, STX3, TNC, BMP7, CASP3, COL1A1, HLA-A, HLA-DMB, KDR, KLF4, NID1, PRKD2, RCC2	EPHB2, ROCK1, ROCK2, SCRIB, TNR, TSC1, YES1, CLASP1, DMTN, ITCH, ITGA4, MYO10, NEDD9, PEAK1, PIK3R1, ZMIZ1	UP	none
		Effect	none	none	Down	none
	ICD[+19] only	Rescue	none	none
		Effect	none	none
	ICD[Δ19] only	Rescue	none	none
		Effect	none	none
response to growth factor (GO:0070848) LogQ = -14.2	Both ICD[+19] ICD[Δ19]	Rescue	ANXA1, CLEC3B, CRK, ERBB2, ROR2, WNT7A, ACVR1B, BMP7, CASP3, COL1A1, COL1A2, COMP, FOXC1, GATA6, INPP5K, KDR, KLF4, PRKD2	ABI1, CTNNB1, EEF2K, MAGI2, ROCK1, ROCK2, YES1, DSTYK, MAP1B, RNF111, SETX, SOX6, ZMIZ1	UP	none
		Effect	ITGB5, MAPKAPK2	ATP7A, CSTF2, FGFR1	Down	LTBP1, TGFBRAP1
	ICD[+19] only	Rescue	KL, SPINT2	none
		Effect	RAP1GAP, SMAD6, VIM, ZNF8	P2RY1, WNT5A
	ICD[Δ19] only	Rescue	COL3A1	MAPK1, PTK2, UBE3A, HDAC1, KDM5B, PTPN11, RAF1, RAP1GAP, USP9X, ZFYVE9
		Effect	P2RY1, WNT5A, LTBP1, MAP3K7, SMURF1	KL
establishment or maintenance of cell polarity (GO:0007163) LogQ = -12.4	Both ICD[+19] ICD[Δ19]	Rescue	ARF4, CRK, LAMA5, RAC3, WNT7A, LAMA1, PATJ, RND3, TCF15	MYO9A, OPHN1, SCRIB, CKAP5, CLASP1, GBF1, MAP1B	UP	none
		Effect	RHOB, FUZ, LMNA, MAD2L1	CLASP2, PKD1	Down	none
	ICD[+19] only	Rescue	AMOT, SPINT2	none
		Effect	none	WNT5A
	ICD[Δ19] only	Rescue	none	ACTR2, DLG5, ERBIN, PTK2, MAP4, NDEL1
		Effect	WNT5A	none
neuron projection development (GO:0031175) LogQ = -21.9	Both ICD[+19] ICD[Δ19]	Rescue	ADCY1, ANXA1, APOE, ARF4, CRK, EFNB2, ERBB2, FZD4, LAMA5, LAMB2, NTNG2, RAC3, SLITRK1, STX3, WNT7A, ACTA1, BMP7, CASP3, CDH24, DPYSL4, EDNRA, FRY, JAML, LAMA1, LAMB3, SEMA6D, VSTM2L, YAP1	ABI1, CDH8, CNTN5, CTNNB1, DOCK10, EPHB2, OPHN1, ROCK1, ROCK2, SCRIB, SLITRK2, SLITRK4, TNR, CAMSAP2, CERT1, CNTN4, FHOD3, GBF1, ITGA4, MAP1B, MICALL1, NCAM2, NEBL, NIN, PEAK1, PIK3R1, PREX2, RB1, SEMA5A	UP	ANO6, PID1
		Effect	ABLIM3, NGFR, TBC1D24, LYPLA2, MAEL	GRM7, LGI1, NTNG1, NUMB, VAMP3, ATP7A, ATRN, CCDC88C, DOCK4	Down	ARC, DAG1, ITGB1, FLNC, LYST, SEMA3E, VCL
	ICD[+19] only	Rescue	AMOT, SPINT2	PTPRF
		Effect	AURKA, CTNNA2, CTTN, DLG4, DPYSL2, FBXO45, GNAI2, IQSEC1, LPAR1, PAK1, CREB3, ELMO2, PARVA, SRF	CAMK2B, ITGB3, WNT5A, ARHGEF5, C5, EFHD1, NEB, NOTCH3, PREX1, PTPRM, SIPA1L3
	ICD[Δ19] only	Rescue	RET, RYK, SEMA5B	MAPK1, NEDD4, PAK3, PRKCD, PTK2, PTK2B, BTBD8, CHL1, ENPP2, MAP4, MEF2A, MTM1, NDEL1, PTPN11, RAF1, RASA1, SSH2, USP9X
		Effect	CDH23, DAG1, ITGB3, PLXND1, WNT5A, ADGRV1, C5, EFHD1, FLNC, METTL3, NOTCH3, OBSCN, PAK4, PDGFRA, PREX1, ZNF385A	ABI2, EPHA3, SEMA4F, LYST, NEXN, PID1, TBC1D23, TRPM2, ZFYVE27
regulation of cell projection organization (GO:0031344) LogQ = -21.9	Both ICD[+19] ICD[Δ19]	Rescue	APOE, CRK, EFNB2, FZD4, ITGA3, NTNG2, ROR2, SLITRK1, TENM2, WNT7A, BMP7, CREB3L2, KLF4, MYLIP, RCC2, SEMA6D, TBC1D30, YAP1	ADGRB3, EEF2K, EPHB2, LZTS1, MAGI2, MYO9A, TANC2, TNR, TSC1, CAMSAP2, CCDC88A, DMTN, ITGA6, MAP1B, MYO10, NIN, PIK3R1, SEMA5A, SETX	UP	none
		Effect	PFN1, ATP1B2, FUZ, ITM2C, RGS2	NTNG1, PTPRD, ATP7A, IST1	Down	ARC, ARHGAP44, PFN1, SEMA3E
	ICD[+19] only	Rescue	none	PTPRF
		Effect	CTNNA2, DLG4, GDI1, LPAR1, PAK1, RAP1GAP, SNX3, SRF, VIM	CAMK2B, CHRNA3, WNT5A
	ICD[Δ19] only	Rescue	RET, RYK, SEMA5B	ACTR2, CDKL5, GDI2, NEDD4, PAK3, PPFIA2, PRKCD, PTK2B, SEPTIN7, TIAM1, UBE3A, CYLD, ENPP2, MAP4, NDEL1, RAP1GAP
		Effect	ARHGEF7, PLXND1, WNT5A, CDHR2, ICAM1, MAK, MAP3K13	ABI2, ACTR3, EPHA3, SEMA4F, TRPM2, ZFYVE27
axon (GO:0030424) LogQ = -16.7	Both ICD[+19] ICD[Δ19]	Rescue	DAGLA, ITGA3, MAPK8, NTNG2, RAC3, SCN11A, SLC18A3, STX3, TENM2, C4B, FRY, TSHZ3, VSTM2L	CD2AP, CDH8, CNTN5, CPEB4, EPHB2, ERC2, KCNA3, MYO9A, OPHN1, PCLO, SLC1A1, TANC1, TANC2, TSC1, CNTN4, ITGA4, MAP1B, NCAM2, NIN, SACS, SETX	UP	none
		Effect	CYTH2, GIT1, GRIK3, NGFR, SHANK2, TBC1D24, TRPM1	CPT1C, GRIA1, GRM7, ATP7A, SBF2	Down	none
	ICD[+19] only	Rescue	none	none
		Effect	AURKA, CHRM1, CTTN, DLG4, KCNA2, CRYAB, NDRG2, RAP1GAP	KLHL20
	ICD[Δ19] only	Rescue	OPRK1, KLHL20, RET	CDKL5, GAD1, KCNC4, PPFIA2, PRKCB, PTK2B, BTBD8, COPA, COPG2, DYNC1H1, MAP4, NDEL1, RAP1GAP, USP9X
		Effect	DAG1	none
synapse organization (GO:0050808) LogQ = -17.1	Both ICD[+19] ICD[Δ19]	Rescue	APOE, CBLN2, EFNB2, ERBB2, ITGA3, LAMB2, NTNG2, SLITRK1, WNT7A, CDH24, PATJ, RCC2, THSD1	ABI1, ADGRB3, ARHGAP39, CDH8, CNTN5, CTNNB1, DOCK10, EPHB2, ERC2, MYO9A, OPHN1, PCLO, SLC1A1, SLITRK2, TANC1, TNR, TSC1, DSP, ITGA6, MAP1B, PEAK1	UP	PICK1
		Effect	CBLN1, LRRTM2, PFN1, SHANK2, CAST, FLCN	NTNG1, NUMB, PTPRD, PCDHGC4	Down	ARC, ARHGAP44, GABRA1, GABRB3, GPC6, LRRTM2, PFN1, SEMA3E, VCL
	ICD[+19] only	Rescue	none	DRD1, PTPRF
		Effect	CTTN, DLG4, FBXO45, SRF	WNT5A, NFIA
	ICD[Δ19] only	Rescue	RYK	DLG5, NEDD4, PAK3, PPFIA2, PTK2B, SPARCL1
		Effect	ARHGEF7, PLXND1, WNT5A, COL4A5	none
regulation of small GTPase mediated signal transduction (GO:0051056) LogQ = -13.8	Both ICD[+19] ICD[Δ19]	Rescue	APOE, CRK, ITGA3, ADGRG1, DOCK8	ARHGAP39, CD2AP, EPHB2, MYO9A, OPHN1, ARFGEF1, ARFGEF3, ARHGAP26, DOCK3, FAM13B, GBF1, PLEKHG1, PREX2, RALGAPA1	UP	none
		Effect	CYTH2, ARHGAP18, FLCN	ARHGAP17, SCAI	Down	ARHGAP44, ITGB1, ARHGAP18
	ICD[+19] only	Rescue	AMOT, DENND1A	none
		Effect	IQSEC1, LPAR1, RACGAP1, RAP1GAP	ARHGEF5, PREX1, RASGRP1, SIPA1L3
	ICD[Δ19] only	Rescue	COL3A1	ERBIN, TIAM1, ARHGAP32, ARHGAP5, FAM13A, MFN2, RAF1, RALGAPA2, RAP1GAP, RASA1
		Effect	OBSCN, PREX1, RASA4, SWAP70	PLEKHG3
regulation of vesicle-mediated transport (GO:0060627) LogQ = -11.5	Both ICD[+19] ICD[Δ19]	Rescue	ADCY1, ANXA1, APOE, DAGLA, EFNB2, SLC22A2, STX3, WNT7A, C4B, CNN2, DYSF	CD2AP, EEF2K, ERC2, HIP1, HIP1R, MAGI2, OPHN1, PCLO, ROCK1, SCRIB, STXBP5L, ACSL3, CLASP1, MKLN1, RUFY1, TBC1D5	UP	ANO6, PICK1, RAB2B
		Effect	GIT1, LRRTM2, RAB11B, RIMS3, RGS2, SIRPA	GRM7, NUMB, ABCA7, C2CD5, CLASP2, RUBCN	Down	ARC, ARHGAP44, DNAJC6, ITGB1, LRRTM2, RAB4B, SLC32A1, SYT10
	ICD[+19] only	Rescue	none	AP1G1, DRD1
		Effect	DLG4, GIPC1, GNAI2, KCNA2, LAMP1, PDE1B, SNX3, STAM	CHRNA3, ITGB3, P2RY1, WNT5A, TRPV6
	ICD[Δ19] only	Rescue	OPRK1, GPC3	CDH13, GAD1, KCNMB4, MAPK1, PRKCB, RAB3B, SYN2, ATP2C1, RAB3GAP1, SYT17
		Effect	CHRNA5, ITGB3, MCTP2, P2RY1, SLC6A4, WNT5A, CACNA1I, EXPH5, MAP2K2	EPHA3, GIPC1
endocytic vesicle membrane (GO:0030666) LogQ = -5.2	Both ICD[+19] ICD[Δ19]	Rescue	APOE, FZD4, ROR2, SLC18A3, SPARC, WNT7A, DYSF, HLA-A, IRGM	ATP6V0A1, CD2AP	UP	none
		Effect	ITGB5, RAB11B	GRIA1, VAMP3, ATP7A, LDLR	Down	SH3KBP1, UBC
	ICD[+19] only	Rescue	AMOT	none
		Effect	ATP6V0E2, DLG4, LAMP1, NOSTRIN, SH3KBP1, UBC	CAMK2B, WNT5A
	ICD[Δ19] only	Rescue	none	none
		Effect	WNT5A, TFRC	GRIA4, NOSTRIN
EGF/EGFR signaling pathway (WP437) LogQ = -11.1	Both ICD[+19] ICD[Δ19]	Rescue	ADCY1, ANXA1, ARF4, CRK, ERBB2, ITGA3, MAPK8, CASP3, CRIP2, FOXO1, INPP5K, KDR, PGD, PLD2, PRKD2, SCUBE2, SEMA6D	ABI1, CTNNB1, EPHB2, ROCK1, ROCK2, YES1, AKT3, BRAF, EIF2A, ITCH, ITGA4, ITGA6, PIK3R1	UP	ITGA11
		Effect	ITGB5, PFN1, RHOB, CCT7, MAPKAPK2	NUMB, GRB10	Down	ITGB1, PFN1, SH3KBP1, VCL
	ICD[+19] only	Rescue	AMOT, DPM1, KL, MMP9	none
		Effect	CTNNA2, GIPC1, GNAI2, LPAR1, PAK1, SH3KBP1	ITGB3
	ICD[Δ19] only	Rescue	RICTOR	MAPK1, NEDD4, PAK3, PRKCB, PRKCD, PTK2, PTK2B, RPS6KA1, TIAM1, ARHGAP5, HDAC1, MEF2A, NCOA3, PTPN11, RAF1, RASA1
		Effect	ITGB3, ADCY7, ICAM1, ITGA7	GIPC1, KL
heterochromatin (GO:0000792) LogQ = -5.0	Both ICD[+19] ICD[Δ19]	Rescue	FOXC1	ATRX, SUZ12, TASOR	UP	HSF1
		Effect	none	HSF1	Down	none
	ICD[+19] only	Rescue	none	none
		Effect	none	none
	ICD[Δ19] only	Rescue	none	CENPC, HDAC1, MPHOSPH8, TNKS1BP1
		Effect	none	none
polymeric cytoskeletal fiber (GO:0099513) LogQ = -8.3	Both ICD[+19] ICD[Δ19]	Rescue	ANXA1, RAC3, ROR2, ACTA1, PDLIM2, PDLIM7, RCC2	CAMSAP2, CENPE, CKAP5, CLASP1, DSP, MAP1B, MTUS2, NAV3, NCKAP5, NIN	UP	none
		Effect	ARHGAP18, NCKAP5L	none	Down	ARHGAP18, NCKAP5L
	ICD[+19] only	Rescue	none	none
		Effect	none	none
	ICD[Δ19] only	Rescue	none	none
		Effect	none	none
supramolecular fiber organization (GO:0097435) LogQ = -16.6	Both ICD[+19] ICD[Δ19]	Rescue	ANXA1, CRK, RAC3, ACTA1, CIT, CNN2, COL13A1, COL1A1, COL1A2, COMP, FOXC1, INPP5K, P3H4, PDLIM2, PDLIM7, RND3, THSD4	CACNA1D, CD2AP, HIP1, HIP1R, OPHN1, ROCK1, ROCK2, ARFGEF3, ARHGAP26, CAMSAP2, CCDC88A, CKAP5, CLASP1, DMTN, DSP, FHOD3, MCU, MICAL3, MKLN1, NCKAP5, NEBL, NEDD9, NIN, SORBS2, SPECC1	UP	none
		Effect	ABLIM3, CNN3, CYTH2, ITGB5, MARCKSL1, PFN1, RHOB, FARP2, LCP1, NAT8B, NCKAP5L, SMTN	KCND3, ARHGAP17, ATP7A, CCDC88C, CLASP2	Down	ITGB1, PFN1, CAPN10, FGF12, FLNC, NCKAP5L, SH3KBP1
	ICD[+19] only	Rescue	AMOT	EPB41L2
		Effect	CTTN, IQSEC1, PAK1, CAPN10, ELMO2, MAPRE1, PARVA, RACGAP1, SH3KBP1, SRF, VIM	ARHGEF5, NEB, PREX1
	ICD[Δ19] only	Rescue	COL3A1, DDR2, RICTOR	ACTR2, AKAP9, PTK2B, ATP2C1, CDC42BPA, CEP126, DYNC1H1, FMN2, MEF2A, MPRIP, MTM1, NDEL1, SSH2, USP9X
		Effect	ELN, FHOD1, FLNC, GOLGA2, MFAP5, OBSCN, PDGFRA, PHACTR4, PREX1, SWAP70, ZNF207	ABI2, ACTR3, ARPC5L, CEP192, WIPF3
positive regulation of organelle organization (GO:0010638) LogQ = -16.3	Both ICD[+19] ICD[Δ19]	Rescue	ANXA1, APOE, CBLN2, MAPK8, SLITRK1, TENM2, WNT7A, BMP7, CDK2, DCN, IRGM, KDR, PLK4, RTEL1, SYNPO2	ABI1, ADGRB3, CTNNB1, EEF2K, EPHB2, HIP1R, ROCK1, ROCK2, SLITRK2, SLITRK4, TSC1, ATRX, CCDC88A, CKAP5, CLASP1, MAP1B, MCU, NAV3, NIN, PAN2, PIK3R1, PIP4K2C, RB1, SEMA5A, SMC5, TASOR, TNKS2	UP	HSF1
		Effect	CBLN1, GIT1, LRRTM2, PFN1, CCT7, FUZ, HSPA1B, LCP1	PTPRD, ATP7A, CLASP2, HSF1	Down	DAG1, LRRTM2, PFN1, RAB3GAP2
	ICD[+19] only	Rescue	MMP9	ATM
		Effect	CTTN, LPAR1, PAK1, MAPRE1, S100A10, SRF, STAM	WNT5A, ARHGEF5
	ICD[Δ19] only	Rescue	RICTOR	ACTR2, AKAP9, DLG5, MAPK1, PTK2B, SEPTIN7, CAND1, DYNC1H1, GNL3L, ICE1, MPHOSPH8, NDEL1, PHIP, RAB3GAP1, RESF1
		Effect	DAG1, WNT5A, FHOD1, GBP5, SWAP70, TFRC	ABI2, ACTR3

## Sheet: SuppTable 8
Apoer2-ICD regulation in Apoer2Δ+ (Figure S4C)
Term	ICD	Type	Down-regulated by Apoer2-ICD	Up-regulated by Apoer2-ICD	Not rescued compared to WT
postsynapse (GO:0098794) LogQ = -38.6	Both ICD[+19] ICD[Δ19]	Rescue	ADAM23, ASAP1, CNTNAP2, DNM1, GABRG2, GSK3B, HOMER1, HTR1A, LGI1, NF1, NRP2, PICK1, RAB8A, RAPSN, SLC1A1, SLITRK3, ANK2, BRINP2, FCGR2B, GABRG1, HTR2C, INSR, JPH4, MAX, NFASC, NOSTRIN, PALM, RAB3IP, RPTOR, SHC4, SLC4A10, UNC5C, UTRN	ACTN1, ARF6, BDNF, CPEB1, EIF4E, ELAVL1, FYN, GIPC1, NOS1, OPRK1, PPP1CC, PPP3CB, SLC17A8, SLC6A11, SYN1, SYN2, MAP6, PRKAA1, RACK1, SOD1	UP	DLG1, DMD, DNM2, GRIN2A, TNIK, LRP8
		Effect	APBA1, CHRM1, FBXO45, GRIK3, NEDD4, PFN1, PTPRO, SEMA3A, SH3GL2, TSPOAP1, RAB3GAP1, RGS8, SARM1	CHRNA4, CPEB3, EFNB2, GRID2, KCND3, NRG1, NTNG1, PPP1CA, MARK3
	ICD[+19] only	Rescue	HOMER2, NAPB, SLC6A1, P2RX4	ARHGAP44, CHRNA1, CNKSR2, CRTC1, DRD1, DRD2, DRD4, GABRA3, IL1RAP, KCNH1, NGFR, VPS35	DOWN	ABI1, ADGRB3, DNAJC6, KIF5A, NCS1, NEDD4, NPTX1, PAK1, PFN1, PPFIA2, PTK2, SH3GL2, SH3GL3, SHISA9, STX1A, YWHAZ, USP50
		Effect	ACTB, ADGRB1, APP, ATP1A3, BSN, CACNG3, CACNG8, CAMKV, CDK5R1, CHRNB1, CNIH3, DLGAP3, ELAVL4, GABRB3, GPM6A, GRM3, LZTS1, MAL2, NECTIN1, PSEN2, RAB11A, SHISA7, STAU1, STX3, VCP, WFS1, CCNG1, DNAJA3, INSYN2A	ACTC1, CACNG5, CADPS, DCC, DRD3, GABRR2, GLRA2, GRID2IP, GRIN2D, IGSF9B, KALRN, OPRD1, SYNE1, BRINP1, BRINP3, DIP2A, KLHL20
	ICD[Δ19] only	Rescue	ACTC1, ADRA1A, GRIN2D, ABITRAM, BRINP1, KLHL20, SGCE	ACTG1, ARC, ARF1, C1QBP, CAMKV, CAPZB, CDC42, CDKL5, CPLX1, CRIPT, DLG4, DLG5, DROSHA, EEF2K, GIT1, HNRNPAB, ITGB1, LRFN2, LRRTM2, LZTS3, NAPA, NSG1, PRKACA, RAC1, RGS7BP, RHEB, ROGDI, SLC32A1, TNR, ACAD9, ATXN10, CHL1, CKB, FABP5, MCRS1, PLK2, TMUB1
		Effect	CACNG5, GLRA2, GLRA3, GRID2IP, KCNH1, SLITRK2, BRINP3, DIP2A	ELAVL4, GRM2, RAB11A, WFS1, LRP8
presynapse (GO:0098793) LogQ = -24.5	Both ICD[+19] ICD[Δ19]	Rescue	ADAM23, DNM1, NF1, PICK1, RAB3C, RAB8A, SLC1A1, COPZ1, NOSTRIN, PNISR, RAB3IP, SLC40A1, SLC4A10, TGFA	AP1G1, ARF6, BDNF, GIPC1, OPRK1, PPP1CC, PRKCB, SLC17A8, SLC6A11, SYN1, SYN2, MAP6, RNF40	UP	none
		Effect	APBA1, CHRM1, FBXO45, GRIK3, RAB14, SEC22B, SH3GL2, SNAP29, TSPOAP1, VAMP1	EFNB2, NTNG1, PPP1CA
	ICD[+19] only	Rescue	SLC6A1, HLA-A, P2RX4, STX17	ARHGAP44, DRD1, DRD2, KCNH1, MCTP2, VPS35	DOWN	NPTX1, PPFIA2, SH3GL2, SH3GL3, STX1A, SAR1A
		Effect	ACTB, APP, BAIAP3, BSN, CDK5R1, CNIH3, GPM6A, GRM3, NECTIN1, RAB11A, RAB26, RIMS3, STX3, WFS1, CD55, GLUL, RAB13, SEC23B, USO1	CADPS, OPRD1, RIMS1, UNC13B
	ICD[Δ19] only	Rescue	ADRA1A, COPS5	ACTG1, ATP6V0D1, ATP6V1A, BLOC1S6, C1QBP, CPLX1, DLG4, GAD1, GIT1, NAPA, NPY, NUFIP1, RAB1A, RAB1B, RAB26, RAB3B, RAB6A, RGS7BP, ROGDI, SLC32A1, STXBP3, SYP, TPRG1L, BTBD8, COPA, COPG1, COPG2, GLUL, NR4A1
		Effect	KCNH1, MCTP2, RAB8B, UNC13B	GRM2, RAB11A, WFS1, HLA-E
axon (GO:0030424) LogQ = -26.4	Both ICD[+19] ICD[Δ19]	Rescue	CNTNAP2, GABRG2, GSK3B, HOMER1, NF1, NRP2, SLC1A1, ARHGAP4, BCAR1, HSBP1, INSR, KIF3A, NFASC, PALM, RNF6, SLC2A13, SLC4A10, UNC5C, WDFY3	AURKA, BDNF, OPRK1, PRKCB, RAC3, SLC17A8, SYN1, AP3M2, MAP6, PRKAA1, RNF40, SOD1	UP	DLG1, DNM2, IQGAP1, LRP8, SPTBN4
		Effect	CHRM1, GRIK3, PTPRO, SEMA3A, TSPOAP1, CBL, FEZ2, FSCN1, GFRA1, KIF13B, SARM1	NRG1, PALLD
	ICD[+19] only	Rescue	SLC6A1, FRY, P2RX4	DRD2, KCNH1, NGFR, TRPM1	DOWN	ABI1, ACTBL2, CD2AP, CTTN, KCNC4, KIF5A, NCS1, PAK1, PPFIA2, SCN8A, STX1A, FSCN1, HIF1A, MAST1
		Effect	ACTB, APP, ATP1A3, BSN, CDK5R1, ELAVL4, GDI1, GPM6A, GRM3, NECTIN1, PSEN2, RAB11A, STX3, AGBL4, GLUL, KIF21A, MAG, PARK7, PCDH9, TUBB3	CALCA, DCC, OPRD1, UNC13B, FRYL, KLHL20, MAP4, NEO1, TULP1
	ICD[Δ19] only	Rescue	ABITRAM, KLHL20	ACTG1, ATP6V0D1, BLOC1S6, CDKL5, CPLX1, CYTH2, DLG4, GAD1, GDI1, GIT1, NPY, RGS7BP, ROGDI, SLC32A1, SYP, TPRG1L, ALDH1A1, BTBD8, COPA, COPG2, GLUL, NDRG2
		Effect	ITGA2, KCNH1, UNC13B, C4A, TULP1	ELAVL4, GRM2, RAB11A, LRP8, MAPK8IP1
Signaling by Receptor Tyrosine Kinases (R-HSA-9006934) LogQ = -25.6	Both ICD[+19] ICD[Δ19]	Rescue	DNM1, GABRG2, NRP2, ROCK1, RPS6KA1, BCAR1, COL11A1, COL4A2, COL9A3, INSR, ITCH, KDR, PIK3R1, POLR2B, POLR2E, SIN3A, TGFA, WWP1	ARF6, BDNF, FYN, HNRNPF, PRKCB, PSENEN, YES1, HDAC3, MEF2A, POLR2F, PPP2R5D, THBS4	UP	DNM2, LAMA5, TCF12
		Effect	NEDD4, PTPRO, SH3GL2, CBL, EGR1, SH2B2, TAB2	NRG1, RPS6KA5
	ICD[+19] only	Rescue	LAMA4, ADAM12, COL1A2, FGFR1, PAG1, RANBP10	ALK	DOWN	ABI1, AP2S1, ATP6V0C, ATP6V1D, NEDD4, PAK1, PTK2, SH3GL2, SH3GL3, HDAC1, HIF1A, PTPN11, RAPGEF1, RBFOX2, SH3KBP1, SPHK1, YWHAB
		Effect	ACTB, CDK5R1, GABRB3, PSEN2, AHCYL1, ITPR2	ADAM17, COL11A2, EGF, LAMA3, NCF2
	ICD[Δ19] only	Rescue	PLCG1, DOCK3, EGF	ACTG1, ARC, ATP6V0D1, ATP6V1A, ATP6V1E1, CDC42, DLG4, ITGB1, MAPK3, PPP2CA, PRKACA, RAC1, RAP1B, TIAM1, CALM1, CALM2, ELMO2, POLR2D, POLR2J, UBB, UBC
		Effect	ALK, ARHGEF7, ITGA2, ADAM17, COL11A2, COL5A1, LAMA3, LAMC2, MAP2K2	ITPR2
head development (GO:0060322) LogQ = -21.6	Both ICD[+19] ICD[Δ19]	Rescue	CNTNAP2, GSK3B, NF1, NRP2, SLC1A1, ARNT2, BBS7, C2CD3, CHD8, COX6B1, FCGR2B, FOXC1, GLUD1, HERC1, MEIS3, NFASC, PBX2, PBX3, RIDA, SDF4, SETD2, SIN3A, SLC4A10, SYNE2, TCTN1, UNC5C, WDR11	FYN, RAC3, SLC17A8, SLC6A11, TACC3, ATM, NSUN5, POU3F2, TBR1	UP	GRIN2A, ATXN1, DNAH5, LRP8, TACC1, TULP3
		Effect	FBXO45, SEMA3A, ACAT1, PAX6, RAB3GAP1	GRID2, NRG1
	ICD[+19] only	Rescue	BMP4, C12orf57, PBX1, SLC7A11	ALK, DRD1, DRD2, YWHAE, CIC	DOWN	AXIN1, BTBD3, HDAC1, HIF1A, PDSS2, PTPN11, RBFOX2, RPGRIP1L, SOX6, SOX9, SPHK1
		Effect	ACTB, APP, AXIN1, CDK5R1, ELAVL4, UBE3A, BBS4, CCNG1, FANCC, GBA, RGS4, SLIT1	GRIN2D, CHD7, HES1, TTBK1, ZEB1
	ICD[Δ19] only	Rescue	GRIN2D, MSX1	ATP6V0D1, BLOC1S6, CDC42, DLG5, DPYSL2, GIT1, ITGB1, MAPK3, NAPA, NPY, PTEN, RAB18, ROGDI, SLC32A1, STXBP3, TNR, YWHAQ, CALM1, CALM2, CKB, EMX1, MAS1, NDRG2, NDUFS3, NEUROD6, OXCT1, RGS4, TIPARP, UBA6, UBB, UFC1, UGP2
		Effect	ALK, ABCB6, CASP2, FOXP2, METTL3, SETD1A, STRA6, TTC25	ELAVL4, LRP8
Signaling by Rho GTPases (R-HSA-194315) LogQ = -19.9	Both ICD[+19] ICD[Δ19]	Rescue	AKAP12, ROCK1, SLITRK3, ANKFY1, ARHGAP4, ARHGEF11, ARHGEF5, DSP, DVL2, FAM13B, GARRE1, HINT2, MCAM, MPP7, PARD6A, PIK3R1, RASAL2, WDR11	ACTN1, PPP1CC, PRKCB, RAC3, PPP2R5D, RCC2	UP	IQGAP1
		Effect	PFN1, CDKN1B, NUP43	NUP160
	ICD[+19] only	Rescue	ARHGEF1, FGD5, NCOA2, TUBA1C	ARHGAP44, YWHAE	DOWN	ABI1, ARFGAP3, CTTN, KIF5A, PAK1, PFN1, PTK2, YWHAZ, CDC42BPA, CKAP5, DNMBP, HNRNPC, KCTD13, MYH11, NET1, RAPGEF1, YWHAB
		Effect	ACTB, VCP, ARHGAP6, CIT, FERMT2, FGD1, MTMR1, NCKIPSD, RAB9B, TUBB3, WDR6, WWP2	ACTC1, KALRN, CENPA, KIF18A, NCF2, NUF2, OBSCN, OSBPL11, PRAG1
	ICD[Δ19] only	Rescue	ACTC1, CENPA, DOCK2, DOCK3	ACTG1, C1QBP, CAPZB, CDC42, DLG4, DLG5, GIT1, ITGB1, MAPK3, PAK5, PPP2CA, RAC1, TIAM1, TUBB2B, WASL, YWHAQ, AR, CALM1, CALM2, CKB, DIAPH2, ELMO2, FAM13A, FERMT2, H2AZ1, HMOX2, NDUFS3, PPP1CB, RND2, TUBB4B
		Effect	ARHGEF7, GIT2, YWHAG, KIF18A, MYO9B, NUF2, OSBPL11, TMPO, TOR1AIP1	ARPC1B, CPSF7, WWP2
Focal adhesion (hsa04510) LogQ = -15.4 PI3K-Akt signaling pathway (WP4172) LogQ = -9.85	Both ICD[+19] ICD[Δ19]	Rescue	GSK3B, RAB8A, ROCK1, SLC2A3, BCAR1, COL11A1, COL4A2, COL9A3, DVL2, INSR, ITGA11, KDR, PARD6A, PIK3R1, RBPJL, RPTOR, SHC4, TGFA, TLN2	ACTN1, BDNF, EIF4E, ELAVL1, FYN, NOS1, PPP1CC, PRKCB, RAC3, ATM, PPP2R5D, PRKAA1, RB1, THBS4	UP	DLG1, LAMA5, VWF
		Effect	CHRM1, RAB14, CDKN1B, PARVB	PPP1CA, PHLPP1
	ICD[+19] only	Rescue	LAMA4, CHUK, COL1A2, FGFR1, HLA-A, NFKB1, PRLR	NGFR, YWHAE	DOWN	ATP6V0C, ATP6V1D, AXIN1, PTK2, CREB3, FLNC, FZD2, HDAC1
		Effect	AXIN1, UBE3A	COL11A2, EGF, HES1, LAMA3, TCF7L2
	ICD[Δ19] only	Rescue	EFNA5, TNC, CREB5, EGF	ACTG1, ATP6V0D1, ATP6V1A, ATP6V1E1, CDC42, EIF4B, ITGB1, ITGB5, MAPK3, PAK5, PPP2CA, PRKACA, PTEN, RAC1, RAP1B, RHEB, TNR, YWHAQ, GNB1, NR4A1, PIP5K1A, PKM, PPP1CB, PSMC1, ZYX
		Effect	ITGA2, COL11A2, FLNC, LAMA3, LAMC2, MAP2K2, NOTCH4	HLA-E
Vesicle-mediated transport (R-HSA-5653656) LogQ = -21.3	Both ICD[+19] ICD[Δ19]	Rescue	DNM1, PICK1, RAB8A, ANK2, ANKFY1, ATP9B, B4GALT3, C17orf75, CCDC93, CNIH4, COL4A2, COPZ1, DVL2, GLB1, KIF15, KIF3A, KPNB1, MICALL1, NAA30, PEX19, PIK3R1, PLA2G4A, RAB3IP, RALGAPA2, RANBP3L, SPIRE1, ST3GAL3, TBC1D14, TGFA, TRMT10B, WDR11	AP1G1, ARF6, ELAVL1, GIPC1, AP3M2, HIKESHI, RAD23B, SPCS2, STX8, TBC1D7	UP	DNM2, VPS11, DPM1, EXOC6B, GGA2, NCOA4, PKD1, SEC24A, SPTBN4
		Effect	APBA1, NEDD4, RAB14, SEC22B, SH3GL2, SNAP29, CBL, EXOC5, FCSK, KIF13B, RAB3GAP1	EXOC6B, IPO11
	ICD[+19] only	Rescue	NAPB, AP4M1, COL1A2, HBB, MGAT4B, MIA2, REPS1, STX17, TUBA1C	ARHGAP44, DRD1, NGFR, VPS35, YWHAE, LMNA, TBC1D8B	DOWN	AP2S1, ARFGAP3, CTTN, DNAJC6, KIF5A, NEDD4, SDCBP, SH3GL2, SH3GL3, STX1A, YWHAZ, DPAGT1, FCSK, KPNA4, RANBP3, SAR1A, SH3KBP1, TFG, TRAPPC8, YWHAB
		Effect	ACTB, APP, CACNG3, CACNG8, CHRM2, CNIH3, GDI1, GRK2, RAB11A, RAB26, SDCBP, SNX16, STX3, VCP, AHCYL1, ARF3, CD55, CHP1, COPS3, CRY2, CTSA, EHD3, GALNT1, JCHAIN, KIF21A, LAMP2, RAB13, RAB9B, RANBP3, SEC23B, TRAM1, TUBB3, USO1	CACNG5, RIMS1, SNX6, C2CD5, EGF, KIF11, KIF18A, KLHL20, SEC31A
	ICD[Δ19] only	Rescue	B4GALT1, COPS5, EGF, KIF11, KLHL20, LDLR	ACTG1, ARF1, BLOC1S6, CAPZB, CYTH2, EHD1, GDI1, NAPA, NSG1, RAB18, RAB1A, RAB1B, RAB26, RAB6A, RAC1, SNX16, STXBP3, TUBB2B, VAPA, WASL, YWHAQ, CALM1, CALM2, CLIP3, CLVS1, COPA, COPG1, COPG2, COPS3, COPS6, CSNK1D, MGAT2, PEX3, PLPP3, PSMC1, RAB3GAP2, SNX3, TBC1D13, TBC1D15, TRAPPC13, TRAPPC2L, TUBB4B, UBB, UBC, UBXN1
		Effect	CACNG5, RAB8B, YWHAG, COG3, COL7A1, GANAB, GOLGA2, KIF18A, MAN2A2, NEU1	RAB11A, CTSA, HBA1, HBA2
regulation of autophagy (GO:0010506) LogQ = -14.6	Both ICD[+19] ICD[Δ19]	Rescue	GSK3B, RAB8A, ROCK1, CAMKK2, HERC1, KDR, OSBPL7, RPTOR, SUPT5H, TBC1D14, ULK2	ATG12, ATG7, ATM, KLHL22, PRKAA1, RNF31	UP	none
		Effect	NEDD4, SEC22B, FEZ2, NOD1, RAB3GAP1, TAB2, ZMPSTE24	none
	ICD[+19] only	Rescue	LEPR, NPC1, TPCN1	SNX4, VPS35	DOWN	ATP6V0C, ATP6V1D, CTTN, NEDD4, HIF1A, LARP1
		Effect	CDK5R1, LZTS1, CTSA, DCN, GBA, LARP1, PARK7, PIP4K2B, WDR6	SNX6
	ICD[Δ19] only	Rescue	ADRA1A, PTPN22	ATP6V0D1, ATP6V1A, ATP6V1E1, GAPDH, MAPK3, PRKACA, RHEB, BNIP3L, PLK2, RAB3GAP2, RMC1, RRAGA, SLC25A5
		Effect	GOLGA2, TRIM5	CTSA, DCN, LRSAM1, WASHC1
Pathways of neurodegeneration - multiple diseases (hsa05022) LogQ = -20.3	Both ICD[+19] ICD[Δ19]	Rescue	GSK3B, RAB8A, COX6B1, DVL2, FUS, INSR, NDUFB3, PIK3R1, POLR2B, POLR2E, SIN3A, ULK2	BDNF, FYN, NOS1, PPP3CB, PRKCB, PSENEN, NDUFA1, NDUFA8, NDUFB10, POLR2F, PSMD14, SOD1	UP	GRIN2A, ATXN1, CAMK2D, DNAH11, DNAH5, RYR1
		Effect	CHRM1, PFN1, EGR1, NUP43	NRG1, NUP160
	ICD[+19] only	Rescue	CHPF2, CHUK, ND6, NFKB1, TUBA1C	DRD1, DRD2	DOWN	AP2S1, AXIN1, KIF5A, PFN1, STX1A, ATP5MC3, CREB3, FZD2, HDAC1, HSPA2, NFE2L2
		Effect	ACTB, APP, AXIN1, CDK5R1, PLCB4, PSEN2, VCP, ANXA7, CYC1, DNAI1, GNAQ, HSPA2, ITPR2, PARK7, SDHB, TUBB3, UQCRC1	CHRM3, GRIN2D, ADAM17, ATG2B, CSNK1E, DNAH10, NCF2, NDUFB2, PSMC3, PSMD11, SEM1, SLC39A9
	ICD[Δ19] only	Rescue	GRIN2D, PLCG1, CREB5, EIF2AK3	ACTG1, CSNK2B, DLG4, EIF2S1, GAPDH, MAP1LC3A, MAPK3, PPP3R1, PRKACA, RAB1A, RAC1, TUBB2B, ATP5F1A, ATP5MC1, ATP5MK, ATXN2L, CALM1, CALM2, COX5B, COX7A2, DNAH7, NDUFA9, NDUFB8, NDUFS3, POLR2D, POLR2J, PSMA5, PSMB4, PSMC1, PSMD12, PSMD8, SLC25A5, TUBB4B, TXN, UBB, UBC, UQCRB
		Effect	ADAM17, CSF1, DNAH10, MAP2K2, PSMD11, SLC39A9, TAF4, TAF4B	ANXA7, ITPR2, ND1
mitochondrial matrix (GO:0005759) LogQ = -8.7	Both ICD[+19] ICD[Δ19]	Rescue	DMGDH, GLUD1, LIAS, MCCC1, MRPL41, MRPL9, MRPS35, NUDT13, RIDA	DDX28, HADH, HAGH, MRPS16, MRPS18B, MRPS7, PRDX3, SIRT3, SOD1	UP	none
		Effect	ACAT1, MRPL48, MTHFD2L	none
	ICD[+19] only	Rescue	MTG2	none	DOWN	ACSS1, CCAR2, GLDC, MRPS27, PARG, PDSS2
		Effect	TUFM, ALDH6A1, CCAR2, DGUOK, DNAJA3, MRPL15, MRRF, NAXE, PARK7, PCCB, PDP1, PUS1	FDXR, MTHFD1L, SSBP1
	ICD[Δ19] only	Rescue	FDXR, FECH, TK2	C1QBP, TUFM, ALDH2, ATP5F1A, COQ3, ETFA, ETNPPL, FASTKD5, GCDH, MCEE, MLYCD, MRPL15, MRPL20, MRPL42, MRRF, MTRF1L, NDUFA9, NDUFAF1, NDUFB8, NDUFS3, OXCT1, PCCB, PDSS1, PTCD1, SLC25A5
		Effect	IDH2	DGUOK, ERAL1
Cell Cycle (R-HSA-1640170) LogQ = -15.3	Both ICD[+19] ICD[Δ19]	Rescue	GSK3B, NF1, PUM2, RAB8A, ROCK1, SLC1A1, ABCA4, ABCC4, ABRAXAS1, ADCY7, AGO4, ANAPC1, ARID1B, BRD2, CHD8, COX6B1, DSP, DVL2, EVC, GPAM, GTF2H5, HAUS5, ITCH, KIF3A, KMT2B, KPNB1, MALT1, MAX, MCM6, NEK9, NFATC2, ORC5, PARD6A, PELI2, PEX19, PHC2, PIK3R1, POLR2B, POLR2E, RASAL2, RASGRP3, RBPJL, SIN3A, SLC24A1, SLC40A1, SLIT3, ST3GAL3, SUPT5H, SYNE2, TEAD1, TK1, TNFRSF10B, UBE2D2, ULK2, USP16, WWP1, ZF…	AP1G1, AURKA, ELAVL1, FYN, PPP1CC, PPP3CB, PRKCB, PSENEN, RAC3, SKP1, SLC17A8, TACC3, YES1, ABCB1, ATM, CR1, HAUS3, HDAC3, KLHL22, KMT5A, MZT2B, NUB1, ORC4, PHF20, POLR2F, PPP2R5D, PRDX3, PSMD14, RAD23B, RB1, RCC2, SLC26A4, SOD1	UP	GRIN2A, ABCA7, ABCC5, ABCD4, ATXN1, CEP164, CEP192, FYB1, POFUT1, RYR1, TNRC6A, TUBGCP4, TULP3, UBE2V2, WSB1
		Effect	NEDD4, PFN1, SEC22B, ABCA2, CBX6, CDKN1B, NOD1, NR4A3, NUP43, TAB2	KCND3, RPS6KA5, BCL9, KMT2C, NUP160, SCMH1
	ICD[+19] only	Rescue	ARNT, CCNT1, CHUK, CP, HBB, HLA-A, IST1, NCAPD2, NCOA2, NFKB1, PAG1, PBX1, RSPO2, SPOPL, TUBA1C	IL1RAP, RELB, VPS35, YWHAE, CIC, LIN9, LMNA, RPA1, UBXN7	DOWN	AP2S1, AXIN1, NEDD4, PAK1, PFN1, PTK2, SDCBP, YWHAZ, ATRIP, CAND1, CBX6, CDC27, CKAP5, CYLD, FUZ, FZD2, GTF2H3, HCFC1, HDAC1, HIF1A, HSPA2, IFT122, KHSRP, LRRC41, MAT2B, NFE2L2, PSME3, RNGTT, RPGRIP1L, SOX6, SOX9, TLE1, TULP4, USP5, YWHAB, YY1
		Effect	ACTB, AXIN1, GRK2, PLCB4, PSEN2, SDCBP, VCP, ACTR5, BLM, CDC14A, CDC23, COPS3, ESCO2, FKBP8, GNAQ, GSDME, GSPT1, HAUS4, HSPA2, ITPR2, POLD1, PSME2, RASAL1, SLIT1, TNIP2, TP53BP2, TUBB3, UPF3B, USO1, USP11, WWP2, XRCC6	DCC, GRIN2D, KALRN, ADAM17, ATG2B, CENPA, CSNK1E, CUL4B, EGF, EXOSC5, FYB1, HES1, INO80E, KIF18A, KLHL20, NCF2, NUF2, PSMC3, PSMD11, RMI1, SEM1, SLC36A2, SMC4, TCF7L2, UPF3A
	ICD[Δ19] only	Rescue	GRIN2D, PLCG1, ABCB9, B4GALT1, CENPA, COPS5, DOCK2, EGF, KLHL20, PTPN22, TUBGCP6	ARF1, C1QBP, CDC42, CSNK2B, EGLN1, EIF2S1, ITGB5, MAPK3, PAK5, PPP2CA, PPP3R1, PRKACA, PTEN, RAB1A, RAB1B, RAB6A, RAC1, TUBB2B, YBX1, YWHAQ, ACTA2, ACTR8, AR, ATXN10, ATXN2L, CALM1, CALM2, COMMD3, COPS3, COPS6, COX5B, CSNK1D, DCAF6, DPY30, DTX1, ELOB, ELOC, FZR1, GNB1, H2AZ1, HMOX2, KLHL9, KMT2E, MAGOH, MCRS1, MKRN1, NFKB2, ORC3, PEX3, PLCG2, POLD1, POLR2D, POLR2J, PPP1CB, PRDX2, PSMA5, PSMB4, PS…
		Effect	DACT1, RELB, YWHAG, ABCB6, ADAM17, DISP2, ESPL1, GOLGA2, HHAT, KIF18A, KLHL3, LIN9, MYO9B, NINL, NOTCH4, NUF2, POLE2, PSMD11, RASA4, RMI1, SLC36A2, SMC4, TAF4, TAF4B, TMPO	CDC23, GAN, HBA1, HBA2, HLA-E, ITPR2, TNIP2, WWP2
BDNF signaling pathway (WP2380) LogQ = -15.7	Both ICD[+19] ICD[Δ19]	Rescue	DNM1, GSK3B, MARCKS, ROCK1, RPS6KA1, ADCY7, ARHGEF11, BCAR1, CCL25, FCGR2B, IL12RB2, INSR, MALT1, MAX, NFATC2, PIK3R1, PLA2G4A, RASGRP3, RPTOR, SHC4, TCF4, TGFA, TNFRSF10B	AP1G1, BDNF, EIF4E, ELAVL1, FYN, GIPC1, PPP3CB, PRKCB, RAC3, RPS6KA6, SKP1, SYN1, YES1, ATM, MEF2A, PRKAA1, RACK1, RB1, SOD1	UP	DLG1, FYB1
		Effect	EZR, CBL, CDKN1B, EGR1, SH2B2, TAB2	NRG1, RPS6KA5
	ICD[+19] only	Rescue	ARHGEF1, CHUK, LEPR, NCOA2, NFKB1, PAG1	ALK, CRTC1, NGFR, RELB, YWHAE, ACACB	DOWN	PAK1, HSPA2
		Effect	CHP1, GLUL, HSPA2, ITPR2	ADAM17, EGF, FYB1
	ICD[Δ19] only	Rescue	PLCG1, CREB5, DOCK2, DOCK3, EGF, EIF2AK3, LDLR, POU2F1	CDC42, CDKL5, CSNK2B, DPYSL2, EIF2S1, ITGB1, MAP1LC3A, MAPK3, PAK5, PPP2CA, PPP3R1, PRKACA, PTEN, RAC1, RAP1B, RHEB, TIAM1, WASL, YBX1, CALM1, CALM2, ELOB, ELOC, GLUL, GNB1, KHDRBS1, NFKB2, NR4A1, PAPSS2, PIP5K1A, PLCG2, RFK, TRIM28, TXN, UBB, UBC
		Effect	ALK, RELB, ACACB, ADAM17, MAP2K2	ITPR2
Transmission across Chemical Synapses (R-HSA-112315) LogQ = -14.1	Both ICD[+19] ICD[Δ19]	Rescue	GABRG2, HOMER1, PICK1, RPS6KA1, SLC1A1, SLITRK3, ADCY7, CAMKK2	PRKCB, RPS6KA6, SLC6A11, SYN1, SYN2, PRKAA1	UP	DLG1, GRIN2A, CAMK2D
		Effect	APBA1, GRIK3, TSPOAP1	CHRNA4, KCND3, NRG1
	ICD[+19] only	Rescue	HOMER2, SLC6A1, TUBA1C	CHRNA1, GABRA3, IL1RAP, KCNH1	DOWN	AP2S1, KCNMB4, PPFIA2, STX1A
		Effect	CACNG3, CACNG8, DLGAP3, GABRB3, GLUL, TUBB3	GABRR2, GLRA2, GRIN2D, RIMS1, UNC13B
	ICD[Δ19] only	Rescue	GRIN2D	CPLX1, DLG4, GAD1, GIT1, LRFN2, LRRTM2, MAPK3, PRKACA, RAC1, SLC32A1, TUBB2B, ALDH2, CALM1, CALM2, CAMKK1, GLUL, GNB1, TUBB4B
		Effect	ARHGEF7, BEGAIN, GLRA2, GLRA3, KCNH1, UNC13B	none
synaptic signaling (GO:0099536) LogQ = -18.7	Both ICD[+19] ICD[Δ19]	Rescue	GABRG2, GSK3B, HOMER1, HTR1A, NF1, RAPSN, RPS6KA1, SLC1A1, SLITRK3, ANK2, DSP, GABRG1, GLRX, HTR2C, KDR, PCDHB9	GIPC1, NOS1, OPRK1, RAC3, SLC17A8, SYN1, SYN2, ATP5IF1, PANK2, PRDX3, RACK1, SOD1, SRI	UP	DLG1, DMD, GRIN2A, CAMK2D, LRP8
		Effect	APBA1, CHRM1, GRIK3, NEDD4, SNAP29, RAB3GAP1, RGS8, ZMPSTE24	CHRNA4, GRID2, KCND3, NRG1
	ICD[+19] only	Rescue	NAPB, SLC6A1, LEPR, P2RX4, PRLR, SLC4A11	CHRNA1, CRTC1, DRD1, DRD2, DRD4, GABRA3, IL1RAP, KCNH1, YWHAE	DOWN	KCNMB4, KIF5A, NEDD4, NPTX1, SCN8A, SDCBP, STX1A
		Effect	APP, ATP1A3, BSN, CDK5R1, CHRM2, CHRNB1, GABRB3, GRK2, GRM3, SDCBP, STX3, VCP, DCN, EHD3, FHL1, GBA, GNAQ, INSYN2A, PARK7, RGS4, WWP2	CADPS, CALCA, CHRM3, DRD3, GABRR2, GLRA2, GRIN2D, HTR1D, OPRD1, RIMS1, UNC13B
	ICD[Δ19] only	Rescue	ADRA1A, GRIN2D	BLOC1S6, CPLX1, DLG4, GAD1, NAPA, NPY, NSG1, PTEN, SLC32A1, STXBP3, CALM1, GNB1, MAS1, NR4A1, RGS10, RGS4, UBB
		Effect	GLRA2, GLRA3, KCNH1, UNC13B	GRM2, DCN, LRP8, WWP2
synaptic membrane (GO:0097060) LogQ = -21.7	Both ICD[+19] ICD[Δ19]	Rescue	ADAM23, DNM1, GABRG2, NRP2, PICK1, RAPSN, SLITRK3, ANK2, GABRG1, SHC4, UTRN	OPRK1, SLC6A11	UP	DLG1, DMD
		Effect	APBA1, CHRM1, FBXO45, GRIK3, PTPRO	CHRNA4, EFNB2, GRID2, KCND3, NRG1, NTNG1
	ICD[+19] only	Rescue	SLC6A1	CHRNA1, CNKSR2, DRD1, DRD2, GABRA3, KCNH1	DOWN	SHISA9, STX1A
		Effect	BSN, CACNG3, CACNG8, CHRNB1, CNIH3, GABRB3, GPM6A, GRM3, NECTIN1, RIMS3, SHISA7, STX3, DNAJA3	CACNG5, DCC, DRD3, GABRR2, GLRA2, GRID2IP, GRIN2D, IGSF9B, OPRD1, RIMS1, SYNE1, UNC13B
	ICD[Δ19] only	Rescue	ADRA1A, EFNA5, GRIN2D	ARC, C1QBP, DLG4, ITGB1, LRFN2, LRRTM2, NSG1, RGS7BP, SLC32A1, SYP, TMUB1
		Effect	CACNG5, GLRA2, GLRA3, GRID2IP, KCNH1, SLITRK2, UNC13B	GRM2
cell junction organization (GO:0034330) LogQ = -19.6	Both ICD[+19] ICD[Δ19]	Rescue	GABRG2, HOMER1, PICK1, SLC1A1, SLITRK3, ANK2, CAST, DSP, HEG1, INSR, MPP7, NFASC, PALM, PARD6A, PCDHB9, SDF4, SDK1, TLN2	ACTN1, ARF6, BDNF, FYN, SYN1, RCC2	UP	DLG1
		Effect	FBXO45, NEDD4, PFN1, PTPRO, FSCN1, GRHL1	EFNB2, GRID2, NRG1, NTNG1
	ICD[+19] only	Rescue	SLC6A1	ARHGAP44, CHRNA1, CNKSR2, DRD1, DRD2, IL1RAP, VPS35	DOWN	ACTBL2, ADGRB3, CTTN, NEDD4, PFN1, PPFIA2, SDCBP, FSCN1
		Effect	ACTB, APP, BSN, CHRNB1, DLGAP3, GABRB3, GPM6A, NECTIN1, SDCBP, SHISA7, STAU1, ARHGAP6, CX3CL1, DNAJA3, FERMT2, RAB13, TLN1	GPC4, UNC13B, DIP2A
	ICD[Δ19] only	Rescue	CDH6, EFNA5	ACTG1, ARC, ARF1, CDC42, DLG4, DLG5, LRRTM2, PTEN, TNR, WASL, CLDN10, FERMT2, KIFC3, PIP5K1A
		Effect	ARHGEF7, ITGA2, RAB8B, UNC13B, DCHS1, DIP2A	none
protein localization to cell junction (GO:1902414) LogQ = -13.1	Both ICD[+19] ICD[Δ19]	Rescue	AGAP2, HOMER1, LGI1, RAB8A, RAPSN, SLC1A1, SLITRK3, ANKFY1, CCDC93, DENND10, DSP, DYNC2LI1, EHD2, EMC7, HEG1, KIF3A, MICALL1, MPP7, PEX19, RAB3IP, SGCD, TBC1D14, TINAGL1, TRMT10B	ARF6, ATM, EIPR1, NOP9, RCC2	UP	DLG1, GRIN2A, EXOC6B
		Effect	EZR, RAB14, EXOC5, RAB3GAP1, UBE2O	EFNB2, EXOC6B
	ICD[+19] only	Rescue	NPC1	ARHGAP44, SNX4, VPS35, TCTEX1D2	DOWN	KIF5A, NPTX1, SDCBP, IFT122, LSG1, NACC2
		Effect	ACTB, BSN, CACNG3, CACNG8, NECTIN1, RAB11A, RAB26, SDCBP, STX3, FERMT2	CACNG5, CLSTN1, NRXN2
	ICD[Δ19] only	Rescue	none	ACTG1, BLOC1S6, CPLX1, DLG4, DLG5, EHD1, MYO5B, NSG1, RAB26, RAB6A, WASL, ANKRD50, DPY30, FERMT2, NMD3, RAB3GAP2, SNX3
		Effect	CACNG5, MAK	RAB11A
chloride channel complex (GO:0034707) LogQ = -7.0	Both ICD[+19] ICD[Δ19]	Rescue	ANO1, GABRG2, TTYH1, GABRG1, INSR, TTYH2	none	UP	none
		Effect	none	none
	ICD[+19] only	Rescue	none	none	DOWN	none
		Effect	none	none
	ICD[Δ19] only	Rescue	none	none
		Effect	none	none
filopodium membrane (GO:0031527) LogQ = -9.2	Both ICD[+19] ICD[Δ19]	Rescue	TTYH1, MYO10, PALM, SYNE2, UTRN	none	UP	UBE2K
		Effect	none	none
	ICD[+19] only	Rescue	none	none	DOWN	ABI1
		Effect	none	none
	ICD[Δ19] only	Rescue	ABITRAM	none
		Effect	none	none

## Sheet: SuppTable 9
Apoer2-ICD regulation in Apoer2ΔΔ (Figure S4D)
Term	ICD	Type	Down-regulated by Apoer2-ICD	Up-regulated by Apoer2-ICD	Not rescued compared to WT
postsynapse (GO:0098794) LogQ = -52.5	Both ICD[+19] ICD[Δ19]	Rescue	ACTC1, APBA1, ARPC5L, ASAP1, CADM1, CDK5, CHRM4, CHRNA5, CHRNA6, CHRND, CNTNAP1, CPEB4, CYFIP1, DNAJB1, DNM3, ERBIN, ERC2, FBXL20, FLOT1, GABRA2, GABRB2, GRIK5, GSG1L, GSK3B, ITGB3, ITPR1, KALRN, KCNA3, KCND3, NLGN3, NPTX2, NPTXR, NRGN, OPRK1, PCBP2, PCLO, PORCN, PSEN1, PURA, SCRIB, SEMA3F, SLC6A11, SPTBN1, SRC, SYN1, SYT4, ATP1A2, CYP46A1, DAGLB, DIP2B, DSCAM, ELK1, ENO2, GIGYF2, GSK3A, IFT20, P…	ADD3, AKAP9, CAMK1, CDH11, CDH8, CTTNBP2, EEF2K, ELAVL1, GRIK1, GRIP1, GRM1, GRM3, HIP1, KIF5A, LHFPL4, LRFN5, LRRTM3, PPFIA2, PTPRD, RAB5A, RGS7BP, SLC1A1, SLITRK3, SLITRK4, SNCA, STX1A, SYNE1, TNR, ARHGAP32, INSYN2A, KIF1B, MKLN1, P2RX4, RAB3GAP1, SEPTIN4, SGCE, SRSF10, ZC3H14	UP	GABBR1, SEMA4F, INPP4A, INSR, LRP8, MTMR2
		Effect	ABLIM3, ARHGAP44, CNKSR2, GABRA3, GRID2IP, LIN7A, LRRTM2, SPARCL1, PRR12, SAMD4A	CHRM3, DCC, DGKE, GRIN2A, HTT, MAPK8, NAPB, PICK1, PLAT, SPTBN2, STX3, DCLK1, DMTN, JPH4, MTMR2, NEGR1
	ICD[+19] only	Rescue	none	CASC3, FZD3	DOWN	ARC, ARHGAP44, CDH1, CNKSR2, DROSHA, GABBR2, GABRA1, GABRA3, GUCY1B1, HSPA8, KCNA2, KCNH1, PAK2, SH3GL3, SPARCL1, STXBP1, USP8, VCP, BRD1, MAST1, PJA2, PRR12
		Effect	DBNL, DLG1, DNM2, FBXO45, INA, RAB11A, SCN2A, SYN3, TAOK2, TSC2, IFT52, KCNIP1	ABL1, ARF6, CAPRIN1, CNR1, FXR1, GABRE, GRIN2D, NOS1AP, SCN10A, WNT5A, ANK2, INSR, OPA1, SHC4
	ICD[Δ19] only	Rescue	EFNB2, FZD4, GABRE, GRIP2, PRRT1, SLC6A3, WFS1, ANK2, BRINP3, HTR2C, RELN	ABHD6, ABI1, APBA2, CALB1, CAPZB, CD2AP, CDKL5, CRIPT, DLGAP1, DLGAP4, EEA1, FYN, GABRA5, HNRNPAB, HPCA, IL1RAPL2, ITGA8, KCNN2, KIF5C, PAK3, PLEKHA5, PTK2, RAC1, SHISA9, SLC1A2, SYP, TSC1, WASF3, ADCY9, CHL1, FCHO2, KIF21B, OSBP2, PDE4B, STRN3, ZDHHC2
		Effect	ABL1, CRKL, DAG1, DISC1, DNAJC6, ERBB4, GABBR2, GIT1, IQSEC3, KCNH1, NGFR, NOS1, SCN10A, SLITRK2, STX1B, TAMALIN, WNT5A, MAST1, SHC4, UHMK1	ABI2, CNTN6, CTNNB1, DLG1, GABRA4, GRID2, GRIK2, GRIN1, KCNMA1, LGI1, MECP2, NTNG1, SYN3, TNIK, UNC13C, DTNB, KCNIP1, LRP8, ND2
Signaling by Rho GTPases (R-HSA-194315) LogQ = -39.6	Both ICD[+19] ICD[Δ19]	Rescue	ACTC1, ARHGEF2, CYFIP1, ERBIN, FLOT1, KALRN, SCRIB, SPTBN1, SRC, YWHAH, ANLN, ARHGAP4, ARHGEF3, GOLGA3, IQGAP2, KNTC1, MPP7, NCOA2, PPP1CB, RCC2, SRGAP3, STMN2, TMPO, TRAK1, VAV2	ADD3, KIF5A, PRKCA, SLITRK3, STK38, TUBB2B, VAMP3, ARHGAP32, CCDC88A, CDC42BPA, CENPC, FGD4, MCF2L, PHIP, PPP2R5C, RNF20, TMEM87A, TMOD3, TPM3, TRIP10	UP	DOCK7, SEMA4F
		Effect	ARHGAP44, FAM13A	ARHGEF1, TAOK3
	ICD[+19] only	Rescue	DVL3, OCRL	ARFGAP3, GIT2, ARHGAP31, PEAK1	DOWN	ARHGAP44, CDH1, FILIP1, MAPK1, MAPK3, PAK2, VCP, YWHAE, ANKRD26, CDKN1B, CKAP5, DSP, ELMO2, FAM169A, HNRNPC, NDEL1, NUP43, YWHAB
		Effect	ACTR3, CYFIP2, CCT6A, CLASP1, COPS2, DBT, HSPE1, KIF5B, MAPRE1, NSFL1C, SEH1L, SWAP70, UACA	ABL1, MYH10, ARHGAP35, ARHGEF10, ARHGEF17, DOCK2, FMNL2, FMNL3, GFOD1, JAG1, KIF18A, LIMK1
	ICD[Δ19] only	Rescue	RHOB, ARHGEF11, ARHGEF17, CENPA, DOCK2, ESYT1, NHS, OSBPL11, PLEKHG2, PPP1R12A, RASGRF2, RHPN2	ABI1, CAPZB, CUL3, DIAPH1, MYO9A, PAK3, PAK5, PPP2CA, PRKCB, PTK2, RAC1, ROCK1, WASF2, WASF3, WASL, YWHAQ, ACBD5, CENPE, CLIP1, COPS2, DIAPH2, HMOX2, KIDINS220, MAPRE1, PPP2R5D, PRC1, RASAL2, RBBP6, SRRM1, STIP1, TAOK1, TIAM2, USP9X, WWP2
		Effect	ABL1, ARHGEF7, GIT1, PFN1, RBMX, ARHGAP35, ARHGEF10, ARHGEF40, CENPK, FMNL3, IQGAP3, JAG1, KIF18A, KIF2C, LIMK1, MCAM, NDEL1, PIK3C3, PREX1, STARD13	ABI2, ACTR3, CTNNB1, DOCK7, CLASP2, DST, ITSN2, MYH9, NUP160, SLC4A7
cell leading edge (GO:0031252) LogQ = -36.5	Both ICD[+19] ICD[Δ19]	Rescue	ACTC1, ARHGEF2, ASAP1, CDK5, CYFIP1, FLOT1, GABRA2, ITGB3, SCRIB, SPTBN1, SRC, ADGRV1, ANTXR1, APC, IQGAP2, KSR1, MOSMO, PHACTR4, PLEK, PTPRM, S100A6, SLC11A2, SLC7A11, STMN2, TCTN2, TCTN3, TLN1	AMPH, RAB5A, ABCG2, CARMIL1, CCDC88A, CDC42BPA, CORO1C, CYTH3, FGD4, MKLN1, MTM1, PHLPP2, SGCE, SLC39A6	UP	GABBR1, INSR
		Effect	ABLIM3, ARHGAP44, GABRA3, PHLDB2, SSX2IP	STX3, ABCA7, DMTN
	ICD[+19] only	Rescue	none	ARHGAP31	DOWN	ARHGAP44, CDH1, GABRA1, GABRA3, KCNA2, ACTA2, NDEL1, SPRY2, SSX2IP
		Effect	ACTR3, DBNL, DLG1, DNM2, MAPRE1, SWAP70	ABL1, APBB1, ARF6, CAPRIN1, GABRE, MYH10, ADAM17, EPB41L3, EPB41L5, INSR, KIF18A, LIMK1, MACF1, USH2A
	ICD[Δ19] only	Rescue	GABRE, ACTA1, MACF1, NHS	ABI1, CAPZB, CD2AP, CDKL5, DIAPH1, GABRA5, HPCA, ITGA8, PABPC1, RAC1, ROCK1, SHISA9, SLC1A2, SNX1, TSC1, WASF2, WASF3, WASL, BBS4, CLIP1, FER, GBF1, MAPRE1, PIP5K1A, SH3YL1, SHTN1, SNX5, TIAM2
		Effect	ABL1, ARHGEF7, DAG1, GIT1, ADAM17, CSPG4, EPB41L5, KIF18A, LIMK1, MTSS2, MYO1C, NDEL1, USH2A	ABI2, ACTR3, CTNNB1, DLG1, GABRA4, ADCY3, C2CD5, CLASP2, DST, ENAH, GPI, MYH9, PKD1, PKD2, PLEKHA1, SORBS2, TTC8, UNC5C
axon (GO:0030424) LogQ = -42.2	Both ICD[+19] ICD[Δ19]	Rescue	CDK5, CNTNAP1, CPEB4, CYFIP1, DNM3, EIF4G2, ERC2, GABRA2, GRIK5, GSK3B, IGF1R, KCNA3, KCNAB2, NRGN, OPRK1, PCLO, PSEN1, SPTBN1, SYN1, SYT4, TBC1D24, ARHGAP4, CAD, COPG2, DIP2B, DSCAM, ELK1, ENO2, GSK3A, KIF4A, PINK1, SETX, SOD1, STMN2, TRAK1, ZNF804A	CDH8, GRM3, KIF5A, PPFIA2, RAB27B, RAB5A, RGS7BP, SLC1A1, SNCA, STX1A, COPA, FRYL, KIF1B, NCAM2, NFIB, P2RX4, PARK7, SEMA6A, SEPTIN4, SRSF10, UNC80, ZC3H14	UP	DOCK7, GABBR1, INSR, LRP8, MTMR2, NEO1, SPTBN4
		Effect	SYT5, AP3B1, VSTM5	DCC, HTT, MAPK8, STX3, AP3B2, MTMR2
	ICD[+19] only	Rescue	none	FZD3	DOWN	HSPA8, KCNA2, KCNH1, STXBP1, GFRA1, HIF1A, INPP5F, KIF13B, MAP4, MAST1, NDEL1, SMURF1
		Effect	DBNL, DLG1, DNM2, IL1RAPL1, RAB11A, SCN2A, TAOK2, KCNQ3, KIF13B, KIF5B	ABL1, ADGRL3, APBB1, CNR1, EXOC3, FXR1, SCN10A, SLC18A1, CBARP, CBL, EPB41L3, FBXW11, INSR, KIF3A, NAV1, NMNAT2, OPA1, ROBO1, SLC4A10, USH2A
	ICD[Δ19] only	Rescue	SCN11A, SLC6A3, CBL	ABI1, AURKA, CALB1, CD2AP, CDKL5, CYTH2, EEA1, HPCA, KIF5C, MYO9A, NPY, PRKCB, SLC1A2, SYP, TPRG1L, TSC1, ADCY9, ALDH1A1, KIF21B, NDRG2, SBF2, SHTN1, SLC38A1, TIAM2, USP9X
		Effect	ABL1, DAG1, DISC1, GIT1, ITGA2, KCNH1, NGFR, SCN10A, SEMA3A, SEPTIN6, SLC18A2, STX1B, SYT2, FBXW11, KLHL20, MAST1, NDEL1, ROBO1, TPX2, UHMK1, USH2A	CNTN6, DLG1, DOCK7, GRIK2, GRIN1, UNC13C, DST, KCNQ2, LRP8, SLC38A2, UNC5C, WDFY3
presynapse (GO:0098793) LogQ = -37.4	Both ICD[+19] ICD[Δ19]	Rescue	APBA1, CDK5, CHRNA6, CNTNAP1, CYFIP1, DNM3, ERC2, FBXL20, FLOT1, GABRA2, GRIK5, ITPR1, KCNA3, NLGN3, NRGN, OPRK1, PCLO, PSEN1, RAB8B, SCRIB, SLC6A11, SYN1, SYT4, TBC1D24, B2M, CAD, COPG2, CYP46A1, ELK1, SORL1, STXBP2, TMED10, ZDHHC17, ZNF804A	AMPH, CDH8, CTTNBP2, GRM3, HIP1, KIAA1109, PPFIA2, PTPRD, RAB27B, RAB3B, RAB5A, RGS7BP, SLC1A1, SNCA, STX1A, VAMP1, VAMP3, VTI1A, COPA, KIF1B, P2RX4, PARK7, SEPTIN4, SRSF10, SYTL2	UP	GABBR1, MTMR2
		Effect	ARHGAP44, LIN7A, SYT5, SPHK1	GRIN2A, HTT, PICK1, PTPRN2, SLC17A7, SPTBN2, STX3, MTMR2, SEC24A
	ICD[+19] only	Rescue	DMXL2, HLA-DQB2	FZD3	DOWN	AP1G1, ARHGAP44, DNM1, GUCY1B1, HSPA8, KCNA2, KCNH1, SH3GL2, SH3GL3, STXBP1, NDEL1, SPHK1
		Effect	DNM2, FBXO45, RAB11A, RAB11B, RAB3C, SCAMP1, SCN2A, SYN3, SAR1A, SEC23B, SYNRG	ARF6, CNR1, EXOC3, FXR1, PPFIA4, SCN10A, SLC18A1, STON2, CBARP, CNST, SLC4A10, USH2A
	ICD[Δ19] only	Rescue	EFNB2, PRRT1, SLC6A3, WFS1	APBA2, CALB1, GABRA5, NPY, NUFIP1, PRKCB, RAB26, RAB3C, SLC1A2, SYP, TPRG1L, COPG1, FCHO2, PDE4B, RAB12, SCG3, SEC23IP, SREBF2
		Effect	AP1G1, BAIAP3, DISC1, DNAJC6, ERBB4, GIT1, ITGA2, KCNH1, SCN10A, SEPTIN6, SLC18A2, STX1B, SYT2, CNST, IGF2R, NDEL1, NR4A1, SLC9B2, USH2A	CACNB2, CNTN6, CTNNB1, GRIK2, GRIN1, NTNG1, RAB5B, SCAMP1, SEPTIN3, SYN3, TNIK, UNC13C, DENND1A, ITSN2
mRNA metabolic process (GO:0016071) LogQ = -25.8	Both ICD[+19] ICD[Δ19]	Rescue	CPSF2, DICER1, HNRNPA2B1, PCBP2, AKAP8L, CCAR1, CELF3, EXOSC5, HELZ2, NOP58, PSME2, RBM14, RBM15B, SETX, SF3B2, SF3B4, SNRPD3, TMED10, UPF3A, ZNF207, ZRSR2	ELAVL1, PRKCA, AGO3, ATF2, CNOT4, CNOT6, DDX41, DDX42, ETF1, GLE1, GPATCH1, MBNL2, NONO, PRPF40B, PSME4, RBM4B, RBM5, SLU7, SRPK1, SRSF10, TAF3, USP39, ZRSR2P1	UP	HSF1, SMG1
		Effect	AP3B1, DHX34, HSPA2, PAIP1, SAMD4A, SAMD4B, TNKS1BP1, UBC, ZCCHC8	ELAVL2, CELF2, DIS3L2, HSF1, PRPF38B, PRPF39, RBM6, RTCB, SMG5, SRSF11, TTC37, UPF2
	ICD[+19] only	Rescue	MBNL1, SND1	CASC3, TUT7	DOWN	HSPA8, ATXN2L, CDK13, GSPT2, HIPK3, HNRNPC, HSPA2, IWS1, LEO1, NUP43, PAPOLG, PSME3, SCAF1, SCAF11, TNKS1BP1, TXNL4B, UBC, UPF1, YWHAB
		Effect	PARN, ARL6IP4, CPSF6, CSNK1E, KHDC4, NCL, NUP205, PSMA2, PSMB3, PSMC1, PSMC3, PSMD6, PSMD7, PSME3, RNMT, SEH1L, SMG8, SNRPB2, SRRM4, SSU72, TXNL4B, UBB, WDR33	HSPA1B, NOL6, RNPS1
	ICD[Δ19] only	Rescue	AHCYL1, EPAS1, NOL6, NOL9, PPARGC1A, PRMT9	EIF3E, HNRNPAB, HNRNPL, PABPC1, PPP2CA, YBX1, CLK4, CSTF3, CWC25, CWC27, CWF19L2, DDX6, DHX9, ERI1, FIP1L1, IK, KHDRBS1, MED1, NSRP1, PCF11, PRPF18, PSMD12, RBBP6, RBFOX2, RBM11, RSRC1, SEM1, SF3B1, SNRNP40, SNRPA1, SNRPD2, SNW1, SRRM1, SSU72, SUGP1, SYF2, TAF2, THOC5, THRAP3, TSEN15, U2SURP, UTP11, UTP14A, WDR75
		Effect	RBMX, ATXN2L, CCAR2, HSPA1B, METTL3, RBM22, RBM4, SCAF1, ZC3H13	CLK1, CPSF6, KHDC4, LUC7L2, NBAS, NUP160, NUP205, PAN3, PPWD1, RBM39, RC3H2, SF3B3, SREK1, TAF6, THADA, TRA2A
Membrane Trafficking (R-HSA-199991) LogQ = -24.6	Both ICD[+19] ICD[Δ19]	Rescue	ARPC5L, ASAP1, DNM3, IGF1R, RAB8B, SPTBN1, SRC, TBC1D24, YWHAH, ANK1, CHMP4B, COG7, COL1A2, COPG2, DNASE2, EPN2, GCC1, GOLGB1, KIF4A, PACSIN3, PPP6R3, TMED10, VPS36, VPS54	AMPH, ARFGAP1, GDI2, HIP1, KIF5A, RAB27B, RAB5A, SGIP1, SNX6, SPTB, TUBB2B, VAMP3, VTI1A, ACTR1A, AGAP1, COPA, COPS3, CUX1, CYTH3, GNS, HSP90B1, KIF1B, RAB3GAP1, RINT1, TRAPPC12, TRIP10	UP	SPTBN4
		Effect	AP3B1, HSPA2, TRAPPC13, UBC	NAPB, SPTBN2, COL4A2, LMAN2L, PIK3C2A, RALGAPB, SEC24A
	ICD[+19] only	Rescue	OCRL	ARFGAP3, GIT2, SNX4	DOWN	AP1G1, CHMP2B, DNM1, EXOC2, HSPA8, NEDD4, RAB1A, SH3GL2, SH3GL3, USP8, YWHAE, CHM, EXOC5, HPX, HSPA2, KIF13B, RAB3GAP2, SMURF1, TBC1D15, UBC, YWHAB, ZFYVE9
		Effect	ACTR3, DNM2, RAB11A, RAB11B, TSC2, COPS2, KIF13B, KIF5B, UBB, ZFYVE9	ARF6, EXOC3, STON2, WNT5A, ANK2, CBL, GOLGA2, HSPA1B, KIF18A, KIF23, KIF3A, PRKAG2
	ICD[Δ19] only	Rescue	FZD4, ACAP1, ANK2, CBL	CAPZB, CYTH2, EEA1, KIF5C, RAC1, SNX1, TSC1, VPS29, WASL, YWHAQ, AGFG1, CENPE, COG1, COPG1, COPS2, FCHO2, GBF1, KIF21B, PIP5K1A, RAB12, RALGAPA2, SBF2, SEC23IP, SNX5, STAMBP, TRAPPC8, VPS4B
		Effect	AP1G1, DNAJC6, GIT1, SYT2, WNT5A, GOLGA2, HPX, HSPA1B, IGF2R, KIF18A, KIF23, KIF2C, MYO1C, PDGFRA	ACTR3, NAPG, RAB5B, C2CD5, DENND1A, ITSN2, MAN1A1, MYH9, NBAS
actin cytoskeleton (GO:0015629) LogQ = -23.5	Both ICD[+19] ICD[Δ19]	Rescue	ACTC1, ARPC5L, ASAP1, ERC2, FLOT1, KALRN, PCLO, PSEN1, SPTBN1, SRC, ANLN, CNN2, ENO2, GPSM2, IQGAP2, KNTC1, MPP7, MYH2, MYH8, PLS1, SHROOM3, TRAK1	ADD3, AMPH, CALD1, CTTNBP2, RAB5A, SNCA, SPTB, STX1A, ABCB4, ACTN4, ACTR1A, ARHGAP32, CARMIL1, CDC42BPA, CORO1C, FLNB, FRYL, LIMCH1, LPP, MKLN1, MPRIP, MSRA, SEPTIN4, SVIL, TMOD3, TPM3, TRIP10	UP	SPTBN4
		Effect	ABLIM3, AFAP1, PHLDB2, TNKS1BP1, TRIOBP	LASP1, SPTBN2, DMTN
	ICD[+19] only	Rescue	none	ACACA, PEAK1, RGS22	DOWN	ARC, CDH1, EXOC2, GUCY1B1, ACTA2, EXOC5, FMN1, HNRNPC, MYH4, SPRY2, TNKS1BP1
		Effect	ACTR3, DBNL, TAOK2, CLASP1, MAPRE1	ABL1, ARF6, CNR1, MYH10, ADAM17, ARHGAP35, MACF1, MYL4, MYO1E
	ICD[Δ19] only	Rescue	MARCKS, RHOB, ACTA1, LMOD3, MACF1, NEB, PPP1R12A	CALB1, CAPZB, CD2AP, CNN3, FYN, MYO9A, PRKCB, PTK2, RAC1, TSC1, WASF2, WASL, COTL1, DHX9, FER, FMN2, MAPRE1, TCHP
		Effect	ABL1, ADAM17, ARHGAP35, DCTN4, EPB41L2, FMN1, HMCN1, MTSS2, MYH15, MYH4, MYL4, MYO1C, MYO1E	ACTR3, CTNNB1, UNC13C, ASPH, C2CD5, CLASP2, DST, ITPR2, MYH9, NEBL, PKD2
protein catabolic process (GO:0030163) LogQ = -22.4	Both ICD[+19] ICD[Δ19]	Rescue	DNM3, FBXL20, GPC1, ITPR1, PCBP2, SRC, B2M, CD86, CHMP4B, COL1A2, COL2A1, CUL9, DCAF7, FBXO9, GSK3A, HPSE, KIF4A, KLHDC2, KLHL22, NEMF, NEURL4, PIAS3, PINK1, PSME2, PTPN22, RCN3, RHBDD2, RNF38, SLAMF6, SQSTM1, TAPBP, TMEM106B, TRIM5, VPS36	FKBP1A, KIF5A, STX1A, TUBB2B, VAMP3, ACTR1A, AMN1, BIRC6, CNOT4, COPS3, CUL1, DNAJC10, FBXO3, HERC2, HERC4, HSP90B1, MARCHF8, PPP2R5C, PSME4, RAD23B, RAF1, RNF150, RNF20, RSPRY1, SEC61A2, TPP2, UGGT1, USP21, USP38, USP40, ZER1	UP	CUL7, UBE2V2
		Effect	AREL1, CAND1, CBX4, CYLD, IRF2BPL, KLHL8, RYBP, TRIM32, UBC, UBXN7, USP22	SPTBN2, DIS3L2, FBXO33, HDAC4, SEC24A, TTC3, UGGT2
	ICD[+19] only	Rescue	AKTIP, DTX4, HLA-DQB2, RNF139, UBE2D2, XIAP	PTPN11, TUT7, USP14	DOWN	AP1G1, CDH1, CHMP2B, DNM1, HSPA8, NEDD4, PAK2, RNF216, SH3GL2, USP8, VCP, FBXO11, HIF1A, KLHL7, LEO1, NFATC3, NFX1, PJA2, PSME3, RAD23A, RNF123, SMURF1, STUB1, TRIM23, TRIP12, TULP4, UBC, UBR3, USP16, YWHAB, ZNF451
		Effect	DNM2, FBXO45, TRIM3, BCOR, COP1, COPS2, DCAF5, ERLIN1, FBXL3, FEM1B, IFIH1, KIF5B, KLHL15, KLHL9, NSFL1C, PSMA2, PSMB3, PSMC1, PSMC3, PSMD6, PSMD7, PSME3, RNF141, RNF2, SKP2, TOM1L1, TRIM26, UBB, UBXN4	ARIH1, BRAP, CBL, CCNF, CTSH, DCAF6, FBXL18, FBXW11, FYB1, KIF18A, KIF23, KIF3A, KLHL12, MAP3K1, MAP3K7, PIAS1, PIAS2, RBCK1, RNF214, SAE1, TRAIP, TRIM24, UBR1, USP28, USP31
	ICD[Δ19] only	Rescue	WFS1, AHCYL1, CBL, EPAS1, KLRK1, LYPLA2, NOTCH1	CAPZB, CD2AP, CUL3, FYN, PAK3, PPP2CA, PRKCB, RAC1, UBE3A, BIRC2, CDC16, CENPE, CLOCK, CLPP, COPS2, DZIP3, ELOB, HERC1, IFI27, MKRN1, NUB1, PPP2R5D, PRKACB, PSMD12, RAB12, RBBP6, SEM1, SNX5, SUZ12, TRIM2, UBE2D3, UBXN1, USP15, USP2, USP35, USP9X, VPS13A, VPS4B, WWP2, ZYG11B
		Effect	AP1G1, BRAP, CACUL1, CCNF, CTSB, CTSH, FBXL18, FBXW11, FEM1A, HDAC7, KIF18A, KIF23, KIF2C, KLHL20, LRRC41, RNF214, UBXN8, USP31, USP9Y, XDH, ZNRF3	CTNNB1, ANAPC5, COP1, EDEM3, ENAH, ERLIN1, ITPR2, LGMN, MAN1A1, NFKB1, RC3H2, RICTOR, RNF165, SEL1L, SKP2, TOM1L1, UHRF2, USP24, USP29, USP7, WSB2
Neuronal System (R-HSA-112316) LogQ = -31.3	Both ICD[+19] ICD[Δ19]	Rescue	APBA1, CAMK2B, CHRNA5, CHRNA6, CHRND, FLOT1, GABRA2, GABRB2, GRIK5, ITPR1, KCNA3, KCNAB2, KCND3, NLGN3, NRGN, SLC1A6, SLC6A11, SRC, SYN1, GNAI3, IL4, KCNS1, PPP1CB	CACNA1A, CAMK1, GRIK1, GRIP1, GRM1, GRM3, LRRTM3, PPFIA2, PRKCA, PTPRD, SLC1A1, SLITRK3, SLITRK4, STX1A, TUBB2B, MCOLN1, P2RX4, PHKA2, RPS6KA2, RPS6KA3, SLC1A3	UP	GABBR1, FGFR1, INSR
		Effect	ADRB1, GABRA3, LIN7A, LRRTM2, CAMK1G, SPHK1	CHRM3, GRIN2A, PICK1, SLC17A7
	ICD[+19] only	Rescue	CAMK2D	CACNA2D2	DOWN	ARC, DLG3, GABBR2, GABRA1, GABRA3, HSPA8, KCNA2, KCNH1, MAPK1, MAPK3, PLCB4, STXBP1, SYT10, GFAP, PDE1C, SPHK1
		Effect	DBNL, DLG1, IL1RAPL1, SYN3, KCNQ3, PHKG2, STIM2	CACNA1E, ERBB2, GRIN2D, PPFIA4, ADCY7, DLAT, EPB41L3, EPB41L5, INSR, PPIF, PRKAG2
	ICD[Δ19] only	Rescue	BEGAIN, GRIP2, PRKAR2A, SLC6A3, HTR2C, RASGRF2	APBA2, CACNA2D1, DLGAP1, DLGAP4, GABRA5, IL1RAPL2, KCNJ6, KCNMB4, KCNN2, PRKCB, RAC1, SLC1A2, ADCY9, PDGFB, PRKACB, SLC38A1, SRR
		Effect	ARHGEF7, DISC1, ERBB2, ERBB4, GABBR2, GIT1, KCNH1, NOS1, PLCB2, SLC18A2, SLITRK2, SYT2, ABAT, EPB41L2, EPB41L5, FOS, KCNH2, PDE1C, PDGFRA, PPIF	CACNB2, DLG1, GABRA4, GRIK2, GRIN1, KCNMA1, SYN3, ADCY3, ASPH, ITPR2, KCNQ2, NFKB1, SLC38A2, TPCN1
organelle localization (GO:0051640) LogQ = -25.2	Both ICD[+19] ICD[Δ19]	Rescue	APBA1, CDK5, PCLO, PSEN1, PURA, RAB8B, SCRIB, SYN1, SYT4, VPS33B, CCDC39, CELF3, CFAP46, CHMP4B, COPG2, GPSM2, IFT20, IFT88, KIF4A, PACS2, PLEK, SOD1, STXBP2, TMED10, TMEM106B, TRAK1	AKAP9, KIF5A, PPFIA2, RAB27B, RAB3B, SNCA, STX1A, VAMP3, ACTN4, ASH1L, CCDC88A, CENPC, CFAP251, KIF1B, MTM1, PIBF1, PLEKHM2, SEPTIN4, SYTL2, TERF1, TRAPPC12	UP	DOCK7
		Effect	LIN7A, AP3B1, RSPH4A, SPAG17, SSX2IP	HTT, STX3, AP3B2, CCDC88C, DNAH9, HOOK1, TBC1D23
	ICD[+19] only	Rescue	none	ARFGAP3, C17orf75, PAX6	DOWN	CHMP2B, DNM1, HSPA8, RAB1A, STXBP1, CCDC186, HIF1A, IFT122, KIF13B, MAP4, NDEL1, SPAG17, SPRY2, SSX2IP
		Effect	ACTR3, DLG1, DNM2, RAB11A, RAB11B, RAB3C, SYN3, ARMC4, CLASP1, DNAH1, IFT52, KIF13B, KIF5B, NSFL1C, SEH1L, TTC21B, TTLL1, UBB	CBL, CLIP3, FBXW11, KIF18A, KIF23, KIF3A, KLHL12, MAP4K2, MYO1B, MYO1E, OPA1, TTC25
	ICD[Δ19] only	Rescue	AHCYL1, ASPM, CBL, CELSR2, CENPA, DNAH11, DNAH5, ESPL1, ESYT1, TERB1	CUL3, KIF5C, RAB3C, WASL, ARMC4, BBS4, CENPE, CEP290, COPG1, DNAH1, DYNLRB1, FMN2, GBF1, KIF21B, NMD3, PCM1, PDZD8, PEX1, RAB12, VPS13A, VPS4B
		Effect	STX1B, ATP1A4, BICDL1, DNAH17, FBXW11, HYDIN, KIF18A, KIF23, KIF2C, LMNA, MAK, MAP4K2, MYO1C, MYO1E, NDEL1, PAX6, SLC9B2, TTC25	ACTR3, CTNNB1, DLG1, DOCK7, SYN3, UNC13C, ADCY3, CLASP2, DST, DYNC2H1, MEIOC, MYH9, TTC21B
trans-synaptic signaling (GO:0099537) LogQ = -24.2	Both ICD[+19] ICD[Δ19]	Rescue	APBA1, CDK5, CHRNA5, CHRNA6, CHRND, CNTNAP1, ERC2, FBXL20, FLOT1, GABRA2, GABRB2, GRIK5, GSK3B, ITGB3, KCNAB2, KCND3, NLGN3, NPTX2, OPRK1, PCLO, PNKD, PSEN1, RAB8B, SCRIB, SRC, SYN1, SYT4, YWHAH, ATP1A2, CTNS, CUX2, FGF12, GPD1L, GSK3A, IL4, PIAS3, PINK1, SOD1, STXBP2, UCP2	AKAP9, AMPH, CACNA1A, CDH8, GRIK1, GRM1, GRM3, KIF5A, PTPRD, RAB27B, RAB3B, RAB5A, SLC1A1, SLITRK3, SNCA, STX1A, INSYN2A, KIF1B, P2RX4, PARK7, RAB3GAP1, RPS6KA2, RPS6KA3, SLC1A3, SLC4A4	UP	MTMR2
		Effect	GABRA3	MTMR2
	ICD[+19] only	Rescue	none	none	DOWN	GABRA3
		Effect	RAB3C	GABRE, ANK2
	ICD[Δ19] only	Rescue	GABRE, ANK2	RAB3C
		Effect	none	none
modulation of chemical synaptic transmission (GO:0050804) LogQ = -26.7	Both ICD[+19] ICD[Δ19]	Rescue	APBA1, CAMK2B, CDK5, CHRNA5, CHRNA6, CYFIP1, ERC2, FBXL20, FLOT1, GRIK5, GSK3B, NLGN3, NPTX2, NPTXR, NRGN, PNKD, PSEN1, SRC, SYN1, SYT4, YWHAH, ATP1A2, CA2, CUX2, CYP46A1, JPH3, PINK1, SLC7A11, SQSTM1	AKAP9, CACNA1A, CDH11, GRIK1, GRM1, GRM3, PTPRD, RAB5A, SLC1A1, SNCA, STX1A, TNR, TUBB2B, RAB3GAP1, SLC1A3	UP	GABBR1, LRP8, MTMR2
		Effect	GRID2IP, LRRTM2	DCC, DGKE, GRIN2A, PICK1, PLAT, STX3, JPH4, MTMR2
	ICD[+19] only	Rescue	none	none	DOWN	ARC, CDH1, DNM1, MAPK1, STXBP1, USP8, GFAP, PLCL1, PXK
		Effect	SYN3, KIF5B, PXK	ABL1, CNR1, GRIN2D, SLC4A10
	ICD[Δ19] only	Rescue	BEGAIN, PRRT1, RASGRF2, RELN	ABHD6, CALB1, DLGAP1, DLGAP4, FYN, KCNMB4, PRKCB, RAB26, SHISA9, SYP, TPRG1L, ZDHHC2
		Effect	ABL1, BAIAP3, DISC1, GIT1, STX1B, NCDN	CACNB2, GRID2, GRIK2, GRIN1, LGI1, MECP2, NTNG1, SYN3, UNC13C, LGMN, LRP8
negative regulation of cellular component organization (GO:0051129) LogQ = -25.7	Both ICD[+19] ICD[Δ19]	Rescue	ARHGEF2, ARPC5L, ASAP1, CDK5, CYFIP1, DNAJB1, DNM3, GSK3B, IGF1R, ITGB3, PSEN1, SEMA3F, SPTBN1, SRC, YWHAH, ANTXR1, APC, ARHGAP4, ATP1A2, B2M, CHMP4B, CNN2, DIP2B, EIF5A2, EML2, FNIP2, GPSM2, IQGAP2, KLHL22, KNTC1, MPP7, PACSIN3, PEX5, PINK1, PLEK, RBM14, RCC2, SETX, SLF2, SORL1, STAP1, STMN2, ZNF207	ADD3, AKAP9, GDI2, SNCA, SPTB, STX1A, TNR, CARMIL1, CCDC88A, CORO1C, CST3, ETF1, GLE1, LIMCH1, MTM1, NOP53, PARK7, RAF1, RPS6KA2, SEMA6A, SVIL, TERF1, TMOD3, TRAPPC12	UP	SEMA4F, ABCA3, HSF1, INSR, MTMR2, RGMA, SPTBN4
		Effect	ARHGAP44, LRRTM2, AFAP1, CAND1, CYLD, GNL3L, HCFC1, HSPA2, PHLDB2, TRIOBP	DCC, NAPB, PICK1, SPTBN2, ABCA7, DMTN, HSF1, MTMR2, RUBCN, SEMA5B, SHFL, SLIT2
	ICD[+19] only	Rescue	CAMK2D	PTPN11	DOWN	ARHGAP44, CHMP2B, HSPA8, MAPK1, MAPK3, MAPK9, PAK2, SH3GL3, STXBP1, VCP, ACTA2, CDKN1B, CKAP5, DSP, FMN1, FNIP1, GFAP, GNL3L, HNRNPC, HSPA2, INPP5F, MAP4, SEMA3E, SMARCA5, SPRY2, SSH2, STUB1
		Effect	CYFIP2, DBNL, DLG1, DNM2, TAOK2, TSC2, CLASP1, MAPRE1, SAR1A, SSH2, SWAP70, TOM1L1	ABL1, ARF6, LPAR1, WNT5A, ABCA1, ALMS1, ANK2, ARHGAP35, ARHGEF10, CCNF, CLIP3, ELN, HSPA1B, INSR, KIF18A, KREMEN1, LIMK1, OPA1, PARL, PPIF, PTPN9, SCN5A, TOP2A
	ICD[Δ19] only	Rescue	EFNB2, RHOB, ANK2, ESPL1, LMOD3, NEB, NOTCH1, PLEKHG2, RHPN2, SEMA3D, TEX14	CAPZB, CD2AP, DIAPH1, FYN, PAK3, PTK2, RAC1, ROCK1, TSC1, UBE3A, WASF2, WASF3, WASL, BBS4, BIRC2, CEP295, CLIP1, COTL1, DRG1, FER, GCLC, IK, IMPACT, MAPRE1, NAV3, PARP1, PDE4B, SRI, TAOK1, TCHP, TOGARAM1, VPS4B
		Effect	ABL1, ARHGEF7, GIT1, LPAR1, PFN1, SEMA3A, STX1B, WNT5A, ACE, ARHGAP35, ARHGEF10, CCNF, FMN1, HSPA1B, IQGAP3, KIF18A, KREMEN1, LIMK1, LMNA, MAK, MAPK15, MYBPC3, PDGFRA, PPIF, PROX1, SCN5A, TOP2A, TPX2, TTK	ABI2, DLG1, EPHA3, MECP2, ABCA3, ASPH, BAG4, CLASP2, MYH9, PKD1, POT1, RICTOR, TOM1L1, TTC8
regulation of cell projection organization (GO:0031344) LogQ = -27.3	Both ICD[+19] ICD[Δ19]	Rescue	CAMK2B, CDK5, CYFIP1, DICER1, DNM3, EIF4G2, GSK3B, IGF1R, NLGN3, PSEN1, RAB8B, SEMA3F, SRC, SYT4, YWHAH, ANLN, APC, ARHGAP4, B2M, CUX2, DIP2B, DSCAM, GSK3A, IFT20, IFT88, PLS1, PLXNB2, RCC2, SETX, SORL1, SOX11, STAP1, STMN2, TMEM106B, ZNF804A	CAMK1, EEF2K, GDI2, GRIP1, LRRTM3, PPFIA2, PTPRD, PTPRZ1, RAB5A, SLITRK3, SLITRK4, TNR, ACTN4, ATP8A2, CARMIL1, CCDC88A, CORO1C, CUX1, PARP6, PRKDC, SEMA6A	UP	DOCK7, SEMA4F, CUL7, HDAC9, LRP8, MTMR2, RGMA, RREB1
		Effect	ARHGAP44, LRRTM2, CYLD, PDE3A, TRIM32, TRIOBP, VSTM5	DCC, HTT, DMTN, LINGO2, MTMR2, NEGR1, RREB1, SEMA5B, SLIT2
	ICD[+19] only	Rescue	DVL3	FZD3, HDAC1, PAX6	DOWN	ARC, ARHGAP44, HSPA8, NEDD4, PAK2, BHLHE40, GFAP, HIF1A, INPP5F, KIF13B, MAP4, NDEL1, SEMA3E, SPRY2, VCL
		Effect	ACTR3, DBNL, DLG1, DNM2, IL1RAPL1, RAB11A, ATMIN, FLRT2, KIF13B, SS18L1	ABL1, ARF6, CAPRIN1, CNR1, FXR1, LPAR1, NUMBL, WNT5A, ARHGAP35, GLI3, KREMEN1, LIMK1, MACF1, PTPN9, ROBO1
	ICD[Δ19] only	Rescue	EFNB2, FZD4, ASPM, GLI3, LMOD3, MACF1, MAP3K13, NOTCH1, RELN, SEMA3D, SLAMF8	AURKA, CAPZB, CDKL5, CRIPT, FYN, MYO9A, PAK3, PTK2, RAC1, ROCK1, TSC1, UBE3A, WASF2, WASF3, WASL, BBS4, CLOCK, FER, KIDINS220, LRRN3, PCM1, SH3YL1, SHTN1, SNW1, TCHP, TIAM2
		Effect	ABL1, ARHGEF7, CRKL, DAG1, DISC1, ITGA2, LPAR1, PFN1, SEMA3A, SLITRK2, STX1B, WNT5A, ACE, ARHGAP35, ENPP2, FUZ, KREMEN1, LIMK1, MAK, MAPK15, NDEL1, PAX6, PREX1, RABEP2, ROBO1, SLC9B2	ABI2, ACTR3, CTNNB1, DLG1, DOCK7, EPHA3, GRID2, NTNG1, TNIK, CSMD3, LRP8
Axon guidance (R-HSA-422475) LogQ = -31.2	Both ICD[+19] ICD[Δ19]	Rescue	CDK5, CNTNAP1, DNM3, GPC1, GSK3B, ITGB3, KALRN, PSEN1, SPTBN1, SRC, ADGRV1, ANK1, COL2A1, COL4A4, DSCAM, KIF4A, MSI1, PSME2, SHC3, SRGAP3, TLN1, UPF3A, VAV2	NCAM1, PRKCA, SPTB, TUBB2B, ETF1, LHX9, PSME4, RPS6KA2, RPS6KA3, SEMA6A	UP	FGFR1, NEO1, RGMA, SPTBN4
		Effect	ABLIM3, UBC	DCC, MAPK8, SPTBN2, COL4A2, GRB10, SLIT2, UPF2
	ICD[+19] only	Rescue	none	CASC3, PTPN11	DOWN	DLG3, DNM1, HSPA8, MAPK1, MAPK3, PAK2, SH3GL2, GFRA1, GSPT2, PSME3, SEMA3E, UBC
		Effect	ACTR3, DLG1, DNM2, SCN2A, CLASP1, KCNQ3, MAPK7, PSMA2, PSMB3, PSMC1, PSMC3, PSMD6, PSMD7, PSME3, UBB	ABL1, ERBB2, MYH10, SCN10A, ANK2, ARHGAP35, LIMK1, NELL2, RNPS1, ROBO1, SCN5A, TEAD1
	ICD[Δ19] only	Rescue	EFNB2, PRKAR2A, RHOB, SCN11A, ANK2, ARHGEF11, LYPLA2, MAP2K2, RELN	CSNK2B, FYN, PABPC1, PAK3, PAK5, PTK2, RAC1, ROCK1, WASL, CHL1, CSNK2A2, ELOB, PRKACB, PSMD12, SEM1, SHTN1, SREBF2
		Effect	ABL1, ARHGEF7, DAG1, ERBB2, GIT1, ITGA2, PFN1, SCN10A, SEMA3A, ARHGAP35, COL4A5, GFRA2, LIMK1, NELL2, ROBO1, SCN5A, TEAD1	ACTR3, CACNB2, CNTN6, DLG1, EPHA3, GRIN1, ABLIM2, CLASP2, ENAH, KCNQ2, MYH9, UNC5C
Diseases of signal transduction by growth factor receptors and second messengers (R-HSA-5663202) LogQ = -26.9	Both ICD[+19] ICD[Δ19]	Rescue	CAMK2B, DNAJB1, ERBIN, GSK3B, ITGB3, KALRN, PORCN, PSEN1, SPTBN1, SRC, APC, CD86, DUSP6, FOXO1, GOLGB1, GSK3A, KSR1, PPP1CB, PSME2, RASA3, SHC3, SQSTM1, TLN1, TRAK1, WDR48	AKAP9, FKBP1A, HIP1, NCAM1, SPTB, AGO3, BIRC6, CUL1, CUX1, KIAA1549, MAPK6, MPRIP, MRAS, NCOR1, PPP2R5C, PSME4, RAF1, TNRC6B, TPM3	UP	CDC14A, FGFR1, FOXO3, HDAC9, SPTBN4, TNRC6A
		Effect	CNKSR2, AP3B1, UBC	SPTBN2, HDAC4, RASA2, RRBP1, TNRC6A
	ICD[+19] only	Rescue	CAMK2D, SND1	HDAC1, PTPN11	DOWN	CNKSR2, DLG3, MAPK1, MAPK3, PAK2, VCP, CDKN1B, GFRA1, PSME3, UBC, VCL, YWHAB, ZFYVE9
		Effect	DLG1, TSC2, CPSF6, KIF5B, PSMA2, PSMB3, PSMC1, PSMC3, PSMD6, PSMD7, PSME3, UBB, ZFYVE9	ERBB2, FXR1, GRIN2D, NRG2, ADAM17, BRAP, CBL, CREBBP, JAG1, KREMEN1, TRIM24
	ICD[Δ19] only	Rescue	FZD4, CBL, MAP2K2, NOTCH1, RASGRF2	CUL3, FYN, PAK3, PPP2CA, PTK2, RAC1, FIP1L1, PDGFB, PPP2R5D, PRKACB, PSMD12, RASAL2, SEM1, SNW1
		Effect	ERBB2, ERBB4, ADAM17, AKT1S1, BRAP, GFRA2, HDAC7, HHAT, JAG1, KREMEN1, LMNA, NR4A1, PDGFRA, RASA4, RBPJ	CTNNB1, DLG1, GRIN1, MECP2, BAG4, CASP9, CPSF6, MYH9, RICTOR, SEL1L
microtubule (GO:0005874) LogQ = -15.6	Both ICD[+19] ICD[Δ19]	Rescue	ACTC1, ARHGEF2, CDK5, DNM3, KCNAB2, SRC, APC, ARHGAP4, CEP170B, CHMP4B, EML2, KIF4A, KLHL22, KNTC1, MTUS1, PLS1, RCC2, SHROOM3, ZNF207, ZNF804A	KIF5A, TUBB2B, CARMIL1, CEP162, KIF1B, SVIL, TPM3	UP	SPTBN4
		Effect	CYLD, NCKAP5L, SPAG17	DMTN, DNAH9, EML5, HOOK1, JAKMIP1, TBCE, TUBGCP4
	ICD[+19] only	Rescue	XIAP	none	DOWN	CHMP2B, DNM1, CKAP5, FMN1, GFAP, KIF13B, MAP4, NDEL1, NINL, SPAG17, SPRY2
		Effect	DBNL, DLG1, DNM2, INA, RAB11A, CCT6A, CLASP1, DCXR, DNAH1, KIF13B, KIF5B, LRRC49, MAPRE1, TTLL1	CLIP3, DNAH10, FBXW11, GOLGA2, KIF18A, KIF23, KIF3A, MACF1, NAV1, OPA1, TUBGCP6
	ICD[Δ19] only	Rescue	ACTA1, ASPM, DNAH11, DNAH5, MACF1, MAP2K2, TUBGCP6	AURKA, CD2AP, CUL3, FYN, KIF5C, RAC1, TSC1, WASL, CENPE, CEP295, CLIP1, COTL1, DNAH1, DYNLRB1, KATNAL1, KIF21B, MAPRE1, NAV3, PRC1, SHTN1, TCHP, TOGARAM1
		Effect	DISC1, DNAH17, FBXW11, FMN1, GOLGA2, KIF18A, KIF23, KIF2C, MYO1C, NDEL1, NINL, TPX2	DLG1, CLASP2, CSPP1, DST, DYNC2H1
cell morphogenesis (GO:0000902) LogQ = -36.8	Both ICD[+19] ICD[Δ19]	Rescue	ACTC1, ARHGEF2, CAMK2B, CDK5, CNTNAP1, CYFIP1, DICER1, FLOT1, GPC1, GSK3B, IGF1R, ITGB3, ITPR1, KALRN, NLGN3, SCRIB, SEMA3F, SRC, TBC1D24, ADGRV1, ANTXR1, B4GALT5, BTBD3, DSCAM, GAS6, GNAI3, IFT20, IFT88, MSX1, NYAP1, PHACTR1, PLS1, PLXNB2, PTPRM, S100A6, SHROOM3, SLC11A2, SOD1, SRGAP3, STMN2, SULT4A1, SZT2, TMEM106B, WNT7B, ZDHHC17	CDH11, CDH8, GRIP1, KIF5A, NCAM1, PRKCA, PTPRZ1, SLITRK3, SLITRK4, TNR, VAMP3, ATP8A2, CCL25, FLNB, FRYL, LHX9, MTM1, NCAM2, NFIB, RAF1, SEMA6A, SLC1A3, TMOD3	UP	DOCK7, SEMA4F, COL18A1, LRP8, MTMR2, NEO1, RGMA, SPTBN4
		Effect	ABLIM3, AP3B1, TRIM32, TRIOBP	DCC, STX3, CCDC88C, DCLK1, MTMR2, SEMA5B, SLIT2, STRADB, TAOK3, TBC1D23
	ICD[+19] only	Rescue	CAMK2D	FZD3, PAX6, PEAK1, PTPN11	DOWN	ARC, CDH1, MAPK1, MAPK3, NEDD4, PAK2, RAB1A, SH3GL2, STXBP1, ELMO2, GFAP, GFRA1, MAP4, NDEL1, NFATC3, SEMA3E, SSH2, VCL
		Effect	CYFIP2, DBNL, DNM2, FBXO45, RAB11A, TAOK2, TSC2, FLRT2, KIF5B, SS18L1, SSH2, UBB	ABL1, APBB1, CNR1, ERBB2, LPAR1, NUMBL, WNT5A, ANK2, ARHGAP35, DOCK2, EPB41L3, EPB41L5, GLI3, LIMK1, RILPL2, ROBO1, USH2A
	ICD[Δ19] only	Rescue	ANO6, EFNB2, FZD4, ACTA1, ANK2, CELSR2, CRB1, DOCK2, GLI3, LMOD3, LYPLA2, NEB, NOTCH1, RELN, RERE, SEMA3D, SLAMF8	ABI1, AURKA, CAPZB, CUL3, FYN, ITGA8, KIF5C, NPY, PAK3, PAK5, PTK2, RAC1, ROCK1, SNX1, VAPA, WASF2, WASL, ASXL1, BBS4, CHL1, CSRP1, FER, GBF1, HERC1, IMPACT, KIDINS220, MAP4K4, MED1, PDE4B, PDGFB, PIP5K1A, RBFOX2, RILPL1, SHTN1, TAOK1, USP9X
		Effect	ABL1, CDH23, CRKL, DAG1, ERBB2, LPAR1, NGFR, SEMA3A, SLITRK2, WNT5A, ARHGAP35, BICDL1, ENPP2, EPB41L5, LIMK1, METTL3, NCDN, NDEL1, NR4A1, PAX6, PDGFRA, PREX1, PROX1, ROBO1, UHMK1, USH2A	ABI2, CNTN6, CTNNB1, DOCK7, EPHA3, LGI1, MECP2, NTNG1, TNIK, ABLIM2, ATRN, CASP9, ENAH, LRP8, MYH9, TTC8, UNC5C
head development (GO:0060322) LogQ = -32.1	Both ICD[+19] ICD[Δ19]	Rescue	ADGRL2, CADM1, CDK5, DNAJB1, GSK3B, IGF1R, NRGN, PSEN1, SCRIB, SLC6A11, SRC, YWHAH, AATK, ACAT1, ALDH1A2, ATP1A2, BTBD3, CCDC39, CCDC85C, CIC, COL2A1, CTNS, FLVCR1, GAS6, GNAI3, MSX1, PEX5, PHACTR1, PLXNB2, SETD2, SLC7A11, SZT2, TACC1, WNT7B	CTTNBP2, SLC1A1, TNR, TUBB2B, ATF2, C2CD3, CHD8, NFIB, NIPBL, PHLPP2, PRKDC, RAB3GAP1, RAF1, SDF4, SEPTIN4	UP	DOCK7, FGFR1, FOXO3, LRP8, NEO1, TACC2
		Effect	SPHK1	DCC, GRIN2A, SLC17A7, SPTBN2, ANKRD11, COQ8B, DCLK1, NEGR1, PBX1, SLIT2, TBC1D23, ZMIZ1
	ICD[+19] only	Rescue	ATXN1, MEIS2	FZD3, HDAC1, PAX6, PTPN11	DOWN	CDH1, MAPK1, MAPK3, YWHAE, HIF1A, MAST1, NCOA6, NDEL1, SECISBP2, SOX6, SPHK1
		Effect	FBXO45, INA, ARMC4, ND4, PGAP1, TTC21B, TTLL1, UBB	ABL1, GRIN2D, NUMBL, WNT5A, ARHGAP35, CHD5, FAT4, FBXW11, GLI3, HSPG2, POU3F3, ROBO1, SCN5A, SLC4A10, SOX3, TTC25
	ICD[Δ19] only	Rescue	FZD4, SLC6A3, ASPM, CELSR2, DNAH5, FOXC1, GLI3, NOTCH1, RELN, RERE, SALL1, SOX3	CDKL5, FYN, GABRA5, HPCA, ITGA8, NPY, RAC1, SLC1A2, TSC1, UBE3A, YWHAQ, ARMC4, BBS4, BPTF, CEP290, CHL1, CSNK2A2, HERC1, MED1, NDRG2, PCM1, RBFOX2, SRR, UGP2, USP9X
		Effect	ABL1, CRKL, DISC1, ERBB4, GIT1, SEMA3A, WNT5A, ABAT, ACE, ARHGAP35, FBXW11, HYDIN, MAST1, METTL3, NDEL1, PAX6, PDGFRA, POU3F3, PROX1, RBPJ, ROBO1, SCN5A, SOX6, TTC25	CTNNB1, DOCK7, GRID2, GRIN1, MECP2, ASPH, ATRN, COX1, DYNC2H1, LRP8, ND4, PGAP1, PLEKHA1, SLC38A2, TACC2, TTC21B, TTC8, UNC5C

## Sheet: SuppTable 10
Mouse Identifiers						Human Identifiers				Apoer2WT ICD effects						Apoer2cKO v WT and ICD rescues												Apoer2cKO ICD effects								Apoer2Δ+ v WT and ICD rescues												Apoer2Δ+ ICD effects
									Value	ICD effect	Log2FC		p-value		additive p-val (WT-ICD±19)			Log2FC			p-value			Baseline effect of cKO Additive/minimum p-value	additive ICD RESCUE p-val in cKO			ICD effect	Log2FC		p-value		additive ICD EFFECT p-val in cKO			Δ+vWT up/down	ICD rescue	Log2FC			p-value			Baseline effect of Δ+ Additive/minimum p-value	additive ICD RESCUE p-val in Δ+			ICD effect	Log2FC
									Control		WTcre		WTcre					WTcre			WTcre								cKO-cre		cKO-cre							WTcre			WTcre								Δ+-cre
									Comparison		WT+ICD-cre		WT+ICD-cre					cKO+cre	cKO+ICD-cre		cKO+cre	cKO+ICD-cre							cKO+ICD-cre		cKO+ICD-cre							Δ+cre	Δ+ICD-cre		Δ+cre	Δ+ICD-cre							Δ++ICD-cre
Ensembl	Ensembl-short	Gene Name	Mouse orthologs	Entrez	MGI	Gene Name	Description	Entrez	Annotated in SynGO		+19-cre	Δ19-cre	+19-cre	Δ19-cre	Both (+19&Δ19)	cKOvWT up/down	ICD rescue	Cre only	+19-cre	Δ19-cre	Cre only	+19-cre	Δ19-cre		+19	Δ19	Both +19 Δ19		+19	Δ19	+19	Δ19	+19	Δ19	Both +19 Δ19			Cre only	+19-cre	Δ19-cre	Cre only	+19-cre	Δ19-cre		+19	Δ19	Both +19 Δ19		+19
ENSMUSG00000000001.4	ENSMUSG00000000001	Gnai3		14679	MGI:95773	GNAI3	G protein subunit alpha i3	2773			0.91573	-1.62734	0.365009	0.12532	0.120211			-0.850297	-0.299319	-1.08124	0.537766	0.827532	0.441263	1	1	1	1		0.550978	-0.230945	0.690791	0.870305	1	1	1			-0.216048	0.771434	-0.520764	0.870331	0.558399	0.70194	1	0.876995	1	1		0.987482
ENSMUSG00000000056.7	ENSMUSG00000000056	Narf		67608	MGI:1914858	NARF	nuclear prelamin A recognition factor	26502		[Δ19]	0.236326	1.65185	0.748072	0.0313444	0.303745			-0.104635	0.248915	1.31257	0.918808	0.808147	0.217993	1	1	0.608303	1		0.353551	1.4172	0.730638	0.184191	1	0.0808758	1			-0.0518231	-0.733026	1.16942	0.963061	0.513485	0.314248	1	1	0.789149	1		-0.681203
ENSMUSG00000000085.16	ENSMUSG00000000085	Scmh1		29871	MGI:1352762	SCMH1	Scm polycomb group protein homolog 1	22955			0.911652	0.450843	0.141881	0.489309	0.199201			0.232199	0.345532	0.37865	0.8112	0.722156	0.708518	1	1	1	1		0.113333	0.146451	0.907191	0.885072	1	1	1			0.00832705	0.967873	0.787977	0.991107	0.193274	0.312754	1	1	1	1	[+19]&[Δ19]	0.959546
ENSMUSG00000000120.6	ENSMUSG00000000120	Ngfr		18053	MGI:97323	NGFR	nerve growth factor receptor	4804	yes	[+19]&[Δ19]	-1.69734	-2.882	0.166822	0.0211499	0.0176668			-0.862692	-2.19878	-2.9587	0.580929	0.159952	0.0603152	1	1	1	1	[+19]&[Δ19]	-1.33608	-2.096	0.394391	0.18411	0.153648	0.0298719	0.0168398	↓ in Δ+vWT	[+19]	-2.68302	0.714849	-3.08981	0.0784783	0.634263	0.0469953	0.00539598	0.00539598	1	1	[+19]	3.39787
ENSMUSG00000000127.15	ENSMUSG00000000127	Fer		14158	MGI:105917	FER	FER tyrosine kinase	2241			0.240146	-0.112543	0.754592	0.888659	1			-1.16674	-1.10813	-0.794558	0.244188	0.26862	0.445707	1	1	1	1		0.0586069	0.372177	0.953539	0.721947	1	1	1			0.0974907	-0.883711	-0.385189	0.921479	0.372645	0.709492	1	0.773245	1	1		-0.981202
ENSMUSG00000000131.15	ENSMUSG00000000131	Xpo6		74204	MGI:2429950	XPO6	exportin 6	23214		[+19]	1.83669	0.700127	0.0125925	0.364306	0.0710261			-0.588497	0.670978	1.3297	0.566242	0.509852	0.20879	1	0.308295	0.203313	0.130871	[+19]&[Δ19]	1.25947	1.9182	0.21899	0.0714305	0.265605	0.0392616	0.0464719			1.1309	1.25372	0.924237	0.285277	0.236148	0.402098	1	1	1	1		0.122816
ENSMUSG00000000134.17	ENSMUSG00000000134	Tfe3		209446	MGI:98511	TFE3	transcription factor binding to IGHM enhancer 3	7030			0.807947	0.801045	0.275797	0.301019	0.166358			-0.274832	0.342689	0.0779527	0.75939	0.700949	0.933064	1	0.782262	1	1		0.617521	0.352785	0.491419	0.705339	0.710871	1	1	↑ in Δ+vWT	[Δ19]	1.20226	1.68365	0.209376	0.16427	0.0511696	0.817319	0.0232071	1	0.0944269	1	[Δ19]	0.481389
ENSMUSG00000000148.17	ENSMUSG00000000148	Brat1		231841	MGI:1891679	BRAT1	BRCA1 associated ATM activator 1	221927		[+19]&[Δ19]	2.55595	2.28773	0.0105028	0.0265311	0.000685753			0.158976	1.69211	1.56163	0.901789	0.18236	0.23048	1	1	1	1	[+19]&[Δ19]	1.53314	1.40266	0.22816	0.28259	0.0842632	0.13162	0.0233029	↑ in Δ+vWT	[+19]	2.66663	1.09784	2.54343	0.0293457	0.373571	0.0444028	0.00271943	0.0249743	1	1	[+19]	-1.56879
ENSMUSG00000000168.9	ENSMUSG00000000168	Dlat		235339	MGI:2385311	DLAT	dihydrolipoamide S-acetyltransferase	1737			-0.897238	0.122473	0.254617	0.881734	0.645646			-1.28524	-1.08868	0.0332222	0.22845	0.307565	0.976154	1	1	0.107836	1		0.196566	1.31846	0.853989	0.235956	1	0.734604	1			-1.40239	-1.37046	-0.0678146	0.171433	0.181416	0.949484	1	1	0.0738289	1		0.0319359
ENSMUSG00000000184.12	ENSMUSG00000000184	Ccnd2		12444	MGI:88314	CCND2	cyclin D2	894			-0.218359	0.0258398	0.766302	0.973228	1			-0.893	-1.18892	-0.111814	0.442285	0.306366	0.926209	1	1	0.460747	1		-0.295918	0.781186	0.799071	0.517659	1	1	1			0.829956	-0.20665	0.275981	0.447233	0.849917	0.808486	1	0.311832	1	1		-1.03661
ENSMUSG00000000194.13	ENSMUSG00000000194	Gpr107		277463	MGI:2139054	GPR107	G protein-coupled receptor 107	57720		[+19]&[Δ19]	1.13364	1.50329	0.100678	0.0374068	0.00953378			-0.339032	0.0360117	0.717499	0.751913	0.97316	0.517626	1	1	0.598625	1		0.375043	1.05653	0.726969	0.342276	1	0.369716	1			0.921891	0.575785	1.12169	0.405895	0.604001	0.33096	1	1	1	1		-0.346106
ENSMUSG00000000276.11	ENSMUSG00000000276	Dgke		56077	MGI:1889276	DGKE	diacylglycerol kinase epsilon	8526	yes		1.06505	1.18306	0.185667	0.158776	0.0593205			0.0725559	0.209842	1.02541	0.950692	0.858005	0.397893	1	1	1	1		0.137286	0.952854	0.906903	0.432493	1	0.344771	1			0.716191	0.506906	0.0142427	0.540115	0.664752	0.990642	1	1	0.607926	1		-0.209284
ENSMUSG00000000278.10	ENSMUSG00000000278	Scpep1		74617	MGI:1921867	SCPEP1	serine carboxypeptidase 1	59342		[+19]&[Δ19]	2.46711	1.99114	0.0146993	0.0555736	0.00246914	↑ in KOvWT		2.30575	3.66476	2.52539	0.0695122	0.00362238	0.0514451	4.98969e-05	1	1	1	[+19]	1.35901	0.219647	0.26276	0.860936	0.0354797	1	1	↑ in Δ+vWT	[Δ19]	2.96838	3.8095	1.12636	0.00876108	0.000723809	0.340867	4.49816e-05	1	0.00527012	1	opposite	0.841124
ENSMUSG00000000303.12	ENSMUSG00000000303	Cdh1		12550	MGI:88354	CDH1	cadherin 1	999	yes		-1.61722	-1.82926	0.187346	0.129733	0.0502695			-1.50247	-1.14373	0.0387916	1	1	1	1	1	1	1		0.358747	1.54127	1	1	1	1	1			-1.80186	-0.286966	-1.68769	0.252507	0.855615	0.277502	1	0.173129	1	1		1.5149
ENSMUSG00000000320.10	ENSMUSG00000000320	Alox12		11684	MGI:87998	ALOX12	arachidonate 12-lipoxygenase- 12S type	239			-0.474878	-2.01924	0.695505	0.104147	0.319722			0.620529	-1.43011	-3.0399	0.667038	0.328429	0.0433719	1	0.342136	0.23246	0.16508	[+19]&[Δ19]	-2.05064	-3.66043	0.160169	0.0148128	0.119364	0.00169273	0.00732739			-1.49499	-1.61885	-0.608606	0.353154	0.31441	0.704003	1	1	0.435259	1		-0.123866
ENSMUSG00000000325.16	ENSMUSG00000000325	Arvcf		11877	MGI:109620	ARVCF	ARVCF delta catenin family member	421			-0.284969	-0.838133	0.684158	0.253984	0.440055			-1.07369	-0.955429	-0.68392	0.325589	0.381236	0.542887	1	1	1	1		0.118265	0.389774	0.914518	0.731079	1	1	1	↓ in Δ+vWT	[Δ19]	-1.54092	-1.6543	-0.739779	0.154876	0.127918	0.507414	0.0336182	1	0.199647	1	[Δ19]	-0.113381
ENSMUSG00000000340.10	ENSMUSG00000000340	Dbt		13171	MGI:105386	DBT	dihydrolipoamide branched chain transacylase E2	1629		[Δ19]	-0.816137	-1.92646	0.331482	0.0305136	0.0655203	↓ in KOvWT		-0.950174	-1.77136	-2.22604	0.401698	0.125692	0.056868	0.0298197	1	1	1	[+19]&[Δ19]	-0.821189	-1.27586	0.485346	0.283123	0.186683	0.0577968	0.0298853	↓ in Δ+vWT	[Δ19]	-3.4446	-4.34193	0.00725141	0.0031286	0.000391394	0.994858	6.19518e-06	1	2.47641e-05	1	[Δ19]	-0.897326
ENSMUSG00000000365.9	ENSMUSG00000000365	Rnf17		30054	MGI:1353419	RNF17	ring finger protein 17	56163			-1.21685	-0.680844	0.140183	0.421529	0.15776			-0.175143	0.880285	1.28525	0.860737	0.373391	0.210063	1	0.660418	0.517363	0.693584	[+19]&[Δ19]	1.05543	1.46039	0.288539	0.156478	0.219076	0.0671759	0.0409701	↓ in Δ+vWT	[+19]&[Δ19]	-1.41489	-0.132627	-0.0911127	0.214867	0.906359	0.937739	0.0257808	0.113432	0.11364	0.0257808	[+19]&[Δ19]	1.28226
ENSMUSG00000000399.10	ENSMUSG00000000399	Ndufa9		66108	MGI:1913358	NDUFA9	NADH:ubiquinone oxidoreductase subunit A9	4704			-0.213168	-0.165275	0.785714	0.840308	1			-0.72259	0.420715	-0.145606	0.535264	0.718075	0.904258	1	0.37141	1	1		1.14331	0.576984	0.326606	0.633659	0.545679	1	1	↓ in Δ+vWT	[Δ19]	-1.76999	-1.65834	0.302376	0.111776	0.136233	0.794198	0.0172373	1	0.0172373	1	[Δ19]	0.111653
ENSMUSG00000000416.16	ENSMUSG00000000416	Cttnbp2		30785	MGI:1353467	CTTNBP2	cortactin binding protein 2	83992	yes		0.993512	1.02201	0.2622	0.268149	0.140635			-0.710299	0.457593	0.706038	0.541223	0.693811	0.558734	1	0.366647	0.305856	0.22613		1.16789	1.41634	0.315102	0.240896	0.508953	0.319704	0.343336			1.02312	0.257605	0.674065	0.354727	0.815766	0.558512	1	0.355635	1	1		-0.765519
ENSMUSG00000000420.15	ENSMUSG00000000420	Galnt1		14423	MGI:894693	GALNT1	polypeptide N-acetylgalactosaminyltransferase 1	2589			0.124301	0.810053	0.879048	0.338691	0.741444			-0.374453	-0.467421	-0.507159	0.721343	0.656643	0.638823	1	1	1	1		-0.092968	-0.132707	0.930061	0.902921	1	1	1			-0.562329	-2.78327	-0.164358	0.574616	0.00927369	0.873709	1	1	1	1	[+19]	-2.22094
ENSMUSG00000000441.17	ENSMUSG00000000441	Raf1		110157	MGI:97847	RAF1	Raf-1 proto-oncogene- serine/threonine kinase	5894		[+19]&[Δ19]	-1.17329	-1.0317	0.117244	0.188077	0.0466105	↓ in KOvWT	[Δ19]	-2.47338	-2.13079	-0.89431	0.0208666	0.0462962	0.420632	0.00225542	1	0.0158064	1	[Δ19]	0.342593	1.57907	0.749907	0.156933	1	0.166791	1	↓ in Δ+vWT	[Δ19]	-2.22506	-1.68531	-1.4901	0.0278275	0.0952941	0.157535	0.000306506	1	0.132556	1	[Δ19]	0.539751
ENSMUSG00000000489.7	ENSMUSG00000000489	Pdgfb		18591	MGI:97528	PDGFB	platelet derived growth factor- B polypeptide	5155			-0.19488	-0.250894	0.816819	0.774176	1	↓ in KOvWT	[+19]&[Δ19]	-2.33716	-0.530785	-0.657028	0.0370953	0.622865	0.553953	0.000383866	0.010793	0.016915	0.000383866	[+19]&[Δ19]	1.80637	1.68013	0.109826	0.146834	0.268419	0.245551	0.132082			-0.247509	-1.27808	-0.318714	0.832241	0.27872	0.792113	1	1	1	1		-1.03058
ENSMUSG00000000531.5	ENSMUSG00000000531	Grasp		56149	MGI:1860303	TAMALIN	trafficking regulator and scaffold protein tamalin	160622	yes		-0.219394	-0.763664	0.797229	0.391021	0.705968			-0.610353	-0.722077	-0.183293	0.582304	0.516417	0.869782	1	1	1	1		-0.111724	0.427059	0.921439	0.707451	1	1	1			-0.854163	-1.5987	-1.78662	0.468885	0.185907	0.14452	1	1	1	1		-0.744534
ENSMUSG00000000532.11	ENSMUSG00000000532	Acvr1b		11479	MGI:1338944	ACVR1B	activin A receptor type 1B	91			0.272866	-0.316401	0.772215	0.746399	1	↑ in KOvWT	[+19]&[Δ19]	1.66826	-0.560554	-0.207258	0.185701	0.663169	0.873644	0.00411641	0.035473	0.0552618	0.00411641	[+19]&[Δ19]	-2.22882	-1.87552	0.0806565	0.14675	0.276638	0.520602	0.317796			-0.143647	-1.11792	-1.52503	0.912743	0.401596	0.261563	1	1	1	1		-0.974268
ENSMUSG00000000538.18	ENSMUSG00000000538	Tom1l2		216810	MGI:2443306	TOM1L2	target of myb1 like 2 membrane trafficking protein	146691			-0.153825	-0.0865738	0.83589	0.910883	1	↓ in KOvWT		-1.49334	-1.85988	-1.0475	0.141279	0.0693555	0.310356	0.0077092	1	1	1		-0.36654	0.445838	0.726396	0.672771	1	1	1			-0.783246	-0.746969	-0.945303	0.457209	0.478703	0.386977	1	1	1	1		0.0362774
ENSMUSG00000000552.10	ENSMUSG00000000552	Zfp385a		29813	MGI:1352495	ZNF385A	zinc finger protein 385A	25946			0.89822	0.0853613	0.423622	0.940998	0.931094			1.09465	-0.282893	-1.61534	0.416169	0.836545	0.251707	1	0.262928	0.109528	0.0693617	[Δ19]	-1.37754	-2.70999	0.30899	0.0518657	0.656125	0.0460783	0.246545			-0.618256	-0.696364	0.0954704	0.684342	0.648782	0.950444	1	1	0.879719	1		-0.0781075
ENSMUSG00000000560.9	ENSMUSG00000000560	Gabra2		14395	MGI:95614	GABRA2	gamma-aminobutyric acid (GABA) A receptor- subunit alpha 2	2555	yes		0.235342	1.24649	0.754401	0.11092	0.374391			-0.991118	-0.0212007	-0.29734	0.395463	0.985397	0.80386	1	0.321574	0.461581	0.306666		0.969917	0.693778	0.406503	0.565351	0.968692	0.937369	1			0.804994	-0.241519	1.12497	0.489691	0.836379	0.352142	1	0.369217	1	1		-1.04651
ENSMUSG00000000567.5	ENSMUSG00000000567	Sox9		20682	MGI:98371	SOX9	SRY (sex determining region Y)-box 9	6662			0.655524	-1.3547	0.40455	0.102905	0.128756	↓ in KOvWT		-1.07061	-2.23657	-1.53188	0.33398	0.0476515	0.179864	0.0209796	1	1	1		-1.16596	-0.461269	0.306655	0.689163	0.0627665	1	1	↓ in Δ+vWT		-1.51979	-1.86392	-2.09756	0.159859	0.0870356	0.0615935	0.00151245	1	1	1		-0.344131
ENSMUSG00000000600.15	ENSMUSG00000000600	Krit1		79264	MGI:1930618	KRIT1	KRIT1 ankyrin repeat containing	889			0.325078	0.64625	0.696586	0.457714	0.666204	↓ in KOvWT	[+19]&[Δ19]	-1.35683	-0.450952	0.382495	0.164684	0.643875	0.707505	0.0138548	0.134431	0.0320313	0.0138548	[+19]&[Δ19]	0.90588	1.73933	0.353834	0.0884213	0.497712	0.31675	0.331674			-0.568384	0.420721	0.159676	0.558052	0.664456	0.875011	1	0.374998	0.531903	0.411234		0.989104
ENSMUSG00000000627.15	ENSMUSG00000000627	Sema4f		20355	MGI:1340055	SEMA4F	semaphorin 4F	10505	yes	[+19]&[Δ19]	1.84125	2.98126	0.0716293	0.0042188	0.00287647			1.33652	0.751509	3.04948	0.302251	0.565941	0.0194229	1	0.451783	1	1	[Δ19]	-0.585007	1.71296	0.64831	0.180089	0.737202	0.0199025	0.286604			0.872716	0.575208	1.34189	0.506484	0.664729	0.313711	1	1	1	1		-0.297508
ENSMUSG00000000711.3	ENSMUSG00000000711	Rab5b		19344	MGI:105938	RAB5B	RAB5B- member RAS oncogene family	5869	yes		0.944594	1.07557	0.293229	0.24904	0.147028			0.0194145	0.539393	1.58876	0.985783	0.619265	0.156658	1	1	1	1		0.519978	1.56935	0.632797	0.162755	1	0.0510124	1			1.04885	-0.322061	2.16663	0.347606	0.774649	0.0615203	1	0.161455	1	1		-1.37091
ENSMUSG00000000751.13	ENSMUSG00000000751	Rpa1		68275	MGI:1915525	RPA1	replication protein A1	6117		[+19]&[Δ19]	-2.28943	-2.05465	0.00793963	0.0221405	0.000452408	↓ in KOvWT		-2.06492	-3.83669	-3.10031	0.0660104	0.000699694	0.00791605	1.22893e-05	1	1	1	[+19]&[Δ19]	-1.77177	-1.03539	0.118445	0.376258	0.00709769	0.0737949	0.00327181	↓ in Δ+vWT	[+19]	-3.16876	-2.2285	-2.60295	0.00546044	0.0501888	0.0278059	2.20866e-06	0.0865885	1	1	[+19]	0.940256
ENSMUSG00000000759.14	ENSMUSG00000000759	Tubgcp3		259279	MGI:2183752	TUBGCP3	tubulin gamma complex associated protein 3	10426		[Δ19]	0.631505	1.66435	0.398988	0.0317256	0.0927572			-0.473252	0.258002	0.885766	0.622514	0.785616	0.362592	1	0.572449	0.312717	0.39176		0.731254	1.35902	0.447486	0.16833	0.76027	0.140939	0.406089			0.785274	-0.259084	0.199943	0.456843	0.808	0.855507	1	0.304779	0.549588	0.364971		-1.04436
ENSMUSG00000000823.16	ENSMUSG00000000823	Zfp512b		269401	MGI:2685478	ZNF512B	zinc finger protein 512B	57473			-0.390468	-0.608903	0.552078	0.376334	0.430975			-0.627403	1.71931	-0.437441	1	1	1	1	1	1	1		2.34671	0.189962	1	1	1	1	1			-0.110467	-0.413395	-1.30882	0.897608	0.630828	0.146573	1	1	1	1		-0.302929
ENSMUSG00000000869.12	ENSMUSG00000000869	Il4		16189	MGI:96556	IL4	interleukin 4	3565			-0.13283	-0.186284	0.869134	0.824888	1			-1.258	-0.775439	-0.0728514	0.267539	0.49372	0.950559	1	1	0.169465	1		0.48256	1.18515	0.671262	0.314638	1	0.800361	1			-0.199329	-0.405678	0.224071	0.862172	0.723939	0.851047	1	1	1	1		-0.20635
ENSMUSG00000000881.12	ENSMUSG00000000881	Dlg3		53310	MGI:1888986	DLG3	discs large MAGUK scaffold protein 3	1741	yes		-0.312793	-0.537562	0.684359	0.504265	0.706413			-1.01888	-1.22543	-0.114058	0.32675	0.238523	0.91597	1	1	0.266704	1		-0.206552	0.904818	0.842892	0.403598	1	0.870629	1			-1.16796	-1.52406	-0.650295	0.231763	0.11919	0.523557	1	1	1	1		-0.356095
ENSMUSG00000000915.15	ENSMUSG00000000915	Hip1r		29816	MGI:1352504	HIP1R	huntingtin interacting protein 1 related	9026	yes		0.217552	0.479578	0.787313	0.56477	0.914064	↓ in KOvWT	[+19]&[Δ19]	-0.988892	0.441822	0.302279	0.334421	0.655137	0.765843	0.0379806	0.123197	0.152414	0.0379806	[+19]&[Δ19]	1.43071	1.29117	0.16196	0.217691	0.333824	0.483669	0.334148			-1.00599	-1.61275	0.190109	0.362663	0.153948	0.865222	1	1	0.214271	1		-0.60676
ENSMUSG00000000916.15	ENSMUSG00000000916	Nsun5		100609	MGI:2140844	NSUN5	NOP2/Sun RNA methyltransferase 5	55695			0.0935743	0.0714532	0.892722	0.921489	1			0.537017	-0.532034	0.220095	0.58038	0.586979	0.827643	1	0.365446	1	1		-1.06905	-0.316921	0.274542	0.753666	0.37111	1	1	↓ in Δ+vWT	[+19]&[Δ19]	-1.47909	-0.734006	0.691077	0.104696	0.416763	0.458787	0.00800526	0.136095	0.00800526	0.0103825	[+19]&[Δ19]	0.745086
ENSMUSG00000001016.12	ENSMUSG00000001016	Ilf2		67781	MGI:1915031	ILF2	interleukin enhancer binding factor 2	3608			-1.04091	-0.865621	0.203793	0.311681	0.132857	↓ in KOvWT	[Δ19]	-2.20116	-2.1892	-1.39919	0.0362775	0.0373055	0.201727	0.000481442	1	0.125495	1	[Δ19]	0.0119566	0.801971	0.990934	0.464712	1	0.22207	1	↓ in Δ+vWT		-2.01522	-2.15302	-1.73723	0.0519314	0.0378616	0.108577	0.000143023	1	1	1		-0.137801
ENSMUSG00000001025.8	ENSMUSG00000001025	S100a6		20200	MGI:1339467	S100A6	S100 calcium binding protein A6	6277			-0.0213386	-0.361293	0.982817	0.724759	1			1.50309	1.65842	0.242549	1	1	1	1	1	1	1		0.155327	-1.26054	1	1	1	1	1			-0.0359639	1.29798	1.08848	0.977373	0.305879	0.406742	1	0.8065	0.936784	1		1.33395
ENSMUSG00000001034.17	ENSMUSG00000001034	Mapk7		23939	MGI:1346347	MAPK7	mitogen-activated protein kinase 7	5598			0.498838	0.893631	0.511032	0.258893	0.296393			0.20567	-0.932677	0.0206481	0.85294	0.404169	0.985674	1	0.674925	1	1		-1.13835	-0.185022	0.308891	0.872246	0.254227	1	1			-0.536158	-1.64205	0.151839	0.610456	0.123377	0.8893	1	1	0.649393	1		-1.10589
ENSMUSG00000001036.17	ENSMUSG00000001036	Epn2		13855	MGI:1333766	EPN2	epsin 2	22905			0.0825414	-0.761347	0.917751	0.362398	0.819391			-0.878939	-1.55492	-1.0142	0.43828	0.170821	0.389279	1	1	1	1		-0.675978	-0.135265	0.552016	0.908676	0.261247	1	1			-0.490136	-1.14696	-0.827305	0.663714	0.309299	0.480759	1	1	1	1		-0.65682
ENSMUSG00000001039.12	ENSMUSG00000001039	B9d1		27078	MGI:1351471	B9D1	B9 domain containing 1	27077			0.0398602	-0.181727	0.961575	0.833348	1	↑ in KOvWT	[+19]&[Δ19]	1.84683	-1.00834	-0.209901	0.155297	0.438509	0.875644	0.00157508	0.0168343	0.039292	0.00157508	[+19]&[Δ19]	-2.85517	-2.05673	0.0281928	0.125031	0.108905	0.500676	0.185794			-0.850444	-1.04059	0.5989	0.493114	0.401848	0.640992	1	1	0.283138	1		-0.190148
ENSMUSG00000001065.15	ENSMUSG00000001065	Zfp276		57247	MGI:1888495	ZNF276	zinc finger protein 276	92822		[+19]&[Δ19]	1.06272	1.84217	0.206586	0.0346494	0.0290973			-0.569681	1.25536	1.09218	0.540673	0.162787	0.240496	1	0.172812	0.192737	0.0668129	[+19]&[Δ19]	1.82504	1.66186	0.0472248	0.0801922	0.0220525	0.0514204	0.00269913			0.823752	0.264437	1.04015	0.393467	0.785701	0.298922	1	1	1	1		-0.559315
ENSMUSG00000001105.15	ENSMUSG00000001105	Ift20		55978	MGI:1915585	IFT20	intraflagellar transport 20	90410			0.357666	0.551082	0.734122	0.611903	0.905892			0.385427	-0.657904	0.301773	0.778886	0.631778	0.830572	1	0.751727	1	1		-1.04333	-0.0836541	0.447268	0.952702	0.58217	1	1			-0.976112	-0.478907	0.0436465	0.45208	0.712168	0.974043	1	1	0.404311	1		0.497205
ENSMUSG00000001128.7	ENSMUSG00000001128	Cfp		18636	MGI:97545	CFP	complement factor properdin	5199		[+19]&[Δ19]	1.83352	2.15096	0.0422121	0.0214012	0.00202332			-0.160519	1.60304	1.66147	0.894223	0.176947	0.174645	1	0.534944	0.533816	0.571123	[+19]&[Δ19]	1.76356	1.82198	0.140131	0.13904	0.0502692	0.0491992	0.00494698	↑ in Δ+vWT	[+19]	1.53599	0.029256	1.87442	0.111965	0.976433	0.0610699	0.0149706	0.026648	1	1	[+19]	-1.50674
ENSMUSG00000001138.13	ENSMUSG00000001138	Cnnm3		94218	MGI:2151055	CNNM3	cyclin and CBS domain divalent metal cation transport mediator 3	26505		[+19]&[Δ19]	1.192	1.60028	0.14274	0.0569227	0.0199326			0.767743	0.196666	0.80719	0.502835	0.864842	0.491891	1	1	1	1		-0.571077	0.0394471	0.619063	0.973055	1	1	1	↑ in Δ+vWT	[+19]&[Δ19]	1.44704	0.516109	-0.172004	0.205984	0.654818	0.885403	0.0341922	0.1913	0.0702039	0.0341922	[+19]&[Δ19]	-0.930931
ENSMUSG00000001143.13	ENSMUSG00000001143	Lman2l		214895	MGI:2443010	LMAN2L	lectin- mannose binding 2 like	81562			0.758738	1.03453	0.328411	0.201361	0.140329			-0.512762	0.176426	1.69559	0.615492	0.862112	0.107079	1	0.622283	0.212797	0.348679	[+19]&[Δ19]	0.689189	2.20836	0.500109	0.0368836	0.927824	0.0103627	0.440097			1.03737	5.75801	1.0324	1	1	1	1	1	1	1		4.72064
ENSMUSG00000001151.10	ENSMUSG00000001151	Pcnt		18541	MGI:102722	PCNT	pericentrin	5116		[+19]&[Δ19]	0.898174	1.33671	0.208584	0.0740541	0.0399421			-1.04367	-0.0605235	0.627442	0.331471	0.95498	0.573774	1	0.23948	0.108874	0.060675		0.983145	1.67111	0.360598	0.135164	0.865374	0.251297	0.623476			0.948654	0.125943	-0.035242	0.356739	0.902709	0.973857	1	0.304826	0.256695	0.157653		-0.82271
ENSMUSG00000001157.13	ENSMUSG00000001157	Gmcl1		23885	MGI:1345156	GMCL1	germ cell-less 1- spermatogenesis associated	64395		[+19]&[Δ19]	1.09565	1.53612	0.173821	0.0676378	0.0291512			-0.3194	0.731176	1.48547	0.736398	0.438491	0.130929	1	0.503894	0.323067	0.341932	[+19]&[Δ19]	1.05058	1.80487	0.267489	0.067427	0.249204	0.0196726	0.0361472			1.20166	0.0310561	0.919467	0.201307	0.973757	0.3499	1	0.0858806	1	1		-1.1706
ENSMUSG00000001158.13	ENSMUSG00000001158	Snrnp27		66618	MGI:1913868	SNRNP27	small nuclear ribonucleoprotein U4/U6.U5 subunit 27	11017		[+19]	1.88837	-0.185749	0.038641	0.845013	0.390423			-0.21343	-0.874186	0.253361	0.858001	0.463961	0.83767	1	1	1	1		-0.660756	0.466791	0.580028	0.705921	0.544956	1	1	↑ in Δ+vWT	[+19]&[Δ19]	1.18067	-1.11517	-0.416554	0.256651	0.285028	0.701659	0.00716542	0.0404064	0.0793051	0.00716542	[+19]&[Δ19]	-2.29584
ENSMUSG00000001173.15	ENSMUSG00000001173	Ocrl		320634	MGI:109589	OCRL	OCRL inositol polyphosphate-5-phosphatase	4952			0.624879	1.26491	0.423975	0.121008	0.148503			-0.496536	-0.218786	1.27526	0.651384	0.842028	0.262357	1	1	0.297806	1		0.27775	1.77179	0.800823	0.120375	1	0.073242	1			-0.384926	-0.0226512	0.595888	0.74253	0.984567	0.62371	1	1	0.675332	1		0.362275
ENSMUSG00000001175.14	ENSMUSG00000001175	Calm1		12313	MGI:88251	CALM1	calmodulin 1	801			0.265289	0.0436893	0.741433	0.958546	1			-0.537128	-1.35881	-0.491114	0.640798	0.237871	0.681504	1	1	1	1		-0.821686	0.0460142	0.475385	0.969327	0.254367	1	1	↓ in Δ+vWT	[Δ19]	-1.1717	-1.60865	-0.399506	0.160539	0.0540428	0.648832	0.0230228	1	0.145426	1	[Δ19]	-0.436949
ENSMUSG00000001229.9	ENSMUSG00000001229	Dpp9		224897	MGI:2443967	DPP9	dipeptidyl peptidase 9	91039			-0.607497	-0.729696	0.40212	0.336254	0.272598			-1.05099	-1.49594	-0.0962645	0.27523	0.121686	0.923317	1	1	0.190636	1		-0.444959	0.954721	0.647105	0.342241	1	0.800819	1	↓ in Δ+vWT	[Δ19]	-1.7473	-1.78753	-0.292394	0.0621628	0.0567176	0.763519	0.00706628	1	0.0198826	1	[Δ19]	-0.0402253
ENSMUSG00000001260.10	ENSMUSG00000001260	Gabrg1		14405	MGI:103156	GABRG1	gamma-aminobutyric acid type A receptor subunit gamma1	2565			0.825473	-0.486188	0.26731	0.537049	0.323496			0.474287	0.63831	-0.474931	0.651572	0.542656	0.661894	1	1	0.533451	1		0.164024	-0.949218	0.875463	0.381338	1	0.544166	1	↑ in Δ+vWT	[+19]&[Δ19]	2.22277	0.947648	0.735672	0.039933	0.383758	0.514423	0.00194301	0.0377043	0.0246335	0.00194301	[+19]&[Δ19]	-1.27512
ENSMUSG00000001270.9	ENSMUSG00000001270	Ckb		12709	MGI:88407	CKB	creatine kinase B	1152			-0.47626	0.320251	0.490708	0.658865	0.660759			-0.645896	0.0278183	0.0295807	0.57851	0.98091	0.980462	1	0.650677	0.666469	0.867437		0.673714	0.675476	0.562259	0.57602	1	1	1	↓ in Δ+vWT	[Δ19]	-1.20931	-1.35629	0.450219	0.183495	0.135776	0.636791	0.0351847	1	0.0351847	1	[Δ19]	-0.146976
ENSMUSG00000001300.16	ENSMUSG00000001300	Efnb2		13642	MGI:105097	EFNB2	ephrin B2	1948	yes		1.3702	-0.870475	0.262588	0.485749	0.280004	↑ in KOvWT	[+19]&[Δ19]	3.5089	0.637887	1.08349	0.0231793	0.680769	0.487983	9.60728e-05	0.00371458	0.0101471	9.60728e-05	[+19]&[Δ19]	-2.87101	-2.42541	0.0630133	0.119278	0.276606	0.184383	0.106255			0.324658	3.42914	1.08111	0.824534	0.0176339	0.465859	1	1	1	1	[+19]&[Δ19]	3.10448
ENSMUSG00000001313.12	ENSMUSG00000001313	Rnd2		11858	MGI:1338755	RND2	Rho family GTPase 2	8153		[Δ19]	0.587776	1.83932	0.505912	0.0437595	0.151069			0.261678	-0.0692189	1.79396	0.812016	0.95006	0.11151	1	1	1	1	[Δ19]	-0.330897	1.53228	0.764826	0.174401	1	0.0408725	1	↓ in Δ+vWT	[Δ19]	-1.59891	-1.01487	1.60796	0.147973	0.354552	0.144827	0.0116333	0.282299	0.0116333	0.0431981	[Δ19]	0.584031
ENSMUSG00000001323.17	ENSMUSG00000001323	Srr		27364	MGI:1351636	SRR	serine racemase	63826			0.335427	-0.123439	0.713946	0.896776	1			-0.370563	0.995183	0.341871	0.760915	0.412938	0.785963	1	0.522949	0.888176	0.995638		1.36575	0.712434	0.261776	0.571883	0.22762	0.921874	0.660668			-1.13456	-1.07861	0.366412	0.319691	0.344218	0.756372	1	1	0.137627	1		0.0559537
ENSMUSG00000001334.9	ENSMUSG00000001334	Fndc5		384061	MGI:1917614	FNDC5	fibronectin type III domain containing 5	252995			0.375058	0.675628	0.617075	0.384317	0.501393			0.306493	-0.886582	-0.0281567	0.776404	0.420934	0.979784	1	0.556912	1	1		-1.19308	-0.33465	0.278975	0.763372	0.244936	1	1			-1.01064	-1.91169	0.926778	0.330456	0.0757168	0.377208	1	1	0.079675	1	opposite	-0.901046
ENSMUSG00000001366.14	ENSMUSG00000001366	Fbxo9		71538	MGI:1918788	FBXO9	F-box protein 9	26268			0.551123	-0.163493	0.532874	0.859048	0.968724			-0.465306	-1.32893	-0.0352135	0.722238	0.310059	0.979191	1	1	1	1		-0.863624	0.430093	0.509491	0.750067	0.335831	1	1			-0.822653	-0.806752	-0.549186	0.490336	0.498764	0.657464	1	1	1	1		0.0159002
ENSMUSG00000001376.17	ENSMUSG00000001376	Vps50		73288	MGI:1920538	VPS50	VPS50 subunit of EARP/GARPII complex	55610			0.240831	0.770193	0.733088	0.297542	0.531098			-0.900077	-0.277938	0.283332	0.373256	0.782905	0.787367	1	0.416	0.201446	0.19062		0.62214	1.18341	0.538884	0.261481	0.873563	0.550042	1			-0.324622	-0.614414	0.347677	0.687445	0.44719	0.680541	1	1	0.62023	1		-0.289792
ENSMUSG00000001415.10	ENSMUSG00000001415	Smg5		229512	MGI:2447364	SMG5	SMG5 nonsense mediated mRNA decay factor	23381			0.567886	1.13592	0.487501	0.182982	0.224773			0.00466617	0.424825	1.00977	0.99663	0.700333	0.378516	1	1	1	1		0.420159	1.0051	0.703703	0.38108	1	0.288493	1			0.501973	-0.132757	0.893775	0.624453	0.897165	0.403308	1	0.673396	1	1		-0.63473
ENSMUSG00000001424.14	ENSMUSG00000001424	Snd1		56463	MGI:1929266	SND1	staphylococcal nuclease and tudor domain containing 1	27044			0.483202	1.07216	0.471685	0.125435	0.178276			0.0186425	-0.432548	0.304266	0.983431	0.63195	0.743223	1	1	1	1		-0.451191	0.285623	0.618443	0.759137	1	1	1			-0.209398	-1.09619	0.493607	0.820262	0.240237	0.605761	1	1	0.822883	1		-0.886791
ENSMUSG00000001435.15	ENSMUSG00000001435	Col18a1		12822	MGI:88451	COL18A1	collagen type XVIII alpha 1 chain	80781		[+19]&[Δ19]	2.60993	1.72524	0.0170794	0.12482	0.0100677	↑ in KOvWT	[+19]&[Δ19]	4.19885	1.49213	0.401439	0.00161231	0.272541	0.77203	3.23765e-07	0.000786502	1.81905e-05	3.23765e-07	[+19]&[Δ19]	-2.70671	-3.79741	0.0380488	0.00441936	0.048233	0.301437	0.0611344	↑ in Δ+vWT		3.01278	3.18663	2.63526	0.0156796	0.0105729	0.0398084	1.77484e-06	1	1	1		0.173851
ENSMUSG00000001440.5	ENSMUSG00000001440	Kpnb1		16211	MGI:107532	KPNB1	karyopherin subunit beta 1	3837			0.98367	0.839964	0.13777	0.22704	0.0665429			-0.722797	-0.220707	-0.120883	0.462125	0.821934	0.905759	1	1	0.519364	1		0.502091	0.601915	0.610199	0.557055	1	1	1	↑ in Δ+vWT	[+19]&[Δ19]	2.0584	-0.408934	-0.309899	0.042804	0.688486	0.770687	8.09902e-06	0.00168769	0.00233699	8.09902e-06	[+19]&[Δ19]	-2.46733
ENSMUSG00000001506.10	ENSMUSG00000001506	Col1a1		12842	MGI:88467	COL1A1	collagen type I alpha 1 chain	1277			0.247891	-1.58399	0.782749	0.103918	0.393089	↑ in KOvWT	[+19]&[Δ19]	2.1056	-0.513895	-2.58693	0.0533861	0.651962	0.0317193	8.13274e-06	0.00260414	0.0014289	8.13274e-06	[+19]&[Δ19]	-2.6195	-4.69254	0.0187824	7.23953e-05	0.224949	0.000505357	0.0254148			0.0383014	-1.49252	-0.907418	0.975857	0.254354	0.487807	1	0.740752	1	1		-1.53082
ENSMUSG00000001507.16	ENSMUSG00000001507	Itga3		16400	MGI:96602	ITGA3	integrin subunit alpha 3	3675	yes		0.836752	0.543269	0.467386	0.643652	0.617202	↑ in KOvWT	[+19]&[Δ19]	2.32622	0.293283	-1.42609	0.0800368	0.82971	0.309854	0.000311038	0.0212173	0.0037242	0.000311038	[+19]&[Δ19]	-2.03294	-3.75231	0.12596	0.00626729	0.456653	0.0499664	0.128331			1.08689	1.29898	1.09699	0.407232	0.321739	0.41292	1	1	1	1		0.21209
ENSMUSG00000001518.12	ENSMUSG00000001518	Itfg2		101142	MGI:1915450	ITFG2	integrin alpha FG-GAP repeat containing 2	55846			0.481931	0.749085	0.591546	0.421949	0.513586			-0.68852	0.20435	0.209662	0.508216	0.84324	0.844895	1	0.404604	0.417317	0.337777		0.89287	0.898181	0.391344	0.405367	0.762099	0.781577	1			0.363675	0.326577	0.276756	0.711829	0.740265	0.787385	1	1	1	1		-0.0370974
ENSMUSG00000001521.12	ENSMUSG00000001521	Tulp3		22158	MGI:1329045	TULP3	TUB like protein 3	7289		[+19]&[Δ19]	1.37516	1.50423	0.0863326	0.0722996	0.0125821			0.286938	1.56056	1.10432	0.681606	0.0241826	0.127649	1	1	1	1	[+19]&[Δ19]	1.27362	0.817379	0.0659835	0.259769	0.00406497	0.0750461	0.00312928	↑ in Δ+vWT		1.38481	0.814738	1.3563	0.0505532	0.251634	0.0678568	0.00138701	1	1	1		-0.570068
ENSMUSG00000001555.10	ENSMUSG00000001555	Fkbp10		14230	MGI:104769	FKBP10	FKBP prolyl isomerase 10	60681		[+19]&[Δ19]	-1.63987	-2.96728	0.171886	0.0161481	0.0176785			-0.46214	1.02384	-0.802999	0.730642	0.437839	0.554849	1	0.496142	1	1		1.48598	-0.340858	0.265492	0.803987	0.247337	1	1	↓ in Δ+vWT	[+19]&[Δ19]	-2.88279	-2.20099	-0.72793	0.0497804	0.134684	0.620395	0.0170136	0.244132	0.0199249	0.0348631	[+19]&[Δ19]	0.681799
ENSMUSG00000001588.12	ENSMUSG00000001588	Acap1		216859	MGI:2388270	ACAP1	ArfGAP with coiled-coil- ankyrin repeat and PH domains 1	9744			-0.687702	-2.2873	0.552308	0.0583475	0.18645			1.17125	0.484333	-3.05207	0.387873	0.722797	0.0349144	1	0.499849	0.0765149	0.166098	[Δ19]	-0.68692	-4.22332	0.611975	0.00331669	0.890809	0.000730809	0.397421			-0.179407	2.65602	-1.02866	0.899301	0.0579509	0.478675	1	0.443975	1	1	[+19]	2.83543
ENSMUSG00000001632.16	ENSMUSG00000001632	Brpf1		78783	MGI:1926033	BRPF1	bromodomain and PHD finger containing 1	7862			0.565277	0.594177	0.382303	0.381031	0.291339	↓ in KOvWT	[+19]&[Δ19]	-1.34257	-0.552994	0.215119	0.0993656	0.492911	0.797008	0.00588468	0.0946938	0.0137929	0.00588468	[+19]&[Δ19]	0.78958	1.55769	0.335821	0.0667241	0.343399	0.373016	0.256625			0.155754	0.277673	0.07605	0.845739	0.728671	0.927722	1	1	1	1		0.12192
ENSMUSG00000001750.16	ENSMUSG00000001750	Tcirg1		27060	MGI:1350931	TCIRG1	T cell immune regulator 1- ATPase H+ transporting V0 subunit a3	10312			0.279997	-0.249553	0.823206	0.840443	1			0.908857	0.92406	-2.90148	0.506418	0.499341	0.045944	1	1	0.132535	1	[Δ19]	0.0152028	-3.81033	0.991071	0.00843098	1	0.00147832	1			1.59765	1.34287	-0.37413	0.232516	0.316602	0.787248	1	1	0.0729428	1		-0.254779
ENSMUSG00000001755.12	ENSMUSG00000001755	Coasy		71743	MGI:1918993	COASY	Coenzyme A synthase	80347		[Δ19]	0.104179	1.76921	0.89359	0.0295046	0.426052			-0.13192	-1.01684	0.84877	0.915777	0.415747	0.510201	1	1	0.92851	1		-0.884918	0.980689	0.479031	0.446949	0.400314	0.458067	0.36841			-0.88166	-0.86394	0.666012	0.433122	0.442509	0.56841	1	1	0.191435	1		0.01772
ENSMUSG00000001763.14	ENSMUSG00000001763	Tspan33		232670	MGI:1919012	TSPAN33	tetraspanin 33	340348		[+19]&[Δ19]	1.07927	1.34425	0.0880614	0.0415061	0.00839387	↓ in KOvWT	[+19]&[Δ19]	-1.13022	0.604615	-0.0269568	0.299218	0.571064	0.980562	0.0391465	0.0839284	0.195881	0.0391465	[+19]&[Δ19]	1.73484	1.10326	0.110485	0.32669	0.232254	0.854454	0.590468			0.33299	0.328775	0.417713	0.756916	0.760046	0.708338	1	1	1	1		-0.00421455
ENSMUSG00000001773.14	ENSMUSG00000001773	Folh1		53320	MGI:1858193	FOLH1	folate hydrolase 1	2346		[+19]&[Δ19]	0.926229	1.36822	0.124047	0.0285426	0.0116417	↑ in KOvWT		1.06593	1.35379	1.33337	0.282114	0.171229	0.194347	0.0233859	1	1	1		0.28786	0.267435	0.769699	0.793485	1	1	1			0.738672	-0.0522108	0.193295	0.418427	0.954868	0.839125	1	0.324161	1	1		-0.790883
ENSMUSG00000001783.3	ENSMUSG00000001783	Rtcb		28088	MGI:106379	RTCB	RNA 2'-3'-cyclic phosphate and 5'-OH ligase	51493			0.164433	1.13222	0.828544	0.153528	0.482232			-0.346644	0.20161	0.407156	0.746657	0.850802	0.715088	1	1	0.776697	1		0.548253	0.753799	0.609498	0.499695	1	0.73785	1			0.0269572	-2.12173	0.293102	0.977987	0.0316719	0.773953	1	0.507545	1	1	[+19]	-2.14869
ENSMUSG00000001785.13	ENSMUSG00000001785	Pwp1		103136	MGI:1914735	PWP1	PWP1 homolog- endonuclein	11137			-0.263607	0.2862	0.752609	0.741661	1			-0.381722	-0.703171	-0.160892	0.721232	0.512322	0.884248	1	1	1	1		-0.321449	0.22083	0.765605	0.842294	1	1	1			-1.037	-1.26411	-0.426804	0.372856	0.278749	0.722271	1	1	0.485958	1		-0.227111
ENSMUSG00000001802.16	ENSMUSG00000001802	Lrp3		435965	MGI:3584516	LRP3	LDL receptor related protein 3	4037		[+19]	1.87215	-0.126197	0.0209567	0.882274	0.407913			0.384499	-0.427758	0.335107	0.741408	0.715357	0.780481	1	0.756386	1	1		-0.812257	-0.0493915	0.48854	0.967227	0.724684	1	1			0.781043	-0.346191	1.22068	0.453834	0.742321	0.259599	1	0.270316	1	1		-1.12723
ENSMUSG00000001833.17	ENSMUSG00000001833	Sept7		235072	MGI:1335094	SEPTIN7	septin 7	989	yes		-0.672731	0.328699	0.465521	0.731642	0.7166	↓ in KOvWT	[Δ19]	-1.92422	-1.34872	-0.32753	0.100739	0.249963	0.787912	0.0421857	1	0.0421857	1	[Δ19]	0.575502	1.59669	0.623527	0.189729	1	0.477891	1			-0.993669	-1.14494	-0.0573223	0.399254	0.33141	0.962678	1	1	0.356098	1		-0.151274
ENSMUSG00000001847.14	ENSMUSG00000001847	Rac1		19353	MGI:97845	RAC1	Rac family small GTPase 1	5879	yes		-0.143673	-0.396182	0.86541	0.654127	1			-0.317765	-1.39511	-0.198898	0.786296	0.234551	0.870088	1	1	1	1		-1.07735	0.118867	0.358851	0.922169	0.176063	1	1	↓ in Δ+vWT	[Δ19]	-2.18312	-2.49704	-0.316058	0.0453495	0.0222637	0.780276	0.00228578	1	0.0106267	1	[Δ19]	-0.313919
ENSMUSG00000001870.16	ENSMUSG00000001870	Ltbp1		268977	MGI:109151	LTBP1	latent transforming growth factor beta binding protein 1	4052			-1.84553	-4.05367	1	1	1	↓ in KOvWT		-1.96385	-1.77116	-3.96143	0.0857639	0.121046	0.000866412	0.00031595	1	1	1	[Δ19]	0.192684	-1.99758	0.866561	0.0941526	1	0.00451431	1			-3.09091	-3.16915	-4.56017	1	1	1	1	1	1	1		-0.078242
ENSMUSG00000001891.16	ENSMUSG00000001891	Ugp2		216558	MGI:2183447	UGP2	UDP-glucose pyrophosphorylase 2	7360			-0.697853	0.00870135	0.457049	0.992875	1			-1.66115	-1.82743	-0.379041	0.188106	0.147716	0.771215	1	1	0.132054	1		-0.166283	1.28211	0.89532	0.325809	1	0.601731	1	↓ in Δ+vWT	[Δ19]	-1.60518	-1.56657	-0.642537	0.1493	0.159351	0.579068	0.0476324	1	0.1544	1	[Δ19]	0.0386038
ENSMUSG00000001930.17	ENSMUSG00000001930	Vwf		22371	MGI:98941	VWF	von Willebrand factor	7450			1.43365	1.38875	1	1	1	↑ in KOvWT	[Δ19]	1.74473	3.27981	0.329289	0.185542	0.0119749	0.807684	0.0195064	1	0.111068	1	opposite	1.53507	-1.41545	0.228727	0.285771	0.0289686	0.597822	0.196433	↑ in Δ+vWT		3.14544	2.9069	2.85156	0.0126772	0.0214018	0.028384	1.01346e-06	1	1	1		-0.238538
ENSMUSG00000001985.9	ENSMUSG00000001985	Grik3		14807	MGI:95816	GRIK3	glutamate ionotropic receptor kainate type subunit 3	2899	yes		-0.101185	-0.394321	0.931136	0.740844	1			0.678287	-1.45888	-2.87584	0.636839	0.316967	0.0552022	1	0.302751	0.21408	0.133557	[+19]&[Δ19]	-2.13717	-3.55413	0.141301	0.0175002	0.105005	0.00264281	0.00579401			0.40859	-1.43536	-1.68612	0.792367	0.359093	0.28578	1	0.530481	0.476585	0.50709	[+19]&[Δ19]	-1.84395
ENSMUSG00000001995.9	ENSMUSG00000001995	Sipa1l2		244668	MGI:2676970	SIPA1L2	signal induced proliferation associated 1 like 2	57568			0.427359	0.579327	0.494867	0.376815	0.379915			-0.277771	-0.185948	0.0454068	0.713267	0.805513	0.953741	1	1	1	1		0.0918227	0.323178	0.903866	0.68155	1	1	1			0.210078	-1.19256	0.255859	0.810297	0.178435	0.779636	1	0.426162	1	1	[+19]	-1.40264
ENSMUSG00000002028.13	ENSMUSG00000002028	Kmt2a		214162	MGI:96995	KMT2A	lysine methyltransferase 2A	4297			0.75851	0.862521	0.393871	0.351848	0.278048			-0.925357	-0.275342	0.559002	0.402634	0.803292	0.627128	1	0.460128	0.179926	0.204834		0.650014	1.48436	0.556666	0.197242	0.924742	0.339793	0.799524			0.604697	1.89376	0.214359	0.579938	0.083004	0.850737	1	1	1	1		1.28907
ENSMUSG00000002055.9	ENSMUSG00000002055	Spag5		54141	MGI:1927470	SPAG5	sperm associated antigen 5	10615		[+19]&[Δ19]	-1.93427	-2.01218	0.0232059	0.0233657	0.00108446	↓ in KOvWT	[+19]&[Δ19]	-3.28071	-2.49594	-2.30512	0.00491594	0.0314029	0.0542718	2.90675e-06	0.1296	0.0906087	0.0242458	[+19]&[Δ19]	0.78477	0.975593	0.5042	0.42078	0.143435	0.112837	0.0328378	↓ in Δ+vWT		-2.09669	-3.50262	-2.22164	0.0812128	0.00384571	0.0745201	0.000123934	1	1	1	[+19]	-1.40593
ENSMUSG00000002100.15	ENSMUSG00000002100	Mybpc3		17868	MGI:102844	MYBPC3	myosin binding protein C3	4607		[+19]&[Δ19]	-2.41868	-2.84505	0.0491012	0.0223782	0.00255465			0.897867	-1.63988	-0.0762401	1	1	1	1	1	1	1		-2.53775	-0.974108	1	1	1	1	1	↓ in Δ+vWT	[+19]	-1.73529	-0.48981	-3.34667	0.255405	0.746956	0.0319509	0.0412868	0.224909	1	1	[+19]	1.24549
ENSMUSG00000002102.15	ENSMUSG00000002102	Psmc3		19182	MGI:1098754	PSMC3	proteasome 26S subunit- ATPase 3	5702			0.0937936	0.199126	0.921273	0.839845	1			-0.155962	-0.945813	0.170198	0.903072	0.460216	0.89764	1	1	1	1		-0.789851	0.32616	0.537431	0.805278	0.49765	1	1			-0.65462	1.52043	0.344975	0.577906	0.19618	0.777819	1	0.206322	0.491549	0.243512	[+19]	2.17505
ENSMUSG00000002104.11	ENSMUSG00000002104	Rapsn		19400	MGI:99422	RAPSN	receptor associated protein of the synapse	5913	yes		1.14513	-0.738732	0.362491	0.560005	0.4255			0.54536	-0.102513	-0.580529	0.721009	0.946476	0.698614	1	0.969698	0.689242	1		-0.647873	-1.12589	0.671613	0.45308	1	0.6632	1	↑ in Δ+vWT	[+19]&[Δ19]	2.5097	0.912336	-0.856237	0.10884	0.562758	0.591565	0.00463848	0.0861759	0.010141	0.00463848	[+19]&[Δ19]	-1.59736
ENSMUSG00000002107.18	ENSMUSG00000002107	Celf2		14007	MGI:1338822	CELF2	CUGBP Elav-like family member 2	10659			0.767082	1.2006	0.343125	0.155565	0.124346			-0.464207	0.260563	0.948917	0.631187	0.787406	0.347425	1	0.588372	0.31464	0.407715		0.72477	1.41312	0.453592	0.162085	0.770038	0.1298	0.404854			3.90588	0.444298	0.958672	1	1	1	1	1	1	1		-3.46158
ENSMUSG00000002210.11	ENSMUSG00000002210	Smg9		71997	MGI:1919247	SMG9	SMG9 nonsense mediated mRNA decay factor	56006		[+19]&[Δ19]	1.19086	1.35851	0.1561	0.120594	0.0382798	↓ in KOvWT	[+19]&[Δ19]	-0.99279	0.418541	0.529231	0.267551	0.63546	0.564767	0.00999823	0.0731283	0.0682806	0.00999823	[+19]&[Δ19]	1.41133	1.52202	0.114884	0.101991	0.281508	0.222283	0.126903			-0.165806	-0.842041	0.450564	0.874081	0.422922	0.678686	1	1	1	1		-0.676235
ENSMUSG00000002221.11	ENSMUSG00000002221	Paxip1		55982	MGI:1890430	PAXIP1	PAX interacting protein 1	22976			0.363554	0.57276	0.565059	0.386479	0.452712			0.2936	-0.524367	0.041621	0.752688	0.575716	0.965812	1	0.644643	1	1		-0.817967	-0.251979	0.382779	0.795302	0.459357	1	1	↓ in Δ+vWT	[Δ19]	-1.12999	-2.03734	-0.274288	0.193794	0.021328	0.760708	0.0231387	1	0.145626	1	[Δ19]	-0.907349
ENSMUSG00000002249.21	ENSMUSG00000002249	Tead3		21678	MGI:109241	TEAD3	TEA domain transcription factor 3	7005			1.86614	-1.09521	0.129254	0.384643	0.132045	↑ in KOvWT	[Δ19]	1.81278	2.38168	-0.572191	0.19618	0.0876447	0.693109	0.0402783	1	0.042315	1	[Δ19]	0.568894	-2.38497	0.677456	0.0947322	1	0.310347	1			0.0804458	1.51606	0.320499	0.958067	0.319535	0.836063	1	1	1	1		1.43561
ENSMUSG00000002250.16	ENSMUSG00000002250	Ppard		19015	MGI:101884	PPARD	peroxisome proliferator activated receptor delta	5467			-0.539668	-1.24415	0.539049	0.174262	0.254406			0.510849	0.385648	-2.08992	0.681786	0.756944	0.105328	1	1	0.263263	1	[Δ19]	-0.125201	-2.60077	0.919954	0.0438347	1	0.0111248	1	↑ in Δ+vWT	[Δ19]	0.841744	1.5486	-2.33793	0.452024	0.166328	0.0456074	-2.33793	1	0.105126	1	opposite	0.706859
ENSMUSG00000002279.19	ENSMUSG00000002279	Lmf1		76483	MGI:1923733	LMF1	lipase maturation factor 1	64788		[Δ19]	-1.10519	-2.53054	0.304825	0.0227699	0.0536593			0.781361	-0.0857174	-3.67158	0.552572	0.94809	0.00702749	1	0.564573	0.153263	0.257644	[Δ19]	-0.867078	-4.45294	0.510041	0.00107531	1	3.28277e-05	0.500033			0.714553	0.422942	-1.68835	0.60195	0.757559	0.231465	1	1	0.238331	1		-0.29161
ENSMUSG00000002280.11	ENSMUSG00000002280	Narfl		67563	MGI:1914813	CIAO3	cytosolic iron-sulfur assembly component 3	64428		[+19]&[Δ19]	1.20575	1.57407	0.163725	0.0796121	0.0296066			-0.440067	0.482529	0.815074	0.687788	0.655131	0.462786	1	0.590382	0.452509	0.543811		0.922596	1.25514	0.398842	0.263537	0.55543	0.263772	0.335546			0.735888	-0.171608	1.19198	0.515344	0.880463	0.308262	1	0.440569	1	1		-0.907495
ENSMUSG00000002320.15	ENSMUSG00000002320	Tm9sf1		74140	MGI:1921390	TM9SF1	transmembrane 9 superfamily member 1	10548		[+19]&[Δ19]	1.51918	1.69425	0.0703272	0.0519922	0.00748102			0.18935	2.45707	1.1125	0.865078	0.0252438	0.329627	1	1	1	1	[+19]&[Δ19]	2.26772	0.923151	0.039258	0.419302	0.00208024	0.280447	0.0399108			1.00041	1.24033	1.15598	0.362152	0.258201	0.309527	1	1	1	1		0.239921
ENSMUSG00000002332.16	ENSMUSG00000002332	Dhrs1		52585	MGI:1196314	DHRS1	dehydrogenase/reductase 1	115817			-0.196812	0.0698216	0.827238	0.940679	1			-0.514464	-1.40391	-0.0217205	0.688502	0.27428	0.98692	1	1	1	1		-0.889445	0.492743	0.488684	0.710038	0.291057	1	1	↓ in Δ+vWT	[Δ19]	-1.76812	-2.37651	0.440516	0.125154	0.0395562	0.712893	0.0135647	1	0.0181585	1	[Δ19]	-0.60839
ENSMUSG00000002341.8	ENSMUSG00000002341	Ncan		13004	MGI:104694	NCAN	neurocan	1463	yes		-0.596985	0.275785	0.362631	0.685438	0.549224			-0.993757	-1.14873	-0.475586	0.328149	0.259217	0.650276	1	1	1	1		-0.154973	0.518171	0.880075	0.624153	1	1	1	↓ in Δ+vWT		-0.900266	-1.03357	-1.20461	0.325089	0.259885	0.206383	0.0487745	1	1	1		-0.133309
ENSMUSG00000002372.9	ENSMUSG00000002372	Ranbp3		71810	MGI:1919060	RANBP3	RAN binding protein 3	8498		[+19]&[Δ19]	-1.75626	-1.48047	0.0406795	0.0975236	0.00955005	↓ in KOvWT	[+19]&[Δ19]	-2.68776	-1.18682	-1.68755	0.00693943	0.229925	0.101743	0.000576585	0.00974675	0.0589024	0.00235635	[+19]&[Δ19]	1.50094	1.00021	0.13268	0.336288	0.0657412	0.0959353	0.0130696	↓ in Δ+vWT		-1.65631	-2.88915	-1.98084	0.0709939	0.00177555	0.0390227	3.78409e-05	1	1	1	[+19]	-1.23284
ENSMUSG00000002409.18	ENSMUSG00000002409	Dyrk1b		13549	MGI:1330302	DYRK1B	dual specificity tyrosine phosphorylation regulated kinase 1B	9149			-0.0225789	-0.663424	0.979049	0.459673	1			-0.521057	-1.70639	-1.81142	0.655529	0.155839	0.132526	1	1	1	1	[+19]&[Δ19]	-1.18533	-1.29037	0.329628	0.289303	0.117839	0.0889699	0.021385			-0.74338	-0.862848	-0.824309	0.520886	0.458664	0.488466	1	1	1	1		-0.119467
ENSMUSG00000002413.15	ENSMUSG00000002413	Braf		109880	MGI:88190	BRAF	B-Raf proto-oncogene- serine/threonine kinase	673			-0.59104	-0.0538265	0.35775	0.936305	0.837289	↓ in KOvWT	[+19]&[Δ19]	-1.76349	-0.521611	-0.102235	0.0567838	0.570965	0.915297	0.000736638	0.0281802	0.0102031	0.000736638	[+19]&[Δ19]	1.24188	1.66126	0.18062	0.0860663	0.28244	0.501365	0.307174			1.41938	-0.557628	-0.632031	1	1	1	1	1	1	1		-1.97701
ENSMUSG00000002416.13	ENSMUSG00000002416	Ndufb2		68198	MGI:1915448	NDUFB2	NADH:ubiquinone oxidoreductase subunit B2	4708		[+19]&[Δ19]	1.02039	1.32873	0.168598	0.0854345	0.0322663			0.102317	-0.499463	0.557727	0.923844	0.6429	0.613579	1	1	1	1		-0.60178	0.45541	0.577127	0.680621	0.744232	1	1			1.00268	2.37748	0.992785	0.369069	0.0327793	0.392061	1	1	1	1	[+19]	1.3748
ENSMUSG00000002459.17	ENSMUSG00000002459	Rgs20		58175	MGI:1929866	RGS20	regulator of G protein signaling 20	8601		[+19]&[Δ19]	-1.98649	-4.70031	0.0740881	4.0429e-05	0.00274752			-1.04564	-1.2339	-4.55592	0.449058	0.371749	0.00133267	1	1	1	1	[Δ19]	-0.188255	-3.51027	0.891637	0.0134469	1	0.000109217	1	↓ in Δ+vWT	[+19]	-1.93127	-0.653268	-5.20182	0.125066	0.603636	7.03592e-05	0.0078296	0.0947233	1	1	opposite	1.27801
ENSMUSG00000002486.15	ENSMUSG00000002486	Tchp		77832	MGI:1925082	TCHP	trichoplein keratin filament binding	84260			0.406615	0.909514	0.612351	0.277445	0.395869			-0.445462	-0.269197	0.397303	0.678315	0.801987	0.721548	1	1	0.637183	1		0.176265	0.842765	0.869858	0.450564	1	0.686923	1			0.0619809	3.79713	0.612859	1	1	1	1	1	1	1		3.73515
ENSMUSG00000002489.16	ENSMUSG00000002489	Tiam1		21844	MGI:103306	TIAM1	TIAM Rac1 associated GEF 1	7074	yes		-0.510068	-0.491743	0.477879	0.513846	0.491759	↓ in KOvWT	[Δ19]	-1.5349	-1.4419	-0.375327	0.107194	0.130125	0.705716	0.0281601	1	0.0618841	1	[Δ19]	0.0929962	1.15957	0.922463	0.244613	1	0.451563	1	↓ in Δ+vWT	[Δ19]	-1.63351	-1.20406	-0.947457	0.0693798	0.180367	0.314001	0.00547867	1	0.143837	1	[Δ19]	0.429446
ENSMUSG00000002496.10	ENSMUSG00000002496	Tsc2		22084	MGI:102548	TSC2	TSC complex subunit 2	7249	yes		-0.103585	0.0648059	0.901045	0.940597	1			-0.816371	-0.915431	-0.0393082	0.485085	0.433737	0.974168	1	1	0.507333	1		-0.0990595	0.777063	0.932518	0.522222	1	1	1			-0.209679	-1.20467	0.29916	0.832886	0.225706	0.773436	1	1	1	1		-0.994993
ENSMUSG00000002524.17	ENSMUSG00000002524	Puf60		67959	MGI:1915209	PUF60	poly(U) binding splicing factor 60	22827		[+19]&[Δ19]	1.00022	1.41584	0.199067	0.0796945	0.038854			-0.434192	0.58181	1.02616	0.678703	0.572907	0.333698	1	0.509856	0.363576	0.381442		1.016	1.46035	0.331105	0.174029	0.40862	0.128893	0.14446			0.864933	0.362627	1.17518	0.379835	0.714461	0.24984	1	1	1	1		-0.502306
ENSMUSG00000002546.16	ENSMUSG00000002546	Golga2		99412	MGI:2139395	GOLGA2	golgin A2	2801			-0.386059	-1.02925	0.608007	0.191749	0.319805			0.264517	0.271768	-1.57505	0.792371	0.786817	0.133694	1	1	0.380396	1	[Δ19]	0.00725089	-1.83957	0.994243	0.0798628	1	0.0228033	1			0.0640512	0.460193	-1.76662	0.943601	0.611185	0.0629706	1	1	0.497585	1	[Δ19]	0.396142
ENSMUSG00000002608.8	ENSMUSG00000002608	Ccdc97		52132	MGI:1196455	CCDC97	coiled-coil domain containing 97	90324			0.0828649	0.531851	0.917656	0.519657	1			-0.258005	-0.12707	1.07217	0.835564	0.918477	0.397596	1	1	0.640694	1		0.130934	1.33017	0.916465	0.29642	1	0.240829	1	↑ in Δ+vWT	[+19]&[Δ19]	0.818521	-1.3582	-0.701645	0.421031	0.202047	0.510819	0.0360989	0.105712	0.162984	0.0360989	[+19]&[Δ19]	-2.17673
ENSMUSG00000002625.10	ENSMUSG00000002625	Akap8l		54194	MGI:1860606	AKAP8L	A-kinase anchoring protein 8 like	26993			0.47188	1.21286	0.551754	0.142771	0.241183			-0.44095	0.115118	-0.112267	0.696447	0.918765	0.923674	1	1	1	1		0.556068	0.328683	0.622922	0.779465	1	1	1			0.90237	0.577128	0.109959	0.383301	0.577337	0.91896	1	1	0.357898	1		-0.325242
ENSMUSG00000002660.8	ENSMUSG00000002660	Clpp		53895	MGI:1858213	CLPP	caseinolytic mitochondrial matrix peptidase proteolytic subunit	8192			0.0988504	0.37533	0.909528	0.678868	1			-0.0394029	-1.11704	0.417945	0.974632	0.367571	0.744508	1	1	1	1		-1.07764	0.457348	0.38476	0.721406	0.283001	1	1			-0.391739	-1.08989	0.117343	0.733472	0.343655	0.921874	1	1	1	1		-0.698153
ENSMUSG00000002679.14	ENSMUSG00000002679	Med6		69792	MGI:1917042	MED6	mediator complex subunit 6	10001			-0.184207	-0.0444233	0.848327	0.964506	1			-0.316409	-1.47568	-0.49292	0.770034	0.175256	0.661136	1	1	1	1		-1.15927	-0.176512	0.287761	0.875462	0.107193	1	1	↓ in Δ+vWT		-1.62696	-1.19082	-1.08062	0.187139	0.333735	0.396298	0.0467736	1	1	1		0.436136
ENSMUSG00000002718.14	ENSMUSG00000002718	Cse1l		110750	MGI:1339951	CSE1L	chromosome segregation 1 like	1434			-0.0434554	-0.0168345	0.955928	0.983616	1			0.252608	-0.247646	-0.366623	0.773009	0.77838	0.687846	1	1	0.80729	1		-0.500254	-0.619232	0.569958	0.497652	1	0.702703	1			-0.379667	-0.914789	0.335909	0.711573	0.375143	0.752771	1	1	0.737308	1		-0.535122
ENSMUSG00000002768.8	ENSMUSG00000002768	Mea1		17256	MGI:96957	MEA1	male enhanced antigen 1	4201			-0.0248463	-0.161992	0.979525	0.871795	1			-0.445697	-1.80649	-0.646562	0.728199	0.159787	0.625251	1	1	1	1		-1.36079	-0.200866	0.289874	0.879451	0.101097	1	1	↓ in Δ+vWT	[Δ19]	-1.53987	-2.30692	-0.786236	0.180902	0.045587	0.510422	0.0256486	1	0.251899	1	[Δ19]	-0.767049
ENSMUSG00000002771.12	ENSMUSG00000002771	Grin2d		14814	MGI:95823	GRIN2D	glutamate ionotropic receptor NMDA type subunit 2D	2906	yes		0.773783	0.391697	0.475754	0.724627	0.720457			0.230365	1.5955	-2.06515	0.877206	0.280029	0.176729	1	1	0.510557	1	opposite	1.36514	-2.29551	0.355494	0.133296	0.201945	0.0480577	0.0312506	↑ in Δ+vWT	[Δ19]	1.62545	2.676	-1.88833	0.260384	0.062925	0.212268	0.0389634	1	0.0389634	1	opposite	1.05055
ENSMUSG00000002835.9	ENSMUSG00000002835	Chaf1a		27221	MGI:1351331	CHAF1A	chromatin assembly factor 1 subunit A	10036		[Δ19]	-0.64775	-2.50947	0.461529	0.00775041	0.110112	↓ in KOvWT	[+19]&[Δ19]	-2.16244	-1.24701	-1.18785	0.0776711	0.299935	0.332332	0.012066	0.145623	0.134565	0.0392526	[+19]&[Δ19]	0.915428	0.974588	0.462	0.441106	0.290273	0.299104	0.173682			0.081947	-2.24115	-1.93819	0.938725	0.0443684	0.0845517	1	0.475887	0.510568	0.486547	[+19]&[Δ19]	-2.32309
ENSMUSG00000002844.9	ENSMUSG00000002844	Adprh		11544	MGI:1098234	ADPRH	ADP-ribosylarginine hydrolase	141			-0.0491536	0.501598	0.957794	0.603159	1			-0.320726	-0.718794	0.115214	0.807922	0.585964	0.932448	1	1	1	1		-0.398068	0.43594	0.762985	0.748479	1	1	1			-0.910871	-1.54714	0.30194	0.436135	0.186398	0.803648	1	1	0.284559	1		-0.63627
ENSMUSG00000002881.14	ENSMUSG00000002881	Nab1		17936	MGI:107564	NAB1	NGFI-A binding protein 1	4664			0.440806	0.66255	0.594406	0.438555	0.533505	↑ in KOvWT	[+19]&[Δ19]	2.74689	0.733299	1.14591	0.00746414	0.481318	0.284084	5.70416e-05	0.00157292	0.00910805	5.70416e-05	[+19]&[Δ19]	-2.01359	-1.60098	0.0486237	0.127503	0.140419	0.0847019	0.0253397			1.32198	0.883073	0.782564	0.273569	0.465633	0.53131	1	1	1	1		-0.438904
ENSMUSG00000002897.5	ENSMUSG00000002897	Il17ra		16172	MGI:107399	IL17RA	interleukin 17 receptor A	23765		[+19]&[Δ19]	1.46028	2.46316	0.141076	0.0142957	0.0120702			0.488582	0.00805411	0.642133	0.749094	0.9958	0.676308	1	1	1	1		-0.480528	0.153551	0.753239	0.920402	1	1	1	↑ in Δ+vWT	[+19]&[Δ19]	1.50251	-1.22756	-1.79075	0.332251	0.433597	0.258924	0.0116878	0.0847864	0.0681042	0.0116878	[+19]&[Δ19]	-2.73006
ENSMUSG00000002910.11	ENSMUSG00000002910	Arrdc2		70807	MGI:1918057	ARRDC2	arrestin domain containing 2	27106			-0.440322	-0.466842	0.712016	0.699489	0.996174			1.12548	0.500236	-0.459819	0.444568	0.734731	0.759134	1	0.622034	0.269004	0.396975		-0.625241	-1.5853	0.67081	0.288922	0.987773	0.549211	1			1.03913	1.68403	-0.859344	0.4328	0.202194	0.532354	1	1	0.177562	1		0.6449
ENSMUSG00000002968.9	ENSMUSG00000002968	Med25		75613	MGI:1922863	MED25	mediator complex subunit 25	81857			0.589825	-0.488693	0.308258	0.42332	0.267603			-0.0567147	0.0267892	-0.272332	0.941576	0.972378	0.736884	1	1	1	1		0.0835039	-0.215617	0.914172	0.790494	1	1	1			-0.222484	0.314571	-0.368461	0.711806	0.600587	0.560275	1	1	1	1		0.537055
ENSMUSG00000002980.14	ENSMUSG00000002980	Bcam		57278	MGI:1929940	BCAM	basal cell adhesion molecule (Lutheran blood group)	4059			1.67799	-0.0465933	0.166889	0.970162	0.646442			1.35957	0.411351	0.106271	0.390008	0.794863	0.946512	1	0.440537	0.335078	0.30079		-0.948215	-1.2533	0.548648	0.428623	0.90251	0.945498	1	↑ in Δ+vWT	[+19]&[Δ19]	2.5376	-0.294951	1.26615	0.0972613	0.849389	0.415914	0.00986323	0.0130618	0.127389	0.00986323	[+19]&[Δ19]	-2.83255
ENSMUSG00000002981.10	ENSMUSG00000002981	Clptm1		56457	MGI:1927155	CLPTM1	CLPTM1 regulator of GABA type A receptor forward trafficking	1209	yes		0.471618	0.0322518	0.454133	0.961068	1	↑ in KOvWT	[+19]&[Δ19]	1.28344	-1.63385	0.00900597	0.219949	0.128699	0.993407	0.00866208	0.0256308	0.10599	0.00866208	[+19]&[Δ19]	-2.9173	-1.27444	0.00646103	0.240465	0.00913407	0.76122	0.296722			-0.555852	-1.62777	-0.264868	0.560066	0.0944436	0.788697	1	1	1	1		-1.07192
ENSMUSG00000002983.17	ENSMUSG00000002983	Relb		19698	MGI:103289	RELB	RELB proto-oncogene- NF-kB subunit	5971	yes	[+19]&[Δ19]	-1.33307	-2.57578	0.202451	0.0189972	0.0245197			-0.175942	1.39494	-2.44137	0.896523	0.29918	0.0804445	1	0.650182	1	1	opposite	1.57088	-2.26543	0.243812	0.105685	0.14742	0.0173221	0.01357	↓ in Δ+vWT	[+19]	-1.65403	1.49858	-3.20571	0.211288	0.246325	0.0202296	0.0259385	0.0259385	1	1	opposite	3.15261
ENSMUSG00000002984.17	ENSMUSG00000002984	Tomm40		53333	MGI:1858259	TOMM40	translocase of outer mitochondrial membrane 40	10452			0.987061	1.12317	0.188802	0.152869	0.0583696			-0.327901	0.30385	1.23585	0.756067	0.773061	0.259513	1	0.852333	0.414453	0.802374		0.631751	1.56375	0.549562	0.154376	0.874665	0.0856522	0.461105			0.109812	-1.40675	0.604484	0.907636	0.140517	0.54084	1	0.519685	1	1	[+19]	-1.51656
ENSMUSG00000002985.16	ENSMUSG00000002985	Apoe		11816	MGI:88057	APOE	apolipoprotein E	348	yes		0.44496	0.541883	0.580363	0.519534	0.604887	↑ in KOvWT	[+19]&[Δ19]	1.21567	-0.45136	0.179297	0.213829	0.644444	0.860866	0.0168096	0.0456357	0.13772	0.0168096	[+19]&[Δ19]	-1.66703	-1.03637	0.0882822	0.310994	0.268444	0.686628	0.456081			0.455673	0.203164	-0.199169	0.598438	0.814362	0.826457	1	1	0.571827	1		-0.252509
ENSMUSG00000003031.14	ENSMUSG00000003031	Cdkn1b		12576	MGI:104565	CDKN1B	cyclin dependent kinase inhibitor 1B	1027			0.293086	-0.96627	0.714624	0.249254	0.46453			-0.480008	-2.0698	-1.36763	0.677197	0.0737799	0.253376	1	1	1	1	[+19]&[Δ19]	-1.5898	-0.887626	0.170013	0.458851	0.0297174	0.253633	0.0401438			-0.650129	-2.44471	-1.58879	0.517395	0.0156266	0.130201	1	1	1	1	[+19]&[Δ19]	-1.79458
ENSMUSG00000003032.8	ENSMUSG00000003032	Klf4		16600	MGI:1342287	KLF4	Kruppel like factor 4	9314			1.14106	0.0602257	0.218378	0.9504	0.683021	↑ in KOvWT	[+19]&[Δ19]	2.21341	-0.949678	0.133363	0.0577693	0.440309	0.912393	6.72558e-05	0.00220591	0.009392	6.72558e-05	[+19]&[Δ19]	-3.16309	-2.08005	0.00865217	0.0792854	0.100783	0.491713	0.175526	↑ in Δ+vWT		1.3222	0.739069	2.56027	0.247638	0.521539	0.0293375	0.0383576	0.363841	1	1	[Δ19]	-0.583134
ENSMUSG00000003037.16	ENSMUSG00000003037	Rab8a		17274	MGI:96960	RAB8A	RAB8A- member RAS oncogene family	4218	yes		0.542569	-0.247344	0.562477	0.79942	0.927381			-0.0829511	-1.31033	-0.206491	0.945837	0.285659	0.870022	1	1	1	1		-1.22738	-0.12354	0.31773	0.922082	0.182039	1	1	↑ in Δ+vWT	[+19]&[Δ19]	2.33546	-1.87817	-0.26268	0.0558204	0.127576	0.835847	1.91252e-05	0.00159234	0.00459235	1.91252e-05	[+19]&[Δ19]	-4.21363
ENSMUSG00000003131.7	ENSMUSG00000003131	Pafah1b2		18475	MGI:108415	PAFAH1B2	platelet activating factor acetylhydrolase 1b catalytic subunit 2	5049			0.415216	0.274874	0.594793	0.736065	0.885591			0.449982	-1.07553	-0.186504	0.690379	0.344143	0.873658	1	0.378389	0.816198	0.713519		-1.52551	-0.636487	0.179552	0.587274	0.137128	1	0.64653	↓ in Δ+vWT	[+19]&[Δ19]	-1.85023	-1.17045	0.264682	0.0683637	0.246298	0.799877	0.00645026	0.164968	0.00645026	0.0146922	[+19]&[Δ19]	0.679782
ENSMUSG00000003153.10	ENSMUSG00000003153	Slc2a3		20527	MGI:95757	SLC2A3	solute carrier family 2 member 3	6515	yes	[+19]&[Δ19]	1.26446	1.58944	0.169136	0.0939406	0.0346047			0.234027	-0.0530055	0.636088	0.835474	0.962724	0.577016	1	1	1	1		-0.287033	0.402061	0.800584	0.724928	1	1	1	↑ in Δ+vWT	[+19]&[Δ19]	1.84224	-0.304138	1.12653	0.127256	0.805302	0.36762	0.02089	0.02089	0.236933	0.0332364	[+19]&[Δ19]	-2.14637
ENSMUSG00000003161.15	ENSMUSG00000003161	Sri		109552	MGI:98419	SRI	sorcin	6717			0.259407	-0.207013	0.772177	0.824356	1			0.273894	-1.58508	-0.612043	0.81883	0.185824	0.621641	1	0.441414	0.837005	0.817178	[+19]	-1.85897	-0.885937	0.12076	0.475006	0.0469967	0.601317	0.210155	↓ in Δ+vWT	[+19]&[Δ19]	-1.89797	-1.29406	-0.370018	0.066863	0.210915	0.731479	0.0246368	0.19679	0.0251867	0.0246368	[+19]&[Δ19]	0.603914
ENSMUSG00000003184.15	ENSMUSG00000003184	Irf3		54131	MGI:1859179	IRF3	interferon regulatory factor 3	3661		[+19]&[Δ19]	1.13814	1.58169	0.160441	0.0610553	0.0245304			0.620645	0.390304	1.08153	0.619863	0.75526	0.401988	1	1	1	1		-0.230341	0.460881	0.853929	0.720794	1	1	1			0.851897	0.188611	1.1005	0.419328	0.858585	0.315869	1	0.449667	1	1		-0.663287
ENSMUSG00000003199.16	ENSMUSG00000003199	Mpnd		68047	MGI:1915297	MPND	MPN domain containing	84954			-0.431845	-0.655035	0.618053	0.468169	0.589939			-0.63944	-0.958619	-0.446948	0.591425	0.421036	0.717606	1	1	1	1		-0.319179	0.192492	0.788809	0.876242	1	1	1			-1.23355	-1.63371	-0.788151	0.2404	0.120088	0.47236	1	1	1	1		-0.400161
ENSMUSG00000003226.7	ENSMUSG00000003226	Ranbp2		19386	MGI:894323	RANBP2	RANBP2 like and GRIP domain containing 1	5903			0.126988	0.82127	0.858172	0.270395	0.636832	↓ in KOvWT	[+19]&[Δ19]	-1.48031	1.85331	0.105839	0.156261	0.0754974	0.92253	0.00167791	0.0124293	0.0455001	0.00167791	[+19]&[Δ19]	3.33361	1.58615	0.00140494	0.145401	0.00295699	0.570239	0.164277			-0.0553865	-0.0499111	-0.324134	0.950429	0.955326	0.72869	1	1	1	1		0.00547537
ENSMUSG00000003233.12	ENSMUSG00000003233	Dvl3		13544	MGI:108100	DVL3	dishevelled segment polarity protein 3	1857	yes	[+19]&[Δ19]	0.989922	1.56972	0.189305	0.0452013	0.0274966			0.523744	1.02155	1.57512	0.592911	0.295023	0.118891	1	1	1	1		0.497804	1.05138	0.609127	0.297025	1	0.0864931	1			1.12173	-0.251882	0.509128	0.219881	0.786419	0.593771	1	0.0628547	0.270918	0.0557021		-1.37361
ENSMUSG00000003234.16	ENSMUSG00000003234	Abcf3		27406	MGI:1351656	ABCF3	ATP binding cassette subfamily F member 3	55324			0.398886	0.910293	0.621387	0.278408	0.404815			-0.442222	-0.642235	-0.27317	0.670052	0.537131	0.798422	1	1	1	1		-0.200012	0.169053	0.848611	0.875207	1	1	1	↓ in Δ+vWT	[+19]&[Δ19]	-0.86013	0.520726	0.604609	0.352415	0.568493	0.524855	0.0271128	0.118224	0.11464	0.0271128	[+19]&[Δ19]	1.38086
ENSMUSG00000003269.17	ENSMUSG00000003269	Cyth2		19158	MGI:1334255	CYTH2	cytohesin 2	9266	yes		0.0234359	-0.574706	0.977486	0.507389	1			-0.387089	-1.73566	-1.64519	0.735192	0.135337	0.165366	1	1	1	1	[+19]&[Δ19]	-1.34857	-1.2581	0.247833	0.290596	0.0734098	0.103951	0.0157284	↓ in Δ+vWT	[Δ19]	-2.75005	-2.26355	-0.630496	0.0191196	0.052503	0.593819	0.0025649	1	0.00500978	1	[Δ19]	0.486496
ENSMUSG00000003271.17	ENSMUSG00000003271	Sult2b1		54200	MGI:1926342	SULT2B1	sulfotransferase family 2B member 1	6820			0.303799	-0.388912	0.715457	0.654923	0.93897			0.269859	-1.18523	-0.135853	0.804883	0.282129	0.904673	1	0.491723	1	1		-1.45509	-0.405712	0.186805	0.720667	0.10995	1	1			-0.186209	-1.8508	-0.37739	0.862922	0.0902567	0.736569	1	1	1	1	[+19]	-1.66459
ENSMUSG00000003279.17	ENSMUSG00000003279	Dlgap1		224997	MGI:1346065	DLGAP1	DLG associated protein 1	9229	yes		0.501416	0.371903	0.508124	0.639284	0.658273	↓ in KOvWT	[+19]&[Δ19]	-1.75145	-1.00965	-0.294375	0.0774608	0.308547	0.776331	0.0144211	0.141639	0.028191	0.0144211	[+19]&[Δ19]	0.741806	1.45708	0.454778	0.159988	0.291332	0.438347	0.266216			-0.334926	-0.878572	-0.300103	0.711268	0.331667	0.751777	1	1	1	1		-0.543646
ENSMUSG00000003316.14	ENSMUSG00000003316	Glg1		20340	MGI:104967	GLG1	golgi glycoprotein 1	2734			0.618885	0.0244294	0.331269	0.97089	0.847808			-1.23914	-1.26794	-0.489451	0.209908	0.199686	0.632627	1	1	0.229125	1		-0.0288011	0.74969	0.97693	0.467034	1	0.604627	1			-1.09273	-1.07096	-0.83409	0.246685	0.256461	0.396132	1	1	1	1		0.0217665
ENSMUSG00000003341.9	ENSMUSG00000003341	Atp8b3		67331	MGI:1914581	ATP8B3	ATPase phospholipid transporting 8B3	148229			0.225956	-2.26412	0.851222	0.0690312	0.423433			1.20379	0.485987	-2.46976	0.408345	0.739722	0.101616	1	0.530402	0.0893709	0.192059	[Δ19]	-0.717808	-3.67355	0.621609	0.0144338	0.926611	0.00673374	0.435566			-0.744418	1.10128	1.63749	0.641775	0.490481	0.308064	1	0.396087	0.304372	0.245321	[+19]&[Δ19]	1.8457
ENSMUSG00000003344.14	ENSMUSG00000003344	Btbd2		208198	MGI:1933831	BTBD2	BTB domain containing 2	55643		[+19]&[Δ19]	-1.11959	-1.07267	0.129942	0.162823	0.0428555	↓ in KOvWT		-1.09291	-3.03027	-1.08377	0.31579	0.00748692	0.333774	0.0346425	1	1	1	[+19]	-1.93736	0.00913462	0.0903517	0.993564	0.0047862	1	1	↓ in Δ+vWT	[Δ19]	-2.58654	-3.75548	-0.350905	0.0227915	0.00148698	0.760343	0.000294723	1	0.00322303	1	[Δ19]	-1.16894
ENSMUSG00000003345.16	ENSMUSG00000003345	Csnk1g2		103236	MGI:1920014	CSNK1G2	casein kinase 1 gamma 2	1455			0.340006	0.413219	0.624829	0.569313	0.712988			0.374979	-1.72791	-0.582653	0.711822	0.0969314	0.581168	1	0.285131	0.579211	0.373544	[+19]	-2.10289	-0.957632	0.0433352	0.364478	0.00983735	0.447124	0.104407			-1.14713	-1.22954	-0.0177911	0.232533	0.202256	0.985656	1	1	0.120408	1		-0.0824146
ENSMUSG00000003378.9	ENSMUSG00000003378	Grik5		14809	MGI:95818	GRIK5	glutamate ionotropic receptor kainate type subunit 5	2901	yes	[+19]&[Δ19]	1.73621	2.10267	0.110247	0.0584821	0.0142348			0.446431	0.839632	1.0418	0.735995	0.523158	0.431434	1	1	1	1		0.3932	0.595371	0.764039	0.651751	1	0.586645	1			0.983139	-0.148531	1.51163	1	1	1	1	1	1	1		-1.13167
ENSMUSG00000003382.18	ENSMUSG00000003382	Etv3		27049	MGI:1350926	ETV3	ETS variant transcription factor 3	2117			1.20248	0.966347	0.203999	0.323745	0.139257			0.266113	1.16746	0.734788	0.815743	0.300873	0.52691	1	1	1	1		0.90135	0.468675	0.42498	0.686841	0.263431	1	1			0.315434	-1.1622	0.215641	0.827045	0.426341	0.883678	1	0.647379	1	1		-1.47763
ENSMUSG00000003410.8	ENSMUSG00000003410	Elavl3		15571	MGI:109157	ELAVL3	ELAV like RNA binding protein 3	1995			0.52273	0.608269	0.540471	0.494451	0.535531			-0.333847	-0.814932	0.356446	0.779567	0.494881	0.772943	1	1	0.919611	1		-0.481085	0.690293	0.687239	0.576612	1	0.91065	1			-0.829728	-0.60467	0.453729	0.452035	0.583549	0.6924	1	1	0.256127	1		0.225058
ENSMUSG00000003411.10	ENSMUSG00000003411	Rab3b		69908	MGI:1917158	RAB3B	RAB3B- member RAS oncogene family	5865	yes		-0.119405	-0.15453	0.877146	0.848036	1	↓ in KOvWT	[Δ19]	-1.63677	-1.34047	-1.03903	0.115355	0.195657	0.330197	0.0108962	1	0.242246	1	[Δ19]	0.296299	0.597744	0.778161	0.5807	1	0.414866	1	↓ in Δ+vWT	[Δ19]	-1.60539	-1.55498	0.0920207	0.128148	0.140878	0.932615	0.0312551	1	0.0312551	1	[Δ19]	0.0504025
ENSMUSG00000003420.8	ENSMUSG00000003420	Fcgrt		14132	MGI:103017	FCGRT	Fc fragment of IgG receptor and transporter	2217		[+19]&[Δ19]	1.28716	1.50644	0.093711	0.0590903	0.0116741	↑ in KOvWT	[+19]&[Δ19]	2.35503	-0.953454	1.32942	0.0446866	0.428214	0.274158	0.00126136	0.00126136	0.0965699	0.00478548	[+19]&[Δ19]	-3.30848	-1.0256	0.00554001	0.39479	0.0940712	0.223746	0.0505039	↑ in Δ+vWT	[+19]&[Δ19]	3.18256	-0.831924	1.01206	0.00544596	0.47754	0.396005	3.2233e-06	1.7807e-05	0.00252121	3.2233e-06	[+19]&[Δ19]	-4.01448
ENSMUSG00000003423.15	ENSMUSG00000003423	Pih1d1		68845	MGI:1916095	PIH1D1	PIH1 domain containing 1	55011			0.291336	0.309532	0.750806	0.745537	1			0.416066	-0.900516	-0.0525583	0.741088	0.474928	0.967799	1	0.537979	1	1		-1.31658	-0.468624	0.296196	0.718882	0.297316	1	1	↑ in Δ+vWT	[+19]&[Δ19]	1.87514	-0.725976	0.111036	0.111256	0.537973	0.927705	0.000946765	0.00959139	0.0339233	0.000946765	[+19]&[Δ19]	-2.60111
ENSMUSG00000003435.9	ENSMUSG00000003435	Supt5		20924	MGI:1202400	SUPT5H	SPT5 homolog- DSIF elongation factor subunit	6829		[+19]&[Δ19]	1.43211	2.33729	0.0876008	0.00740214	0.00451278	↓ in KOvWT	[+19]&[Δ19]	-1.40972	1.07569	1.25205	0.221	0.341571	0.285519	0.00191745	0.0316282	0.0302984	0.00191745	[+19]&[Δ19]	2.48541	2.66177	0.0305084	0.0251645	0.0692216	0.048262	0.0069012	↑ in Δ+vWT	[+19]&[Δ19]	1.65544	-0.0292386	0.824734	0.159167	0.980246	0.499485	0.034382	0.0484064	0.213823	0.034382	[+19]&[Δ19]	-1.68468
ENSMUSG00000003464.13	ENSMUSG00000003464	Pex19		19298	MGI:1334458	PEX19	peroxisomal biogenesis factor 19	5824			0.965018	1.01807	0.303354	0.295064	0.179052			0.998259	-0.702152	0.523173	0.419289	0.572965	0.682013	1	0.174448	1	1		-1.70041	-0.475086	0.171385	0.709352	0.277029	1	1	↑ in Δ+vWT	[+19]&[Δ19]	1.22967	-0.290829	0.0735512	0.280293	0.799739	0.95051	0.0425357	0.107159	0.184511	0.0425357	[+19]&[Δ19]	-1.5205
ENSMUSG00000003469.9	ENSMUSG00000003469	Phyhip		105653	MGI:1860417	PHYHIP	phytanoyl-CoA 2-hydroxylase interacting protein	9796		[+19]	1.87692	-0.906907	0.0306816	0.318243	0.0608743			-0.415033	-1.72557	-1.24672	0.688963	0.100166	0.247429	1	1	1	1	[+19]&[Δ19]	-1.31054	-0.831686	0.21335	0.4418	0.0491459	0.237519	0.0410882	↓ in Δ+vWT	[Δ19]	-1.73582	-2.58115	-0.78544	0.0869586	0.0122101	0.452965	0.00491722	1	0.103848	1	[Δ19]	-0.84533
ENSMUSG00000003528.15	ENSMUSG00000003528	Slc25a1		13358	MGI:1345283	SLC25A1	solute carrier family 25 member 1	6576			-0.215893	-0.197167	0.785454	0.811003	1			0.0464803	-0.412372	-0.589669	0.964703	0.696106	0.587578	1	1	1	1		-0.458853	-0.636149	0.66463	0.55938	1	0.657757	1			-0.196492	-2.05112	0.49741	0.850469	0.0568915	0.644574	1	1	0.939253	1	[+19]	-1.85462
ENSMUSG00000003573.15	ENSMUSG00000003573	Homer3		26558	MGI:1347359	HOMER3	homer scaffold protein 3	9454	yes		0.476407	0.534798	0.555682	0.525933	0.584945			0.729415	-1.41174	0.383185	0.536475	0.235842	0.753991	1	0.185094	1	1	[+19]	-2.14115	-0.346229	0.0719557	0.776894	0.0473699	1	1			-0.696044	-1.15834	-0.592682	0.524305	0.291101	0.60141	1	1	1	1		-0.462295
ENSMUSG00000003575.13	ENSMUSG00000003575	Crtc1		382056	MGI:2142523	CRTC1	CREB regulated transcription coactivator 1	23373	yes		0.0153748	-0.0340241	0.982419	0.96278	1			-0.726504	-1.30221	0.357654	0.419069	0.151469	0.699085	1	1	0.221112	1		-0.575705	1.08416	0.530249	0.245929	1	0.446526	1	↓ in Δ+vWT	[+19]	-1.47742	-0.889935	-0.982547	0.102941	0.322941	0.293009	0.0142933	0.194193	1	1	[+19]	0.587487
ENSMUSG00000003585.13	ENSMUSG00000003585	Sec14l2		67815	MGI:1915065	SEC14L2	SEC14 like lipid binding 2	23541			-0.291646	-0.162545	0.709088	0.842059	1			-0.646447	-1.80822	-0.476297	0.574931	0.119395	0.689667	1	1	1	1		-1.16178	0.17015	0.318442	0.88687	0.0958507	1	1	↓ in Δ+vWT	[+19]&[Δ19]	-2.05202	-0.577396	-0.675426	0.0534528	0.583345	0.537455	0.00178274	0.024089	0.0356226	0.00178274	[+19]&[Δ19]	1.47462
ENSMUSG00000003617.16	ENSMUSG00000003617	Cp		12870	MGI:88476	CP	ceruloplasmin	1356			1.34372	0.741667	0.0743076	0.346332	0.0884688	↑ in KOvWT	[+19]&[Δ19]	2.34913	0.535106	0.74865	0.0100096	0.561301	0.432786	2.17857e-05	0.00158822	0.00501264	2.17857e-05	[+19]&[Δ19]	-1.81402	-1.60048	0.0463502	0.0901167	0.18462	0.136714	0.0516276	↑ in Δ+vWT	[+19]	2.0406	0.69877	1.95639	0.0479826	0.500029	0.0690513	0.00684847	0.0287275	1	1	[+19]	-1.34183
ENSMUSG00000003644.17	ENSMUSG00000003644	Rps6ka1		20111	MGI:104558	RPS6KA1	ribosomal protein S6 kinase A1	6195	yes		-0.797137	-0.853915	0.370486	0.354812	0.263029	↓ in KOvWT	[Δ19]	-1.36304	-1.09997	-0.748516	0.176453	0.272764	0.46439	0.0468907	1	0.269004	1	[Δ19]	0.263074	0.614527	0.79785	0.557038	1	0.521658	1	↑ in Δ+vWT	[+19]&[Δ19]	1.66046	-2.35956	0.0180592	0.129792	0.0379602	0.987398	0.00111622	0.00847218	0.0387765	0.00111622	[+19]&[Δ19]	-4.02002
ENSMUSG00000003665.7	ENSMUSG00000003665	Has1		15116	MGI:106590	HAS1	hyaluronan synthase 1	3036		[+19]	2.08655	1.20073	0.0488634	0.271378	0.0512772			-0.631055	1.4283	1.58634	0.642591	0.279347	0.238203	1	0.294454	0.278934	0.164387	[+19]&[Δ19]	2.05936	2.21739	0.124813	0.104314	0.0816723	0.0586588	0.00984641	↑ in Δ+vWT	[+19]&[Δ19]	2.50621	1.47795	0.998484	0.0361668	0.220887	0.421493	0.00664708	0.0852004	0.0301	0.00664708	[+19]&[Δ19]	-1.02826
ENSMUSG00000003731.13	ENSMUSG00000003731	Kpna6		16650	MGI:1100836	KPNA6	karyopherin subunit alpha 6	23633		[+19]&[Δ19]	1.15342	1.36853	0.15198	0.102236	0.0323129			0.173172	2.06328	2.15862	0.877617	0.0641458	0.0619753	1	1	1	1	[+19]&[Δ19]	1.8901	1.98545	0.0903585	0.0864072	0.0119358	0.0110087	0.000263224			1.51241	0.450058	0.925631	0.211805	0.711167	0.460915	1	0.17475	0.361499	0.143781		-1.06236
ENSMUSG00000003746.16	ENSMUSG00000003746	Man1a		17155	MGI:104677	MAN1A1	mannosidase alpha class 1A member 1	4121			0.474579	1.0119	0.59053	0.269765	0.370053			-0.283165	0.0571919	0.569103	0.795342	0.958153	0.614372	1	1	0.777555	1		0.340357	0.852268	0.75552	0.451699	1	0.568254	1			0.886161	0.249171	0.6864	0.417695	0.820041	0.546528	1	0.477823	1	1		-0.63699
ENSMUSG00000003752.9	ENSMUSG00000003752	Itpkc		233011	MGI:2442554	ITPKC	inositol-trisphosphate 3-kinase C	80271			0.0338873	0.0165928	0.966413	0.984163	1	↑ in KOvWT	[+19]&[Δ19]	1.41796	-0.100086	0.819997	0.163764	0.922752	0.438363	0.0455912	0.0455912	0.268561	0.0493458	[+19]&[Δ19]	-1.51805	-0.597965	0.1382	0.569122	0.562809	0.507513	0.572794			0.227615	-1.52496	-2.63107	0.841744	0.191681	0.0300566	1	0.474605	0.369724	0.356446	[+19]&[Δ19]	-1.75258
ENSMUSG00000003762.13	ENSMUSG00000003762	Coq8b		76889	MGI:1924139	COQ8B	coenzyme Q8B	79934		[+19]&[Δ19]	1.78649	1.62619	0.0623442	0.101572	0.0134342			-0.474911	1.01711	1.65773	0.685149	0.379542	0.1654	1	0.392614	0.290021	0.232995	[+19]&[Δ19]	1.49202	2.13264	0.200981	0.0764565	0.168504	0.0292472	0.0195527	↑ in Δ+vWT	[+19]	2.08216	1.07275	2.21265	0.0809363	0.369654	0.0736569	0.00643719	0.113386	1	1	[+19]	-1.00941
ENSMUSG00000003808.18	ENSMUSG00000003808	Farsa		66590	MGI:1913840	FARSA	phenylalanyl-tRNA synthetase subunit alpha	2193		[+19]&[Δ19]	1.54661	1.24938	0.0355893	0.10449	0.00981116			-0.320742	0.674254	0.716456	0.756561	0.511545	0.501508	1	0.596129	0.59351	0.707621		0.994996	1.0372	0.335345	0.332944	0.358611	0.348155	0.249759			1.2355	7.8066	1.04158	1	1	1	1	1	1	1		6.5711
ENSMUSG00000003809.14	ENSMUSG00000003809	Gcdh		270076	MGI:104541	GCDH	glutaryl-CoA dehydrogenase	2639			0.331473	0.740833	0.661022	0.346165	0.507213			-0.149361	-0.366549	-0.0749038	0.886318	0.726341	0.944643	1	1	1	1		-0.217189	0.0744572	0.836358	0.945174	1	1	1	↓ in Δ+vWT	[Δ19]	-1.91847	-1.61835	0.112316	0.0671097	0.121782	0.915666	0.00821878	1	0.00821878	1	[Δ19]	0.300124
ENSMUSG00000003812.13	ENSMUSG00000003812	Dnase2a		100503676	MGI:5621311	DNASE2	deoxyribonuclease 2- lysosomal	1777			0.488617	-0.0579243	0.549822	0.945872	1			-0.243416	-0.612229	0.564793	0.836621	0.604656	0.643204	1	1	0.904249	1		-0.368813	0.808208	0.755604	0.508183	1	0.662846	1			-0.742882	-1.4135	0.454306	0.509623	0.212084	0.696726	1	1	0.332312	1		-0.67062
ENSMUSG00000003813.15	ENSMUSG00000003813	Rad23a		19358	MGI:105126	RAD23A	RAD23 homolog A- nucleotide excision repair protein	5886			0.384494	-0.562591	0.62508	0.4944	0.626618			0.0966162	-1.18719	-0.669329	0.937766	0.33787	0.601261	1	0.766134	1	1		-1.2838	-0.765945	0.300082	0.549865	0.203491	0.662546	0.37501	↓ in Δ+vWT	[+19]&[Δ19]	-1.88996	1.95629	-1.30234	0.0998713	0.0876762	0.2749	0.00506794	0.00506794	0.261194	0.0354477	[+19]&[Δ19]	3.84626
ENSMUSG00000003847.16	ENSMUSG00000003847	Nfat5		54446	MGI:1859333	NFAT5	nuclear factor of activated T cells 5	10725		[+19]&[Δ19]	1.53427	2.14994	0.0583485	0.0110134	0.00240554			0.131039	0.802135	2.34784	0.908808	0.482551	0.0475215	1	1	1	1	[+19]&[Δ19]	0.671095	2.2168	0.557104	0.0614769	0.540441	0.00594032	0.149267	↑ in Δ+vWT		1.95267	4.74738	2.0473	1	1	1	2.0473	1	1	1		2.79471
ENSMUSG00000003848.14	ENSMUSG00000003848	Nob1		67619	MGI:1914869	NOB1	NIN1 (RPN12) binding protein 1 homolog	28987			0.731239	0.60371	0.415379	0.517941	0.435544			-1.15055	-0.683173	-0.0132336	0.349297	0.577569	0.99165	1	1	0.259195	1		0.467373	1.13731	0.704677	0.370697	1	0.927994	1			-0.023505	-1.59388	-0.311359	0.982559	0.14218	0.780862	1	1	1	1	[+19]	-1.57038
ENSMUSG00000003868.14	ENSMUSG00000003868	Ruvbl2		20174	MGI:1342299	RUVBL2	RuvB like AAA ATPase 2	10856			0.223814	-0.391091	0.810567	0.686882	1			-0.318367	-1.42119	-0.133323	0.80644	0.274697	0.92074	1	1	1	1		-1.10282	0.185044	0.396851	0.8902	0.225489	1	1	↓ in Δ+vWT	[Δ19]	-1.61852	-1.88929	0.00597293	0.160621	0.101844	0.996017	0.034444	1	0.0564717	1	[Δ19]	-0.270766
ENSMUSG00000003949.16	ENSMUSG00000003949	Hlf		217082	MGI:96108	HLF	HLF transcription factor- PAR bZIP family member	3131		[+19]	1.69251	0.0265808	0.0127899	0.970414	0.483345	↑ in KOvWT	[+19]&[Δ19]	1.20432	-0.249235	-0.126534	0.239817	0.809262	0.905713	0.0163438	0.0790206	0.101777	0.0163438	[+19]&[Δ19]	-1.45355	-1.33085	0.157727	0.211352	0.467534	0.623917	0.595632			-0.495829	0.0595164	-0.950783	0.59971	0.949585	0.334116	1	1	1	1		0.555345
ENSMUSG00000003974.6	ENSMUSG00000003974	Grm3		108069	MGI:1351340	GRM3	glutamate metabotropic receptor 3	2913	yes		0.212809	0.287175	0.789704	0.730299	1			-1.18959	-1.22054	0.219661	0.267511	0.255435	0.843004	1	1	0.112308	1		-0.030949	1.40926	0.977137	0.206426	1	0.550652	1			-0.743462	-2.13552	0.129426	0.456503	0.034513	0.900861	1	1	0.368375	1	[+19]	-1.39206
ENSMUSG00000003992.15	ENSMUSG00000003992	Ssbp2		66970	MGI:1914220	SSBP2	single stranded DNA binding protein 2	23635		[+19]&[Δ19]	1.00864	1.45229	0.173648	0.0610766	0.0275479			-0.2212	-0.350251	0.887406	0.840193	0.749634	0.435505	1	1	0.685416	1		-0.129051	1.10861	0.906543	0.330633	1	0.293483	1			0.162138	-1.08826	0.519326	0.875499	0.295441	0.630178	1	0.609975	1	1		-1.2504
ENSMUSG00000004031.13	ENSMUSG00000004031	Brinp2		240843	MGI:2443333	BRINP2	BMP/retinoic acid inducible neural specific 2	57795			1.48061	1.097	0.153423	0.304957	0.105056			0.119993	-0.413564	0.153005	0.918745	0.727997	0.89823	1	1	1	1		-0.533557	0.0330116	0.654758	0.97806	1	1	1	↑ in Δ+vWT	[+19]&[Δ19]	1.97182	1.32738	0.6036	0.100893	0.270973	0.628514	0.0463164	0.23692	0.0674358	0.0463164	[+19]&[Δ19]	-0.644442
ENSMUSG00000004044.9	ENSMUSG00000004044	Cavin1		19285	MGI:1277968	CAVIN1	caveolae associated protein 1	284119			0.567723	0.241257	0.60885	0.831925	1	↑ in KOvWT	[+19]&[Δ19]	1.93827	-1.35933	-2.31094	0.120646	0.299502	0.0856513	0.000128456	0.00859009	0.00743837	0.000128456	[+19]&[Δ19]	-3.2976	-4.24922	0.0104275	0.0013245	0.0480282	0.00378239	0.00134217			-1.45503	-1.81524	0.0372082	0.324715	0.223259	0.980059	1	1	0.207392	1		-0.360206
ENSMUSG00000004069.17	ENSMUSG00000004069	Dnaja3		83945	MGI:1933786	DNAJA3	DnaJ heat shock protein family (Hsp40) member A3	9093			-0.663482	-0.377165	0.453362	0.681631	0.644104			-0.645997	-1.34209	-1.38376	0.567544	0.236869	0.237592	1	1	1	1		-0.696092	-0.737768	0.540835	0.530096	0.302412	0.294673	0.178255			-1.04844	-2.42978	-0.280512	0.347324	0.0313303	0.808347	1	1	0.365719	1	[+19]	-1.38134
ENSMUSG00000004070.15	ENSMUSG00000004070	Hmox2		15369	MGI:109373	HMOX2	heme oxygenase 2	3163			0.216024	0.403609	0.812119	0.669214	1			0.0993918	-1.15963	-0.033279	0.936105	0.350921	0.979289	1	0.778039	1	1		-1.25902	-0.132671	0.311323	0.917592	0.219284	1	1	↓ in Δ+vWT	[Δ19]	-1.83404	-2.29666	-0.534722	0.0954943	0.0376852	0.638471	0.00886839	1	0.0619196	1	[Δ19]	-0.462615
ENSMUSG00000004071.13	ENSMUSG00000004071	Cdip1		66626	MGI:1913876	CDIP1	cell death inducing p53 target 1	29965			-0.834091	-0.855732	0.240401	0.250753	0.120616	↓ in KOvWT		-2.02902	-1.6019	-1.46755	0.0356003	0.0969079	0.145636	0.000317583	1	1	1		0.427119	0.56147	0.658645	0.578363	1	1	1	↓ in Δ+vWT		-0.667415	-1.326	-1.38151	0.40871	0.100958	0.103738	0.0341079	1	1	1	[+19]&[Δ19]	-0.658585
ENSMUSG00000004099.16	ENSMUSG00000004099	Dnmt1		13433	MGI:94912	DNMT1	DNA methyltransferase 1	1786			-0.235958	0.332281	0.756873	0.676361	1			-1.16407	-1.09869	-0.264286	0.278295	0.306087	0.812233	1	1	0.244266	1		0.0653839	0.899785	0.951663	0.420656	1	0.760008	1			0.0998146	-2.24727	-0.575217	0.922411	0.0301711	0.590904	1	0.447389	1	1	[+19]	-2.34709
ENSMUSG00000004110.16	ENSMUSG00000004110	Cacna1e		12290	MGI:106217	CACNA1E	calcium voltage-gated channel subunit alpha1 E	777	yes	[+19]&[Δ19]	1.36515	1.80619	0.0384468	0.00913069	0.00113181			-0.601653	3.59906	0.832388	0.585724	0.00110534	0.46881	1	0.171619	0.318291	0.120006	[+19]&[Δ19]	4.20072	1.43404	0.000140944	0.212137	7.76609e-07	0.231844	0.0268761			0.94174	0.315847	0.557311	0.307961	0.732451	0.564872	1	0.324776	1	1		-0.625892
ENSMUSG00000004127.12	ENSMUSG00000004127	Trmt10a		108943	MGI:1920421	TRMT10A	tRNA methyltransferase 10A	93587			1.06449	0.699283	0.188556	0.407677	0.177746			0.338539	0.386277	0.934438	0.775703	0.745079	0.446096	1	1	1	1		0.0477385	0.5959	0.967949	0.627052	1	0.575822	1	↑ in Δ+vWT	[+19]&[Δ19]	1.14485	-0.0712971	-0.910862	0.316382	0.9505	0.444917	0.03437	0.182269	0.079914	0.03437	[+19]&[Δ19]	-1.21614
ENSMUSG00000004267.16	ENSMUSG00000004267	Eno2		13807	MGI:95394	ENO2	enolase 2	2026			0.325952	0.782306	0.663596	0.318606	0.482361			-0.5845	-1.0251	0.666192	0.61194	0.373928	0.577464	1	1	0.412149	1		-0.440597	1.25069	0.702571	0.295969	1	0.381443	1			-0.434533	-1.23305	0.328153	0.710095	0.29195	0.786975	1	1	0.768962	1		-0.798517
ENSMUSG00000004317.14	ENSMUSG00000004317	Clcn5		12728	MGI:99486	CLCN5	chloride voltage-gated channel 5	1184		[+19]&[Δ19]	2.05784	1.82497	0.0370267	0.0733639	0.00609304	↑ in KOvWT	[+19]&[Δ19]	2.43473	1.185	-0.0219181	0.0469865	0.337295	0.986256	0.00217937	0.0613296	0.00469119	0.00217937	[+19]&[Δ19]	-1.24974	-2.45665	0.303241	0.0498762	0.205143	0.536784	0.275228	↑ in Δ+vWT	[+19]&[Δ19]	1.77525	0.387544	0.715687	0.183624	0.773329	0.602948	0.0473522	0.115455	0.192286	0.0473522	[+19]&[Δ19]	-1.3877
ENSMUSG00000004347.16	ENSMUSG00000004347	Pde1c		18575	MGI:108413	PDE1C	phosphodiesterase 1C	5137			-0.95296	-2.4634	1	1	1	↓ in KOvWT		-1.46572	-1.02323	-3.4452	0.240833	0.411854	0.00779033	0.0297452	1	1	1	[Δ19]	0.442494	-1.97947	0.724373	0.128412	1	0.00927552	1			4.28313	-0.57003	-2.6273	1	1	1	1	1	1	1		-4.85316
ENSMUSG00000004356.8	ENSMUSG00000004356	Utp20		70683	MGI:1917933	UTP20	UTP20 small subunit processome component	27340		[+19]&[Δ19]	0.964667	1.42742	0.163307	0.0489112	0.0225182			-0.618811	0.251299	1.12657	0.473385	0.769797	0.208647	1	0.309698	0.138333	0.100366	[Δ19]	0.870109	1.74538	0.313633	0.0526057	0.58691	0.0341266	0.192843			0.0835035	-0.38801	0.265359	0.928253	0.676283	0.784254	1	1	1	1		-0.471514
ENSMUSG00000004364.14	ENSMUSG00000004364	Cul3		26554	MGI:1347360	CUL3	cullin 3	8452	yes		-0.511442	0.500652	0.552101	0.576579	0.63696			-1.56229	-1.4039	-0.401928	0.149834	0.195554	0.721809	1	1	0.103247	1		0.15839	1.16037	0.884055	0.304582	1	0.526739	1			2.69008	-1.54935	0.119164	1	1	1	1	1	1	1		-4.23942
ENSMUSG00000004383.18	ENSMUSG00000004383	Large1		16795	MGI:1342270	LARGE1	LARGE xylosyl- and glucuronyltransferase 1	9215		[+19]&[Δ19]	1.09245	1.13853	0.104324	0.106003	0.0221186			-0.36173	0.296137	0.28127	0.716912	0.765691	0.785422	1	0.75238	0.783978	1		0.657867	0.642999	0.509775	0.535269	0.813407	0.872112	1			-0.0816875	1.04172	0.0357883	0.930494	0.264	0.970759	1	0.671417	1	1		1.1234
ENSMUSG00000004393.10	ENSMUSG00000004393	Ddx56		52513	MGI:1277172	DDX56	DEAD-box helicase 56	54606			-0.0351417	0.697	0.963599	0.385504	0.91004			-0.278848	-1.00202	-0.0945667	0.814119	0.399432	0.938582	1	1	1	1		-0.723173	0.184281	0.543653	0.880794	0.444704	1	1	↓ in Δ+vWT	[+19]&[Δ19]	-1.59328	-0.068146	0.284778	0.111212	0.945241	0.783042	0.00102012	0.028476	0.016693	0.00102012	[+19]&[Δ19]	1.52514
ENSMUSG00000004415.15	ENSMUSG00000004415	Col26a1		140709	MGI:2155345	COL26A1	collagen type XXVI alpha 1 chain	136227			1.31119	1.24123	0.177602	0.214523	0.0768806			0.256715	1.09824	0.477228	0.844733	0.395921	0.717694	1	1	1	1		0.841525	0.220513	0.515951	0.867491	0.415755	1	1	↑ in Δ+vWT	[+19]&[Δ19]	1.46452	-1.72949	-1.54026	0.283753	0.224185	0.284685	0.00474083	0.0468876	0.0504862	0.00474083	[+19]&[Δ19]	-3.19401
ENSMUSG00000004530.12	ENSMUSG00000004530	Coro1c		23790	MGI:1345964	CORO1C	coronin 1C	23603			0.38721	0.879982	0.651661	0.322465	0.474461			-0.760447	0.255183	0.24165	0.487917	0.813852	0.829003	1	0.354976	0.373056	0.265015		1.01563	1.0021	0.354669	0.375861	0.68272	0.725849	0.992033			0.690469	0.193212	0.0440759	0.481444	0.844567	0.965629	1	1	0.506378	1		-0.497257
ENSMUSG00000004558.15	ENSMUSG00000004558	Ndrg2		29811	MGI:1352498	NDRG2	NDRG family member 2	57447			-0.243748	-0.633242	0.754372	0.437168	0.709883	↓ in KOvWT		-1.30951	-2.65172	-1.19581	0.237465	0.0173076	0.299046	0.0155544	1	1	1	[+19]	-1.34222	0.113701	0.229342	0.921501	0.0304181	1	1	↓ in Δ+vWT	[Δ19]	-1.96101	-2.42319	-0.565443	0.0785184	0.0299919	0.625254	0.00588724	1	0.0473384	1	[Δ19]	-0.462175
ENSMUSG00000004561.14	ENSMUSG00000004561	Mettl17		52535	MGI:1098577	METTL17	methyltransferase like 17	64745		[+19]&[Δ19]	1.37103	2.21322	0.120471	0.0157739	0.00928136			-0.433039	0.63279	1.08604	0.70171	0.572356	0.34826	1	0.547826	0.399686	0.44889		1.06583	1.51908	0.345024	0.192366	0.420793	0.146138	0.160705			1.2833	0.679212	1.25819	0.21354	0.511683	0.241393	1	0.296256	1	1		-0.604085
ENSMUSG00000004562.16	ENSMUSG00000004562	Arhgef40		268739	MGI:2685515	ARHGEF40	Rho guanine nucleotide exchange factor 40	55701			0.510813	0.0767622	0.603699	0.939818	1			0.645491	0.955984	-0.493636	0.579708	0.410084	0.680668	1	1	0.42276	1		0.310493	-1.13913	0.78789	0.339814	1	0.520692	1			0.704616	1.77766	-0.450688	0.576398	0.156284	0.729948	1	1	0.450092	1		1.07305
ENSMUSG00000004565.15	ENSMUSG00000004565	Pnpla6		50767	MGI:1354723	PNPLA6	patatin like phospholipase domain containing 6	10908		[+19]&[Δ19]	1.2155	1.79423	0.128924	0.0317995	0.012916			0.458394	0.705343	1.21832	0.652542	0.488189	0.250294	1	1	1	1		0.246949	0.759925	0.808181	0.473193	1	0.261716	1			5.76875	-0.105363	1.28085	1	1	1	1	1	1	1		-5.87411
ENSMUSG00000004567.16	ENSMUSG00000004567	Mcoln1		94178	MGI:1890498	MCOLN1	mucolipin TRP cation channel 1	57192			-0.285342	0.0849566	0.720553	0.91863	1			-0.0964494	-1.03934	-0.712228	0.918754	0.274728	0.470116	1	1	1	1		-0.942886	-0.615778	0.322608	0.532981	0.178405	0.503101	0.232226			-0.911424	-0.302775	-0.412113	0.361799	0.761406	0.691872	1	0.409273	1	1		0.608649
ENSMUSG00000004626.14	ENSMUSG00000004626	Stxbp2		20911	MGI:107370	STXBP2	syntaxin binding protein 2	6813			0.809525	1.52911	0.336145	0.081231	0.0871013			0.0202194	0.555155	0.616716	0.986583	0.64398	0.620036	1	1	1	1		0.534936	0.596496	0.6563	0.631745	1	0.783478	1			-0.290403	-0.731624	0.315754	0.801103	0.526315	0.791782	1	1	0.999062	1		-0.441221
ENSMUSG00000004631.15	ENSMUSG00000004631	Sgce		20392	MGI:1329042	SGCE	sarcoglycan epsilon	8910			0.786187	0.749617	0.365322	0.407341	0.298504			0.623425	1.32105	0.993701	0.582253	0.243422	0.398573	1	1	1	1		0.697629	0.370276	0.537738	0.753015	0.305106	1	1	↑ in Δ+vWT	[Δ19]	1.85198	1.76939	0.810677	0.0743967	0.0882996	0.454591	0.0117273	1	0.084138	1	[Δ19]	-0.0825955
ENSMUSG00000004633.17	ENSMUSG00000004633	Chn2		69993	MGI:1917243	CHN2	chimerin 2	1124			-0.0903611	0.488393	0.902221	0.523258	1			-0.452818	-0.536364	-0.269466	0.644088	0.584658	0.790138	1	1	1	1		-0.0835464	0.183352	0.932599	0.857171	1	1	1			-0.372781	-1.61078	0.200372	0.647475	0.0545019	0.812605	1	1	1	1	[+19]	-1.238
ENSMUSG00000004642.13	ENSMUSG00000004642	Slbp		20492	MGI:108402	SLBP	stem-loop binding protein	7884			0.948798	0.546591	0.191117	0.471107	0.21927	↑ in KOvWT	[+19]&[Δ19]	2.52438	-1.11377	0.410783	0.00668667	0.251579	0.673436	1.94073e-07	2.33466e-05	0.000599667	1.94073e-07	[+19]&[Δ19]	-3.63815	-2.1136	0.000146573	0.0279447	0.0316829	0.245968	0.0385449			0.150431	0.296619	-0.780373	0.876456	0.75916	0.440074	1	1	0.759183	1		0.146188
ENSMUSG00000004661.15	ENSMUSG00000004661	Arid3b		56380	MGI:1930768	ARID3B	AT-rich interaction domain 3B	10620			0.99734	-1.00975	0.403048	0.414485	0.33418	↑ in KOvWT	[+19]&[Δ19]	2.39247	0.867882	-0.385677	0.0978785	0.553202	0.795432	0.00378953	0.0749276	0.0121303	0.00378953	[+19]&[Δ19]	-1.52459	-2.77815	0.289233	0.0578793	0.354848	0.36407	0.258421	↑ in Δ+vWT		1.74068	4.67848	-0.0559781	1	1	1	-0.0559781	1	1	1		2.9378
ENSMUSG00000004665.10	ENSMUSG00000004665	Cnn2		12798	MGI:105093	CNN2	calponin 2	1265			0.160181	-0.76475	0.892512	0.528851	1	↑ in KOvWT	[+19]&[Δ19]	2.59539	1.2637	-1.42407	0.0462077	0.338249	0.303101	0.00120305	0.0590126	0.00120305	0.00181296	[+19]&[Δ19]	-1.33169	-4.01946	0.29734	0.00284441	0.201987	0.0468013	0.0309478			0.602951	2.4926	-1.12862	0.679296	0.0846205	0.452041	1	1	0.427565	1	opposite	1.88965
ENSMUSG00000004667.18	ENSMUSG00000004667	Polr2e		66420	MGI:1913670	POLR2E	RNA polymerase II- I and III subunit E	5434			0.0177609	-0.268871	0.985701	0.793324	1			0.0221196	-1.38848	-0.195677	0.986481	0.288027	0.884436	1	0.802593	1	1		-1.41059	-0.217796	0.280479	0.871495	0.161599	1	1	↑ in Δ+vWT	[+19]&[Δ19]	1.52536	-1.51486	-0.980285	0.216773	0.220747	0.443998	0.00193948	0.0266152	0.0356661	0.00193948	[+19]&[Δ19]	-3.04022
ENSMUSG00000004677.17	ENSMUSG00000004677	Myo9b		17925	MGI:106624	MYO9B	myosin IXB	4650			-0.440517	-0.249825	0.577662	0.761337	0.896459			-0.998743	-0.605272	-0.456785	0.34814	0.568129	0.676418	1	1	1	1		0.393471	0.541958	0.713491	0.623842	1	1	1			-0.0628296	-0.123504	-1.55176	0.951012	0.90397	0.147426	1	1	1	1	[Δ19]	-0.0606744
ENSMUSG00000004698.10	ENSMUSG00000004698	Hdac9		79221	MGI:1931221	HDAC9	histone deacetylase 9	9734		[+19]&[Δ19]	0.950188	1.83562	0.159755	0.00912239	0.0142598			0.588588	0.239711	0.556977	0.522927	0.795406	0.560314	1	1	1	1		-0.348877	-0.0316106	0.705286	0.973581	1	1	1			0.821015	1.01648	0.755452	0.448431	0.347835	0.502499	1	1	1	1		0.195464
ENSMUSG00000004768.14	ENSMUSG00000004768	Rab23		19335	MGI:99833	RAB23	RAB23- member RAS oncogene family	51715		[+19]&[Δ19]	1.25353	1.68843	0.130217	0.0501107	0.016259			-0.381774	1.08521	1.45122	0.692864	0.254166	0.141725	1	0.335953	0.287784	0.194524	[+19]&[Δ19]	1.46698	1.833	0.126836	0.0657984	0.0725813	0.021533	0.00442875			0.940219	0.902852	1.54036	0.337951	0.357834	0.131321	1	1	1	1		-0.0373671
ENSMUSG00000004771.12	ENSMUSG00000004771	Rab11a		53869	MGI:1858202	RAB11A	RAB11A- member RAS oncogene family	8766	yes		0.177212	0.647014	0.841613	0.482165	0.876194			-0.692559	-1.60894	-0.422063	0.558086	0.177684	0.728761	1	1	1	1		-0.91638	0.270497	0.44515	0.825011	0.193961	1	1			-0.462268	-1.71239	0.890286	0.660387	0.10899	0.413548	1	1	0.383219	1	opposite	-1.25013
ENSMUSG00000004788.11	ENSMUSG00000004788	Eif2b2		217715	MGI:2145118	EIF2B2	eukaryotic translation initiation factor 2B subunit beta	8892	yes		-0.0332591	-0.0370502	0.966275	0.96403	1			0.196436	-1.82984	0.166143	0.839451	0.0627919	0.869448	1	0.386234	1	1	[+19]	-2.02628	-0.0302935	0.0394508	0.976102	0.00522679	1	1	↓ in Δ+vWT	[Δ19]	-1.83128	-3.14062	-0.0380257	0.0555195	0.00135023	0.969302	0.00161708	1	0.00816791	1	opposite	-1.30934
ENSMUSG00000004789.10	ENSMUSG00000004789	Dlst		78920	MGI:1926170	DLST	dihydrolipoamide S-succinyltransferase	1743			0.597936	0.855686	0.393451	0.243908	0.203114			-0.702495	0.256562	1.03273	0.490339	0.800696	0.329745	1	0.350103	0.175556	0.138159		0.959057	1.73523	0.346444	0.102208	0.657965	0.0932917	0.282193			0.200903	-0.51076	1.05295	0.837329	0.602226	0.303104	1	0.851308	1	1		-0.711663
ENSMUSG00000004798.14	ENSMUSG00000004798	Ulk2		29869	MGI:1352758	ULK2	unc-51 like autophagy activating kinase 2	9706			0.410917	0.359111	0.557652	0.625048	0.69939			-0.764868	-0.314357	0.115747	0.451291	0.756646	0.912839	1	1	0.367334	1		0.450511	0.880614	0.657624	0.405836	1	0.869453	1	↑ in Δ+vWT	[+19]&[Δ19]	1.86624	-0.17918	0.043804	0.0628763	0.858475	0.966707	0.0001274	0.0054504	0.0105121	0.0001274	[+19]&[Δ19]	-2.04542
ENSMUSG00000004843.7	ENSMUSG00000004843	Chmp2b		68942	MGI:1916192	CHMP2B	charged multivesicular body protein 2B	25978	yes		0.880065	0.262124	0.346535	0.787246	0.64273			-0.841411	-0.920029	-0.368335	0.457569	0.416935	0.752912	1	1	1	1		-0.0786183	0.473076	0.944969	0.687299	1	1	1			-1.38182	-0.655747	-1.73034	0.257369	0.589936	0.170253	1	0.327925	1	1		0.726073
ENSMUSG00000004865.16	ENSMUSG00000004865	Srpk1		20815	MGI:106908	SRPK1	SRSF protein kinase 1	6732			0.0458746	0.032371	0.957586	0.971288	1			-1.00104	-1.34206	-0.296465	0.376937	0.236296	0.80128	1	1	0.429503	1		-0.34102	0.704576	0.76357	0.549889	1	0.912829	1			-0.975983	-1.78892	-0.624545	0.383737	0.110543	0.592439	1	1	1	1		-0.812938
ENSMUSG00000004872.15	ENSMUSG00000004872	Pax3		18505	MGI:97487	PAX3	paired box 3	5077			0.707832	-0.607514	0.560586	0.610325	0.685517	↑ in KOvWT	[+19]&[Δ19]	1.60271	-1.10042	-0.707249	0.301444	0.480526	0.651832	0.0145618	0.0735239	0.0971325	0.0145618	[+19]&[Δ19]	-2.70313	-2.30996	0.0820243	0.139311	0.158232	0.312953	0.111008	↑ in Δ+vWT	[Δ19]	1.71642	1.33644	-1.70685	0.26053	0.381715	0.276058	0.0415731	1	0.0415731	1	[Δ19]	-0.379982
ENSMUSG00000004894.10	ENSMUSG00000004894	Hapln2		73940	MGI:2137300	HAPLN2	hyaluronan and proteoglycan link protein 2	60484			-3.07149	-2.93511	1	1	1	↓ in KOvWT		-2.0679	-3.17797	-2.44257	0.065634	0.00525023	0.035254	2.88913e-05	1	1	1		-1.11007	-0.374671	0.334247	0.748959	0.0576291	1	1			-1.75941	-3.88137	-2.50674	1	1	1	1	1	1	1		-2.12196
ENSMUSG00000004895.9	ENSMUSG00000004895	Prcc		94315	MGI:2137738	PRCC	proline rich mitotic checkpoint control factor	5546			0.601772	-0.218652	0.431616	0.785005	0.740083			-0.0314384	-1.20815	0.0987915	0.975516	0.243636	0.92589	1	1	1	1		-1.17671	0.13023	0.257118	0.9026	0.125377	1	1	↓ in Δ+vWT	[+19]&[Δ19]	-1.58834	-0.77901	-0.679048	0.103192	0.420247	0.49805	0.0296719	0.131325	0.112281	0.0296719	[+19]&[Δ19]	0.809334
ENSMUSG00000004896.16	ENSMUSG00000004896	Rrnad1		229503	MGI:2387197	RRNAD1	ribosomal RNA adenine dimethylase domain containing 1	51093		[+19]&[Δ19]	1.24678	1.74252	0.141405	0.0483269	0.0179992			-0.213551	0.391283	2.07474	0.841795	0.713545	0.0600254	1	0.999149	0.387642	0.961594	[+19]&[Δ19]	0.604834	2.28829	0.571817	0.0387069	0.826077	0.00487403	0.34524	↑ in Δ+vWT	[+19]	1.72774	0.736241	1.48432	0.130388	0.519995	0.211307	0.0364166	0.132432	1	1	[+19]	-0.991501
ENSMUSG00000004947.15	ENSMUSG00000004947	Dtx2		74198	MGI:1921448	DTX2	deltex E3 ubiquitin ligase 2	113878			0.406801	-0.670243	0.687239	0.525428	0.73528	↑ in KOvWT	[+19]&[Δ19]	1.86954	0.279048	-2.58816	0.134123	0.826608	0.0563823	0.00217303	0.0568162	0.00910851	0.00217303	[+19]&[Δ19]	-1.5905	-4.4577	0.202971	0.000847757	0.530017	0.00163764	0.141328	↑ in Δ+vWT	[+19]&[Δ19]	2.53015	1.25554	-2.30651	0.0770396	0.381966	0.123542	0.00305454	0.0996373	0.00305454	0.0052728	[+19]&[Δ19]	-1.27461
ENSMUSG00000004952.13	ENSMUSG00000004952	Rasa4		54153	MGI:1858600	RASA4	RAS p21 protein activator 4	10156			-0.366294	-0.932032	0.692549	0.333018	0.525894			0.187209	0.378334	-1.83845	0.844727	0.691573	0.0672076	1	1	0.395019	1	[Δ19]	0.191125	-2.02566	0.841482	0.0441145	1	0.0061963	1			1.16935	1.09618	-1.48237	0.307516	0.339019	0.217121	1	1	0.0557751	1	[Δ19]	-0.0731692
ENSMUSG00000004961.7	ENSMUSG00000004961	Syt5		53420	MGI:1926368	SYT5	synaptotagmin 5	6861	yes		0.288031	0.0398389	0.748353	0.965997	1			-0.811271	-0.663087	-0.450068	0.509197	0.5895	0.723504	1	1	1	1		0.148184	0.361203	0.904075	0.776569	1	1	1			0.166434	-0.608908	-0.512995	0.881191	0.584671	0.658329	1	0.935157	1	1		-0.775342
ENSMUSG00000004980.16	ENSMUSG00000004980	Hnrnpa2b1		53379	MGI:104819	HNRNPA2B1	heterogeneous nuclear ribonucleoprotein A2/B1	3181	yes		0.430574	1.12087	0.636181	0.236518	0.380801			-0.503866	1.78796	-0.267925	0.684373	0.149084	0.834589	1	0.280359	1	1	[+19]	2.29183	0.235941	0.0644372	0.854114	0.0227958	1	1			-0.963575	-1.07952	-0.235553	0.426251	0.37276	0.851302	1	1	0.488707	1		-0.115944
ENSMUSG00000005034.15	ENSMUSG00000005034	Prkacb		18749	MGI:97594	PRKACB	protein kinase cAMP-activated catalytic subunit beta	5567			0.206584	0.464006	0.804062	0.593392	0.976438			-0.806336	-0.972562	-0.203136	0.498427	0.414302	0.869298	1	1	0.631458	1		-0.166226	0.6032	0.889127	0.625368	1	1	1			-1.04915	-1.55419	-0.0216823	0.301373	0.126223	0.983669	1	1	0.200943	1		-0.505049
ENSMUSG00000005045.16	ENSMUSG00000005045	Chd5		269610	MGI:3036258	CHD5	chromodomain helicase DNA binding protein 5	26038			1.44999	0.612985	0.0663692	0.458088	0.137527			-0.954961	-0.250618	0.476336	0.424503	0.833951	0.700857	1	0.48058	0.22647	0.24996		0.704343	1.4313	0.555884	0.248505	0.965821	0.450644	1			1.08152	-0.726795	0.295374	0.304595	0.490446	0.788281	1	0.0763369	0.303644	0.0721927		-1.80832
ENSMUSG00000005057.13	ENSMUSG00000005057	Sh2b2		23921	MGI:1345171	SH2B2	SH2B adaptor protein 2	10603			-0.0924249	-1.24461	0.928754	0.249059	0.693622			-0.996205	0.63742	-0.071031	0.44545	0.616359	0.956518	1	0.214424	0.43449	0.210544		1.63362	0.925174	0.209415	0.486741	0.340951	1	0.899075			0.676942	-2.34518	-1.50435	0.592819	0.0797372	0.257741	1	0.189482	0.238525	0.0915952	[+19]&[Δ19]	-3.02212
ENSMUSG00000005069.12	ENSMUSG00000005069	Pex5		19305	MGI:1098808	PEX5	peroxisomal biogenesis factor 5	5830			0.199089	1.03811	0.816755	0.239446	0.557781	↑ in KOvWT	[+19]&[Δ19]	1.68223	0.27257	-1.1689	0.125319	0.806492	0.31053	0.00193648	0.0527563	0.00947686	0.00193648	[+19]&[Δ19]	-1.40966	-2.85113	0.199508	0.0123537	0.506018	0.0521269	0.155763			-0.953758	1.59672	-0.237638	0.402899	0.150324	0.837648	1	0.0908592	0.446139	0.144184	[+19]	2.55047
ENSMUSG00000005089.15	ENSMUSG00000005089	Slc1a2		20511	MGI:101931	SLC1A2	solute carrier family 1 member 2	6506	yes		0.62309	0.940194	0.372778	0.199454	0.163725			-0.929019	-0.63781	0.0904517	0.395713	0.559583	0.93653	1	1	0.293481	1		0.291209	1.01947	0.790404	0.370421	1	0.854061	1			0.572989	-0.76242	0.112601	0.593333	0.478144	0.91985	1	0.325752	1	1		-1.33541
ENSMUSG00000005107.13	ENSMUSG00000005107	Slc2a9		117591	MGI:2152844	SLC2A9	solute carrier family 2 member 9	56606		[+19]&[Δ19]	-1.30333	-2.80089	0.288377	0.0252769	0.0491894			-0.598269	0.00838694	-3.16075	0.681968	0.995394	0.0357165	1	0.925452	1	1	[Δ19]	0.606656	-2.56248	0.678511	0.0904492	1	0.00795889	0.507991	↓ in Δ+vWT	[+19]&[Δ19]	-2.78122	-0.454146	-1.3356	0.0599012	0.755601	0.369438	0.00451289	0.0156164	0.0793877	0.00451289	[+19]&[Δ19]	2.32708
ENSMUSG00000005161.15	ENSMUSG00000005161	Prdx2		21672	MGI:109486	PRDX2	peroxiredoxin 2	7001			-0.690356	-0.731324	0.426359	0.41892	0.357248			-1.09998	-1.10335	-0.793946	0.408976	0.407545	0.562865	1	1	1	1		-0.00336674	0.306033	0.997984	0.823526	1	1	1	↓ in Δ+vWT	[Δ19]	-2.28931	-2.547	-0.544437	0.0640584	0.0393895	0.670908	0.00535074	1	0.0281779	1	[Δ19]	-0.25769
ENSMUSG00000005220.10	ENSMUSG00000005220	Corin		53419	MGI:1349451	CORIN	corin- serine peptidase	10699			-0.891645	-2.30192	0.473966	0.0679556	0.14684			0.698338	-1.10544	-2.29619	0.626682	0.447786	0.122632	1	0.353398	0.224576	0.167027	[+19]&[Δ19]	-1.80378	-2.99453	0.21403	0.0435066	0.219	0.0138009	0.0270982			1.71466	1.02474	0.645241	1	1	1	1	1	1	1		-0.689915
ENSMUSG00000005267.13	ENSMUSG00000005267	Zfp287		170740	MGI:2176561	ZNF287	zinc finger protein 287	57336		[+19]&[Δ19]	1.51324	1.62658	0.0811387	0.0712662	0.0116136			-0.0744176	0.138888	0.940838	0.938742	0.885583	0.341277	1	1	0.776379	1		0.213306	1.01526	0.826188	0.307355	1	0.210362	1			0.118754	0.800911	1.93056	0.914273	0.466242	0.0898192	1	1	1	1	[+19]&[Δ19]	0.682157
ENSMUSG00000005268.20	ENSMUSG00000005268	Prlr		19116	MGI:97763	PRLR	prolactin receptor	5618			0.897185	1.04285	0.339875	0.284609	0.19499			0.224793	-0.280664	2.63719	0.852747	0.81722	0.0345835	1	1	1	1	[Δ19]	-0.505457	2.41239	0.67739	0.0533356	1	0.00386489	1	↑ in Δ+vWT	[+19]	1.63774	-0.920916	1.5292	0.154918	0.429152	0.201039	0.016593	0.016593	1	1	[+19]	-2.55865
ENSMUSG00000005357.9	ENSMUSG00000005357	Slc1a6		20513	MGI:1096331	SLC1A6	solute carrier family 1 member 6	6511	yes		0.916841	1.15464	0.320942	0.225437	0.149265			0.0617479	0.527602	-0.121267	0.96362	0.695604	0.929911	1	1	1	1		0.465854	-0.183015	0.73041	0.894642	1	1	1			1.03025	0.272806	0.764361	0.319428	0.795059	0.475063	1	0.304939	1	1		-0.757448
ENSMUSG00000005360.14	ENSMUSG00000005360	Slc1a3		20512	MGI:99917	SLC1A3	solute carrier family 1 member 3	6507			0.888427	0.449075	0.202097	0.538586	0.274305			-0.905753	0.259058	0.109768	0.324245	0.776265	0.908071	1	0.140118	0.188068	0.0538531		1.16481	1.01552	0.205128	0.289054	0.481567	0.716554	0.717747			1.16498	0.0585183	0.611464	0.234354	0.952491	0.55051	1	0.121502	1	1		-1.10646
ENSMUSG00000005371.15	ENSMUSG00000005371	Fbxo11		225055	MGI:2147134	FBXO11	F-box protein 11	80204			-0.172504	-0.467378	0.838945	0.597585	1	↓ in KOvWT		-1.54143	-1.26534	-1.16538	0.181365	0.272335	0.329818	0.0272789	1	1	1		0.276096	0.376055	0.811125	0.753659	1	1	1			-0.689272	-1.43625	-1.24362	0.531293	0.192586	0.278298	1	1	1	1		-0.746978
ENSMUSG00000005397.8	ENSMUSG00000005397	Nid1		18073	MGI:97342	NID1	nidogen 1	4811			1.92769	-0.0266737	0.0786103	0.981269	0.561672	↑ in KOvWT	[+19]&[Δ19]	3.24008	-0.252073	-0.490282	0.0154514	0.855096	0.724558	1.49828e-07	0.000314627	0.000232782	1.49828e-07	[+19]&[Δ19]	-3.49215	-3.73036	0.00963353	0.00612556	0.373878	0.26695	0.20533			0.675352	-0.0447722	0.469273	0.649017	0.976097	0.755796	1	0.814985	1	1		-0.720124
ENSMUSG00000005417.17	ENSMUSG00000005417	Mprip		26936	MGI:1349438	MPRIP	myosin phosphatase Rho interacting protein	23164			-1.37477	-1.06144	0.113671	0.24132	0.0630092	↓ in KOvWT	[Δ19]	-2.37636	-1.98387	-1.36135	0.050374	0.102325	0.279399	0.00218021	1	0.110653	1	[Δ19]	0.392492	1.01501	0.746593	0.420059	1	0.24462	1	↓ in Δ+vWT		-1.16565	-1.72	-1.98113	0.299292	0.125651	0.0903088	0.0138083	1	1	1		-0.554353
ENSMUSG00000005442.13	ENSMUSG00000005442	Cic		71722	MGI:1918972	CIC	capicua transcriptional repressor	23152			-0.206806	-1.29277	0.752643	0.06166	0.331545			-0.434373	-1.04479	-1.67077	0.568634	0.173289	0.0363316	1	1	1	1	[+19]&[Δ19]	-0.61042	-1.2364	0.428747	0.123205	0.181224	0.012726	0.0188082	↓ in Δ+vWT	[+19]	-1.39432	-0.766112	-0.861285	0.0471092	0.272358	0.237255	0.00418257	0.0887482	1	1	[+19]	0.628206
ENSMUSG00000005469.10	ENSMUSG00000005469	Prkaca		18747	MGI:97592	PRKACA	protein kinase cAMP-activated catalytic subunit alpha	5566	yes		-0.167099	-0.413331	0.837417	0.626772	1			-0.515628	-1.0609	-0.693495	0.632234	0.326178	0.535243	1	1	1	1		-0.545275	-0.177867	0.614776	0.87396	1	1	1	↓ in Δ+vWT	[Δ19]	-1.95004	-1.50433	-1.32836	0.0799422	0.175771	0.248565	0.00375438	1	0.225711	1	[Δ19]	0.445713
ENSMUSG00000005481.18	ENSMUSG00000005481	Ddx39		68278	MGI:1915528	DDX39A	DExD-box helicase 39A	10212			-0.0107426	-0.523291	0.992393	0.650351	1	↑ in KOvWT	[+19]&[Δ19]	1.43366	-0.123476	0.351148	0.244516	0.921906	0.781819	0.0458585	0.103407	0.199441	0.0458585	[+19]&[Δ19]	-1.55714	-1.08251	0.210252	0.387055	0.64089	0.683132	0.876518			-0.298675	0.528808	-0.299549	0.828539	0.699488	0.831213	1	0.945268	1	1		0.827483
ENSMUSG00000005483.10	ENSMUSG00000005483	Dnajb1		81489	MGI:1931874	DNAJB1	DnaJ heat shock protein family (Hsp40) member B1	3337	yes		-0.672136	-0.103679	0.413547	0.902981	0.866623			-0.226509	-1.34858	-0.907896	0.830486	0.209343	0.407163	1	1	1	1		-1.12207	-0.681387	0.298311	0.535533	0.128856	0.444337	0.164275			-1.11599	-2.1178	0.205203	0.373078	0.0947345	0.873304	1	1	0.231142	1		-1.00181
ENSMUSG00000005493.15	ENSMUSG00000005493	Msh4		55993	MGI:1860077	MSH4	mutS homolog 4	4438			-0.580028	-0.244572	0.631343	0.83683	1			0.999725	-0.408582	-1.72647	0.472405	0.771553	0.229231	1	0.309985	0.139984	0.101236	[Δ19]	-1.40831	-2.72619	0.314977	0.0567146	0.590274	0.0408825	0.199179			-0.443519	0.960916	-1.19496	0.758259	0.501889	0.417191	1	0.58937	1	1		1.40444
ENSMUSG00000005501.14	ENSMUSG00000005501	Usp40		227334	MGI:2443184	USP40	ubiquitin specific peptidase 40	55230			0.392389	0.32484	0.610861	0.686768	0.84192	↓ in KOvWT	[+19]&[Δ19]	-1.1428	0.452196	0.553766	0.211738	0.616434	0.556141	0.00352438	0.0429124	0.0410445	0.00352438	[+19]&[Δ19]	1.595	1.69657	0.0812208	0.074774	0.243361	0.199027	0.0978535			0.219514	0.392772	0.784542	0.805719	0.659775	0.399806	1	1	1	1		0.173257
ENSMUSG00000005510.9	ENSMUSG00000005510	Ndufs3		68349	MGI:1915599	NDUFS3	NADH:ubiquinone oxidoreductase core subunit S3	4722			-0.116182	0.0263146	0.896701	0.977467	1			-0.41017	-1.18274	0.0712379	0.750983	0.360215	0.957421	1	1	1	1		-0.772568	0.481408	0.5501	0.718269	0.414336	1	1	↓ in Δ+vWT	[Δ19]	-1.61326	-1.80365	0.212443	0.168326	0.123554	0.861412	0.0425968	1	0.0455942	1	[Δ19]	-0.190383
ENSMUSG00000005514.14	ENSMUSG00000005514	Por		18984	MGI:97744	POR	cytochrome p450 oxidoreductase	5447			0.538396	0.209887	0.487712	0.795552	0.823383			0.00487675	-1.1885	-0.295214	0.995852	0.214709	0.760926	1	0.732383	1	1		-1.19337	-0.300091	0.214424	0.75789	0.0920776	1	1	↑ in Δ+vWT	[+19]&[Δ19]	1.59061	-0.965353	-0.257328	0.106329	0.336341	0.80317	0.000254924	0.00679902	0.0157808	0.000254924	[+19]&[Δ19]	-2.55596
ENSMUSG00000005533.10	ENSMUSG00000005533	Igf1r		16001	MGI:96433	IGF1R	insulin like growth factor 1 receptor	3480	yes	[+19]&[Δ19]	0.973939	1.34524	0.198939	0.089636	0.0416379			0.0477362	0.453504	1.06469	0.958091	0.617044	0.260463	1	1	1	1		0.405768	1.01696	0.655004	0.283014	1	0.147684	1			0.917017	0.0556136	0.750092	0.336179	0.953597	0.451903	1	0.246676	1	1		-0.861403
ENSMUSG00000005534.10	ENSMUSG00000005534	Insr		16337	MGI:96575	INSR	insulin receptor	3643		[+19]&[Δ19]	1.34559	1.55772	0.0712959	0.0454197	0.00681127			0.607609	0.680413	1.06347	0.53135	0.483183	0.290562	1	1	1	1		0.0728037	0.455859	0.940067	0.649895	1	1	1	↑ in Δ+vWT	[+19]&[Δ19]	1.66207	0.381084	0.283217	0.0575482	0.665852	0.757792	0.000693652	0.0198491	0.0173974	0.000693652	[+19]&[Δ19]	-1.28099
ENSMUSG00000005566.14	ENSMUSG00000005566	Trim28		21849	MGI:109274	TRIM28	tripartite motif containing 28	10155			-0.337056	-0.13696	0.67582	0.870833	1			-0.960161	-1.09768	-0.33148	0.440151	0.377541	0.796729	1	1	0.567576	1		-0.137517	0.62868	0.912003	0.625285	1	1	1	↓ in Δ+vWT	[Δ19]	-1.619	-1.87612	-0.198025	0.137642	0.0854561	0.861621	0.0248864	1	0.0608902	1	[Δ19]	-0.257121
ENSMUSG00000005580.11	ENSMUSG00000005580	Adcy9		11515	MGI:108450	ADCY9	adenylate cyclase 9	115			0.278745	1.15757	0.718042	0.151744	0.378264			-0.615019	-0.687331	0.682003	0.591735	0.548949	0.566922	1	1	0.376838	1		-0.0723119	1.29702	0.949751	0.27641	1	0.355604	1			-0.335851	-1.02008	0.672474	0.75533	0.344194	0.549509	1	1	0.632695	1		-0.684232
ENSMUSG00000005610.17	ENSMUSG00000005610	Eif4g2		13690	MGI:109207	EIF4G2	eukaryotic translation initiation factor 4 gamma 2	1982	yes		1.37073	0.0235241	0.0652586	0.975917	0.542024			-0.746754	-1.11144	0.000412051	0.473219	0.285945	0.999697	1	1	0.465402	1		-0.364683	0.747166	0.726445	0.491563	1	1	1			-0.254112	-1.19861	-0.248127	0.809327	0.25541	0.821401	1	1	1	1		-0.944502
ENSMUSG00000005656.9	ENSMUSG00000005656	Snx6		72183	MGI:1919433	SNX6	sorting nexin 6	58533	yes		0.0404281	-0.253312	0.960947	0.768724	1			-0.994803	-1.32216	0.306602	0.394808	0.258988	0.799444	1	1	0.229515	1		-0.327354	1.30141	0.780788	0.282709	1	0.585527	1			-0.204097	1.544	-0.267876	0.853528	0.161484	0.815793	1	0.467114	1	1	[+19]	1.74809
ENSMUSG00000005682.9	ENSMUSG00000005682	Pan2		103135	MGI:1918984	PAN2	poly(A) specific ribonuclease subunit PAN2	9924			0.921407	1.09399	0.204582	0.14856	0.0623547	↓ in KOvWT	[+19]&[Δ19]	-0.952992	0.468502	0.0985087	0.304477	0.605032	0.916418	0.0335066	0.0922926	0.166576	0.0335066	[+19]&[Δ19]	1.42149	1.0515	0.125157	0.272717	0.266588	0.707021	0.473957	↑ in Δ+vWT	[+19]&[Δ19]	1.66321	0.195297	-1.61186	0.0485682	0.819073	0.0747786	4.58715e-05	0.00838692	0.00119134	4.58715e-05	[+19]&[Δ19]	-1.46792
ENSMUSG00000005699.16	ENSMUSG00000005699	Pard6a		56513	MGI:1927223	PARD6A	par-6 family cell polarity regulator alpha	50855			0.341049	0.749805	0.721265	0.449512	0.68536			0.229218	-0.941377	0.845465	0.863659	0.481167	0.53829	1	0.774702	1	1		-1.17059	0.616248	0.381092	0.653772	0.371745	0.710506	0.585633	↑ in Δ+vWT	[+19]&[Δ19]	1.75765	-0.542887	0.532408	0.163476	0.667303	0.683508	0.0124131	0.0268615	0.130702	0.0124131	[+19]&[Δ19]	-2.30054
ENSMUSG00000005779.12	ENSMUSG00000005779	Psmb4		19172	MGI:1098257	PSMB4	proteasome 20S subunit beta 4	5692			-0.819452	-0.79492	0.383751	0.41597	0.319777			-0.895441	-1.90083	-1.05324	0.49138	0.144101	0.432849	1	1	1	1		-1.00539	-0.157798	0.439771	0.906458	0.170453	1	1	↓ in Δ+vWT	[Δ19]	-1.72311	-2.01858	-1.013	0.097271	0.052072	0.350695	0.00621484	1	0.186217	1	[Δ19]	-0.295475
ENSMUSG00000005803.14	ENSMUSG00000005803	Sqor		59010	MGI:1929899	SQOR	sulfide quinone oxidoreductase	58472			-0.185379	-0.0436249	0.83241	0.961541	1	↑ in KOvWT		1.19617	1.08036	1.42727	0.28104	0.330675	0.213196	0.0478123	1	1	1		-0.115808	0.231105	0.91637	0.839249	1	1	1			-0.181177	-2.12187	-0.43812	0.875597	0.0798406	0.713738	1	1	1	1	[+19]	-1.9407
ENSMUSG00000005804.14	ENSMUSG00000005804	Bloc1s6		18457	MGI:1927580	BLOC1S6	biogenesis of lysosomal organelles complex 1 subunit 6	26258	yes		0.377613	-0.0766288	0.644613	0.928518	1			-0.0839374	-0.831797	-1.33062	0.943781	0.487089	0.280044	1	1	1	1		-0.747859	-1.24668	0.532939	0.312413	0.520229	0.175503	0.242021	↓ in Δ+vWT	[Δ19]	-1.73351	-1.64045	-0.789686	0.136805	0.1596	0.507898	0.0316887	1	0.163229	1	[Δ19]	0.0930583
ENSMUSG00000005813.12	ENSMUSG00000005813	Metap1		75624	MGI:1922874	METAP1	methionyl aminopeptidase 1	23173			0.145981	0.755386	0.843675	0.327649	0.686001			-0.955979	-1.41063	-0.436923	0.405877	0.221947	0.712337	1	1	1	1		-0.454655	0.519057	0.695717	0.663262	1	1	1			-0.612067	-2.00125	0.515771	0.550109	0.0546297	0.627202	1	1	0.35244	1	[+19]	-1.38918
ENSMUSG00000005836.10	ENSMUSG00000005836	Gata6		14465	MGI:107516	GATA6	GATA binding protein 6	2627			0.578	0.152333	0.614523	0.896581	1	↑ in KOvWT	[+19]&[Δ19]	2.92467	0.352671	-2.31747	0.03506	0.803453	0.11615	1.51343e-05	0.00487649	0.00062521	1.51343e-05	[+19]&[Δ19]	-2.572	-5.24214	0.0636972	0.000301294	0.375975	0.00678041	0.0732508			0.590589	1.12309	-0.195975	0.699316	0.461925	0.899549	1	1	0.858636	1		0.532503
ENSMUSG00000005871.15	ENSMUSG00000005871	Apc		11789	MGI:88039	APC	APC regulator of WNT signaling pathway	324			0.638091	0.0148011	0.44428	0.98644	1			-1.06995	-0.764996	0.0960027	0.367094	0.518977	0.937825	1	1	0.252538	1		0.304949	1.16595	0.797175	0.343592	1	0.821015	1			-0.358036	-0.621805	0.0653019	0.753908	0.586163	0.956181	1	1	1	1		-0.263769
ENSMUSG00000005886.14	ENSMUSG00000005886	Ncoa2		17978	MGI:1276533	NCOA2	nuclear receptor coactivator 2	10499		[+19]&[Δ19]	1.56343	1.58581	0.0304635	0.0361723	0.00222016	↓ in KOvWT	[+19]&[Δ19]	-1.11662	0.703989	0.67142	0.159534	0.370186	0.414706	0.000599123	0.0164185	0.0181972	0.000599123	[+19]&[Δ19]	1.82061	1.78804	0.0216761	0.0312392	0.076778	0.0994337	0.0155253	↑ in Δ+vWT	[+19]	1.17377	-0.114184	0.91047	0.122761	0.881123	0.254613	0.0227464	0.0227464	1	1	[+19]	-1.28795
ENSMUSG00000005893.14	ENSMUSG00000005893	Nr2c2		22026	MGI:1352466	NR2C2	nuclear receptor subfamily 2 group C member 2	7182			0.925003	0.786411	0.161393	0.256377	0.0872661			-0.355626	-0.250706	0.600977	0.687436	0.77658	0.513333	1	1	0.487225	1		0.10492	0.956603	0.905803	0.299706	1	0.330516	1			0.184938	-0.259614	0.161509	0.829548	0.76303	0.857454	1	1	1	1		-0.444551
ENSMUSG00000005899.14	ENSMUSG00000005899	Smpd4		77626	MGI:1924876	SMPD4	sphingomyelin phosphodiesterase 4	55627			0.178566	-1.28302	0.851548	0.201185	0.554124	↑ in KOvWT	[+19]&[Δ19]	1.32568	-0.492376	-0.996034	0.266977	0.685685	0.422756	0.00886089	0.0796898	0.0534334	0.00886089	[+19]&[Δ19]	-1.81806	-2.32172	0.132246	0.0599275	0.334506	0.116492	0.101699			0.0355399	-0.800891	-1.81579	0.975998	0.504215	0.143405	1	1	0.617197	1	[Δ19]	-0.836431
ENSMUSG00000005907.14	ENSMUSG00000005907	Pex1		71382	MGI:1918632	PEX1	peroxisomal biogenesis factor 1	5189			-0.536792	-0.233857	0.477406	0.767398	0.774769	↓ in KOvWT	[Δ19]	-1.73759	-1.37581	-0.541725	0.0765689	0.160442	0.596108	0.0280872	1	0.0512254	1	[Δ19]	0.361772	1.19586	0.713052	0.24351	1	0.352479	1			-0.92304	-1.82132	-0.578896	0.330347	0.0552798	0.559489	1	1	1	1		-0.898279
ENSMUSG00000005936.19	ENSMUSG00000005936	Kctd20		66989	MGI:1914239	KCTD20	potassium channel tetramerization domain containing 20	222658			-1.45134	-0.353726	0.181171	0.749538	0.43311	↓ in KOvWT	[+19]	-2.39243	0.147576	-3.05165	0.0726318	0.9095	0.0240899	0.00467754	0.00838663	1	1	[+19]	2.54001	-0.659215	0.0568798	0.633928	0.466945	0.216493	0.233544			-1.2813	-1.33957	-2.8096	0.357993	0.337157	0.050507	1	1	1	1		-0.0582658
ENSMUSG00000005947.11	ENSMUSG00000005947	Itgae		16407	MGI:1298377	ITGAE	integrin subunit alpha E	3682			0.403118	-0.86703	0.744659	0.489991	0.762181	↑ in KOvWT	[+19]&[Δ19]	2.21708	1.07578	0.892673	0.0924264	0.420958	0.508851	0.0187173	0.111179	0.0823011	0.0187173	[+19]&[Δ19]	-1.1413	-1.32441	0.379122	0.313286	0.320064	0.337955	0.216495			0.321162	1.95388	-0.809443	0.836948	0.208291	0.608763	1	1	0.858888	1		1.63271
ENSMUSG00000005949.9	ENSMUSG00000005949	Ctns		83429	MGI:1932872	CTNS	cystinosin- lysosomal cystine transporter	1497			0.99872	1.50815	0.375982	0.188061	0.159072			0.342454	-0.0874721	0.161056	0.826519	0.95538	0.918299	1	1	1	1		-0.429926	-0.181398	0.783306	0.90802	1	1	1			1.08195	-0.289714	0.449218	0.465382	0.847169	0.765949	1	0.337832	0.646769	0.48472		-1.37166
ENSMUSG00000005973.6	ENSMUSG00000005973	Rcn1		19672	MGI:104559	RCN1	reticulocalbin 1	5954			-0.00869083	-1.07113	0.99402	0.368526	0.928266			0.23214	1.89613	-2.24258	0.868807	0.172824	0.122404	1	1	0.458235	1	opposite	1.66399	-2.47472	0.232062	0.0885172	0.0819662	0.022244	0.00542988	↑ in Δ+vWT	[+19]&[Δ19]	2.50531	0.605411	-0.754417	0.116073	0.704351	0.638515	0.0027002	0.0609679	0.0125195	0.0027002	[+19]&[Δ19]	-1.8999
ENSMUSG00000006014.16	ENSMUSG00000006014	Prg4		96875	MGI:1891344	PRG4	proteoglycan 4	10216			0.767493	0.608823	0.347796	0.47417	0.337814			0.74109	-0.449741	-0.637298	0.525249	0.702812	0.598016	1	0.349784	0.302839	0.212958		-1.19083	-1.37839	0.311153	0.253004	0.514062	0.362118	0.383846			1.13678	0.61766	0.901066	0.212878	0.500879	0.343297	1	1	1	1		-0.519123
ENSMUSG00000006019.15	ENSMUSG00000006019	Dhx34		71723	MGI:1918973	DHX34	DExH-box helicase 34	9704			0.190522	0.152598	0.823225	0.863578	1			-0.309887	-0.956096	0.413211	0.773829	0.377441	0.711337	1	1	0.834855	1		-0.646209	0.723098	0.551942	0.518344	0.431877	0.756058	0.705595			-0.490173	-0.934213	1.1477	0.626195	0.35505	0.271884	1	1	0.276561	1		-0.444041
ENSMUSG00000006024.13	ENSMUSG00000006024	Napa		108124	MGI:104563	NAPA	NSF attachment protein alpha	8775	yes		0.551425	0.0377289	0.515364	0.965952	1			-0.0584932	-1.28216	-0.364437	0.956131	0.233599	0.74085	1	1	1	1		-1.22367	-0.305944	0.256692	0.781733	0.120193	1	1	↓ in Δ+vWT	[Δ19]	-2.3223	-2.21715	-0.0858682	0.0232303	0.0307328	0.933808	0.00145601	1	0.00170119	1	[Δ19]	0.105148
ENSMUSG00000006057.15	ENSMUSG00000006057	Atp5g1		11951	MGI:107653	ATP5MC1	ATP synthase membrane subunit c locus 1	516			-0.323031	-1.38062	0.751255	0.190082	0.443057			-0.488308	-1.90475	-0.572056	0.711159	0.14866	0.673892	1	1	1	1		-1.41644	-0.0837481	0.282827	0.950878	0.0930903	1	1	↓ in Δ+vWT	[Δ19]	-2.25987	-2.39192	-0.903464	0.0407052	0.0303125	0.432324	0.00252176	1	0.0389968	1	[Δ19]	-0.132052
ENSMUSG00000006127.9	ENSMUSG00000006127	Inpp5k		19062	MGI:1194899	INPP5K	inositol polyphosphate-5-phosphatase K	51763			1.3909	1.04308	0.117378	0.25698	0.0700718	↑ in KOvWT	[+19]&[Δ19]	2.8916	-0.803183	0.563752	0.0169497	0.525847	0.653605	4.68007e-06	0.000197529	0.00286191	4.68007e-06	[+19]&[Δ19]	-3.69478	-2.32785	0.00292634	0.0587062	0.1398	0.253694	0.0774188			0.846201	0.883961	0.28871	0.467816	0.44884	0.810467	1	1	1	1		0.03776
ENSMUSG00000006134.4	ENSMUSG00000006134	Crkl		12929	MGI:104686	CRKL	CRK like proto-oncogene- adaptor protein	1399	yes		-0.359561	-0.806318	0.765629	0.510355	0.814068			-0.0339312	-0.889403	-2.04354	0.982264	0.561284	0.187075	1	1	1	1		-0.855472	-2.00961	0.576874	0.195054	0.647702	0.0730114	0.259714			-0.878029	-0.774892	-2.20291	0.584698	0.629849	0.17171	1	1	1	1		0.103137
ENSMUSG00000006191.17	ENSMUSG00000006191	Cdkal1		68916	MGI:1921765	CDKAL1	CDK5 regulatory subunit associated protein 1 like 1	54901			0.389476	-0.222692	0.639533	0.797557	1	↓ in KOvWT	[+19]&[Δ19]	-1.53669	-0.445809	0.239521	0.11213	0.641379	0.809427	0.00385274	0.0697737	0.0180072	0.00385274	[+19]&[Δ19]	1.09088	1.77621	0.26143	0.0776445	0.407533	0.393448	0.320785			0.548001	-0.334897	0.160629	0.587253	0.740828	0.878872	1	0.47012	1	1		-0.882898
ENSMUSG00000006273.14	ENSMUSG00000006273	Atp6v1b2		11966	MGI:109618	ATP6V1B2	ATPase H+ transporting V1 subunit B2	526	yes		0.06983	0.337856	0.913734	0.6178	1			-1.2128	-0.870365	-0.25602	0.283266	0.441127	0.827419	1	1	0.244251	1		0.342436	0.956781	0.76209	0.415664	1	0.772628	1			-0.465713	-1.69919	-0.172698	0.624355	0.0745351	0.862258	1	1	1	1	[+19]	-1.23348
ENSMUSG00000006281.8	ENSMUSG00000006281	Tep1		21745	MGI:109573	TEP1	telomerase associated protein 1	7011			-0.0807654	-0.263109	0.931005	0.784995	1			-0.22576	0.370737	-0.427624	0.854122	0.761253	0.733366	1	1	1	1		0.596497	-0.201864	0.627085	0.872957	0.963741	1	1			0.816852	-0.7378	-0.644363	0.52147	0.567659	0.625437	1	0.279337	0.309978	0.173646		-1.55465
ENSMUSG00000006288.8	ENSMUSG00000006288	Ttc5		219022	MGI:2683584	TTC5	tetratricopeptide repeat domain 5	91875		[+19]&[Δ19]	0.973799	1.60484	0.226984	0.055389	0.0398672			-0.443373	-0.452174	-0.0583493	0.705499	0.70002	0.961337	1	1	1	1		-0.00880131	0.385023	0.994054	0.750469	1	1	1			0.242561	-0.247358	-0.379462	0.833362	0.830766	0.751079	1	1	1	1		-0.489919
ENSMUSG00000006307.16	ENSMUSG00000006307	Kmt2b		75410	MGI:109565	KMT2B	lysine methyltransferase 2B	9757			0.705071	1.22405	0.268126	0.0664546	0.0559722			-0.165096	-0.110665	0.615214	0.866271	0.910115	0.546115	1	1	0.85944	1		0.0544303	0.78031	0.955811	0.444789	1	0.490946	1	↑ in Δ+vWT	[+19]&[Δ19]	1.05011	0.163914	0.378216	0.189739	0.838414	0.652766	0.042626	0.104763	0.187217	0.042626	[+19]&[Δ19]	-0.886196
ENSMUSG00000006344.17	ENSMUSG00000006344	Ggt5		23887	MGI:1346063	GGT5	gamma-glutamyltransferase 5	2687			0.0716686	-0.513045	0.948362	0.651728	1			0.330295	-0.597252	-2.63236	0.812814	0.671972	0.0704547	1	0.875979	0.36515	0.770201	[Δ19]	-0.927546	-2.96266	0.510801	0.0417616	0.699476	0.00629626	0.249057			0.81853	1.05669	-0.451603	0.573614	0.467348	0.761666	1	1	0.465934	1		0.238161
ENSMUSG00000006356.10	ENSMUSG00000006356	Crip2		68337	MGI:1915587	CRIP2	cysteine rich protein 2	1397			0.643072	0.19418	0.450077	0.82651	0.814836	↑ in KOvWT	[+19]&[Δ19]	0.990288	-0.163329	-0.64316	0.336204	0.876159	0.548695	0.0415351	0.181962	0.106257	0.0415351	[+19]&[Δ19]	-1.15362	-1.63345	0.267058	0.124787	0.653473	0.226789	0.387431			-0.166972	-1.66121	-0.269983	0.873806	0.130678	0.803315	1	1	1	1	[+19]	-1.49424
ENSMUSG00000006369.14	ENSMUSG00000006369	Fbln1		14114	MGI:95487	FBLN1	fibulin 1	2192		[+19]&[Δ19]	1.31036	1.15632	0.0865318	0.146557	0.0271652	↑ in KOvWT	[+19]&[Δ19]	2.56408	0.458431	0.150916	0.0322793	0.704006	0.903374	4.57708e-05	0.00613978	0.00342796	4.57708e-05	[+19]&[Δ19]	-2.10564	-2.41316	0.0785339	0.0505212	0.306185	0.454958	0.289669			0.55311	-1.53482	1.14785	0.637868	0.203506	0.344237	1	0.259321	1	1	[+19]	-2.08793
ENSMUSG00000006395.16	ENSMUSG00000006395	Hyi		68180	MGI:1915430	HYI	hydroxypyruvate isomerase (putative)	81888		[+19]&[Δ19]	2.71342	2.88802	0.00745399	0.00567589	8.61969e-05	↑ in KOvWT		1.63603	2.24796	2.06325	0.237264	0.103582	0.144264	0.00856347	1	1	1		0.611925	0.427211	0.654526	0.760363	0.287364	1	1	↑ in Δ+vWT	[+19]&[Δ19]	3.39158	1.1857	0.958699	0.0107059	0.376654	0.485404	3.71674e-05	0.00531163	0.00331014	3.71674e-05	[+19]&[Δ19]	-2.20589
ENSMUSG00000006456.10	ENSMUSG00000006456	Rbm14		56275	MGI:1929092	RBM14	RNA binding motif protein 14	10432			0.78135	0.912643	0.534251	0.469953	0.504214			0.91216	0.374918	-0.827849	0.564751	0.812914	0.600815	1	1	0.349618	1		-0.537242	-1.74001	0.734441	0.271453	1	0.380426	1			0.344704	0.391983	-0.378439	0.830829	0.808005	0.813557	1	1	1	1		0.0472785
ENSMUSG00000006494.11	ENSMUSG00000006494	Pdk1		228026	MGI:1926119	PDK1	pyruvate dehydrogenase kinase 1	5163			0.520296	0.442564	0.482782	0.567864	0.551929			-0.905812	-0.186369	0.436351	0.348333	0.845922	0.660532	1	0.325098	0.140105	0.108207		0.719443	1.34216	0.458014	0.181016	0.850124	0.354102	0.72508			0.203028	0.081744	0.182031	0.855074	0.941415	0.874818	1	1	1	1		-0.121284
ENSMUSG00000006498.16	ENSMUSG00000006498	Ptbp1		19205	MGI:97791	PTBP1	polypyrimidine tract binding protein 1	5725		[Δ19]	-0.900636	-2.39982	0.403853	0.0355736	0.0965478			-0.531477	0.589898	-1.07446	0.661211	0.618187	0.380685	1	0.514493	1	1		1.12138	-0.542979	0.353179	0.663538	0.471775	1	1			-0.515472	-1.23349	0.707866	0.705455	0.372967	0.608634	1	1	0.586925	1		-0.718019
ENSMUSG00000006522.17	ENSMUSG00000006522	Itih3		16426	MGI:96620	ITIH3	inter-alpha-trypsin inhibitor heavy chain 3	3699		[Δ19]	0.785511	1.75477	0.322712	0.0338567	0.0635705			-0.256532	-0.214971	0.825817	0.817325	0.846499	0.471219	1	1	0.677222	1		0.0415603	1.08235	0.970245	0.346481	1	0.334316	1			0.103421	-0.333336	0.599067	0.927873	0.770992	0.613035	1	1	1	1		-0.436756
ENSMUSG00000006673.14	ENSMUSG00000006673	Qrich1		69232	MGI:1916482	QRICH1	glutamine rich 1	54870			0.81527	0.469573	0.236834	0.515509	0.28301	↓ in KOvWT	[+19]&[Δ19]	-1.18864	-0.173391	0.378918	0.21368	0.854454	0.698909	0.0163154	0.126812	0.0538275	0.0163154	[+19]&[Δ19]	1.01525	1.56756	0.289932	0.114428	0.654809	0.330759	0.485672			-0.489043	-0.485544	0.139272	0.536439	0.540017	0.865334	1	1	0.48239	1		0.00349936
ENSMUSG00000006699.17	ENSMUSG00000006699	Cdc42		12540	MGI:106211	CDC42	cell division cycle 42	998	yes		-0.0235496	-0.132348	0.977322	0.878409	1			-0.768989	-1.18784	-0.163342	0.504011	0.302083	0.891359	1	1	0.623439	1		-0.418848	0.605646	0.716004	0.612626	1	1	1	↓ in Δ+vWT	[Δ19]	-1.48855	-1.74129	0.0823938	0.148669	0.0911965	0.938977	0.0287676	1	0.0429947	1	[Δ19]	-0.252736
ENSMUSG00000006705.13	ENSMUSG00000006705	Pknox1		18771	MGI:1201409	PKNOX1	PBX/knotted 1 homeobox 1	5316		[+19]&[Δ19]	2.39069	2.8653	0.0344387	0.0127953	0.00111552	↑ in KOvWT		1.28692	2.0665	2.42868	0.366777	0.143974	0.0898636	0.0275405	1	1	1		0.779576	1.14176	0.577325	0.420472	0.260136	0.130221	0.0761894	↑ in Δ+vWT	[+19]&[Δ19]	3.70353	1.07511	2.16581	0.00690869	0.443753	0.124733	0.000669062	0.00170038	0.03488	0.000669062	[+19]&[Δ19]	-2.62842
ENSMUSG00000006740.14	ENSMUSG00000006740	Kif5b		16573	MGI:1098268	KIF5B	kinesin family member 5B	3799			-1.04408	0.0495234	0.254732	0.958574	0.736055			-1.04837	-1.88065	-0.175737	0.395814	0.127715	0.890674	1	1	0.396697	1		-0.832278	0.872637	0.500272	0.494913	0.197184	0.959924	0.66945			-1.33194	-1.06898	0.0839924	0.257706	0.363676	0.945248	1	1	0.127359	1		0.262958
ENSMUSG00000006764.8	ENSMUSG00000006764	Tph2		216343	MGI:2651811	TPH2	tryptophan hydroxylase 2	121278			1.269	-0.65098	0.305446	0.605673	0.415069	↑ in KOvWT	[+19]&[Δ19]	2.29431	-0.318546	-0.647114	0.144827	0.839988	0.682558	0.00128482	0.0291942	0.0214975	0.00128482	[+19]&[Δ19]	-2.61286	-2.94143	0.0968094	0.0625251	0.438794	0.277574	0.256592			-0.562883	0.0422158	-0.762506	0.718786	0.978454	0.619757	1	1	1	1		0.605099
ENSMUSG00000006784.14	ENSMUSG00000006784	Ttc25		74407	MGI:1921657	TTC25	outer dynein arm docking complex subunit 4	83538		[Δ19]	-0.558716	-2.0095	0.469151	0.0144864	0.116953			-0.219945	-0.23806	-0.559801	0.829486	0.81576	0.596042	1	1	1	1		-0.0181145	-0.339856	0.985923	0.748666	1	1	1			-1.09487	-0.32121	-2.64525	0.310867	0.764783	0.0197973	1	0.30878	1	1	[Δ19]	0.773663
ENSMUSG00000006906.10	ENSMUSG00000006906	Stambp		70527	MGI:1917777	STAMBP	STAM binding protein	10617			0.28292	-0.267545	0.740919	0.764338	1			-0.968915	-1.35146	-0.676874	0.417803	0.258878	0.584511	1	1	1	1		-0.382549	0.292041	0.749709	0.813784	1	1	1			-0.16662	-0.862661	-0.0417574	0.874587	0.414469	0.969742	1	1	1	1		-0.696041
ENSMUSG00000006931.15	ENSMUSG00000006931	P3h4		66180	MGI:1913430	P3H4	prolyl 3-hydroxylase family member 4 (inactive)	10609			0.813127	-0.339982	0.364115	0.716466	0.583828	↑ in KOvWT	[+19]&[Δ19]	2.21056	-0.787835	0.734834	0.0534985	0.502039	0.536357	0.000675354	0.00200934	0.0347427	0.000675354	[+19]&[Δ19]	-2.99839	-1.47572	0.00989456	0.210102	0.131038	0.2786	0.0839018			-0.0496471	-1.35191	0.536457	0.965646	0.251583	0.651136	1	1	1	1		-1.30226
ENSMUSG00000006932.17	ENSMUSG00000006932	Ctnnb1		12387	MGI:88276	CTNNB1	catenin beta 1	1499	yes	[+19]&[Δ19]	1.55996	2.26153	0.0651559	0.00993189	0.00281909	↓ in KOvWT	[+19]&[Δ19]	-1.02694	1.35887	1.35457	0.424546	0.280949	0.296598	0.0290171	0.118483	0.122419	0.0290171	[+19]&[Δ19]	2.38581	2.38151	0.0622469	0.0702661	0.0588917	0.0672948	0.0079615			0.973919	-0.31957	1.06895	0.456709	0.808393	0.427695	1	0.304764	1	1		-1.29349
ENSMUSG00000006941.5	ENSMUSG00000006941	Eif1b		68969	MGI:1916219	EIF1B	eukaryotic translation initiation factor 1B	10289			0.00693954	0.0278262	0.993662	0.975612	1			-0.502943	-1.68229	-0.630602	0.700981	0.19938	0.640512	1	1	1	1		-1.17934	-0.127659	0.368446	0.924703	0.161213	1	1	↓ in Δ+vWT		-1.6447	-1.49336	-1.21995	0.12879	0.167804	0.27931	0.00809719	1	1	1		0.151334
ENSMUSG00000007038.5	ENSMUSG00000007038	Neu1		18010	MGI:97305	NEU1	neuraminidase 1	4758		[+19]&[Δ19]	-1.28477	-3.69134	0.209711	0.000496955	0.0220937			-0.259591	0.472941	-4.01944	0.820175	0.678716	0.000723003	1	0.89966	1	1	[Δ19]	0.732532	-3.75985	0.521212	0.00156718	0.719913	2.62248e-06	0.259139			0.00836547	0.420598	-3.76013	0.994513	0.729497	0.00291827	1	1	0.497372	1	[Δ19]	0.412232
ENSMUSG00000007080.14	ENSMUSG00000007080	Pole		18973	MGI:1196391	POLE	DNA polymerase epsilon- catalytic subunit	5426			0.0539525	-1.08954	0.954449	0.270487	0.750234	↑ in KOvWT	[Δ19]	1.51171	1.39336	-0.806663	0.141638	0.176025	0.454345	0.014643	1	0.014643	1	[Δ19]	-0.118349	-2.31838	0.907226	0.0294937	1	0.11705	1			0.20204	0.993697	-1.20203	0.859118	0.380015	0.311889	1	1	0.599534	1		0.791657
ENSMUSG00000007097.14	ENSMUSG00000007097	Atp1a2		98660	MGI:88106	ATP1A2	ATPase Na+/K+ transporting subunit alpha 2	477			0.42036	0.967044	0.578392	0.222001	0.320314			0.756932	-0.871624	0.254773	0.506034	0.444163	0.829557	1	0.217004	1	1		-1.62856	-0.502159	0.15276	0.671314	0.178158	1	1			-0.624237	-1.55752	0.592229	0.519994	0.10891	0.559455	1	1	0.281815	1		-0.933288
ENSMUSG00000007107.6	ENSMUSG00000007107	Atp1a4		27222	MGI:1351335	ATP1A4	ATPase Na+/K+ transporting subunit alpha 4	480			-1.00472	1.46958	0.384354	0.1997	0.17056			0.878745	0.087363	-2.22755	0.518741	0.949466	0.120341	1	0.584866	0.150141	0.270118	[Δ19]	-0.791382	-3.1063	0.562801	0.0292398	1	0.0111872	0.51125			-1.15553	0.430744	0.0214858	0.437922	0.770789	0.988592	1	0.26144	0.381059	0.206403		1.58628
ENSMUSG00000007207.10	ENSMUSG00000007207	Stx1a		20907	MGI:109355	STX1A	syntaxin 1A	6804	yes		-1.15055	-0.483082	0.23736	0.629235	0.375493			-0.780819	-1.53285	-1.18155	0.536372	0.228525	0.361987	1	1	1	1		-0.752027	-0.400733	0.557193	0.758592	0.308677	1	1	↓ in Δ+vWT		-1.37464	-2.66279	-1.61497	0.248822	0.0298255	0.188608	0.00904436	1	1	1		-1.28815
ENSMUSG00000007279.14	ENSMUSG00000007279	Scube2		56788	MGI:1928765	SCUBE2	signal peptide- CUB domain and EGF like domain containing 2	57758			2.8641	-0.174306	1	1	1	↑ in KOvWT	[+19]&[Δ19]	1.79858	-0.307115	-3.6128	0.163461	0.815162	0.00988113	0.00122924	0.036207	0.013376	0.00122924	[+19]&[Δ19]	-2.1057	-5.41138	0.105637	9.93407e-05	0.423935	4.98049e-05	0.0898817			-0.101396	1.7716	-2.77758	0.941397	0.19543	0.0545277	1	0.618676	1	1	opposite	1.873
ENSMUSG00000007411.16	ENSMUSG00000007411	Mark3		17169	MGI:1341865	MARK3	microtubule affinity regulating kinase 3	4140			0.104858	0.345834	0.897176	0.683333	1			-0.923053	-0.361967	0.403452	0.392294	0.737194	0.719588	1	1	0.1987	1		0.561086	1.3265	0.603167	0.238104	1	0.458587	1			-0.248496	1.94185	0.392483	0.818335	0.0725755	0.727918	1	0.370821	0.963657	0.890416	[+19]&[Δ19]	2.19035
ENSMUSG00000007589.9	ENSMUSG00000007589	Tinf2		28113	MGI:107246	TINF2	TERF1 interacting nuclear factor 2	26277			-0.206963	0.221401	0.786738	0.781379	1			-0.700419	-1.24065	0.0260595	0.552214	0.293738	0.98292	1	1	0.60937	1		-0.540229	0.726478	0.64855	0.551752	1	1	1	↓ in Δ+vWT	[Δ19]	-1.77953	-1.30792	0.140389	0.0688593	0.179597	0.889188	0.00823621	1	0.00823621	1	[Δ19]	0.47161
ENSMUSG00000007594.10	ENSMUSG00000007594	Hapln4		330790	MGI:2679531	HAPLN4	hyaluronan and proteoglycan link protein 4	404037			0.120328	-0.619634	0.890567	0.497956	0.963999			0.266777	-1.43005	-1.13255	0.831387	0.268111	0.38002	1	0.520796	0.615889	0.646026		-1.69683	-1.39932	0.189198	0.278468	0.104566	0.216803	0.051639			0.475129	-1.51439	-2.1813	0.713658	0.258115	0.110283	1	0.36034	0.292086	0.21283	[+19]&[Δ19]	-1.98952
ENSMUSG00000007603.9	ENSMUSG00000007603	Dus3l		224907	MGI:2147092	DUS3L	dihydrouridine synthase 3 like	56931		[+19]&[Δ19]	-2.11191	-1.75041	0.0189075	0.0615785	0.00323899	↓ in KOvWT		-2.10158	-2.62527	-1.65585	0.0706889	0.0239773	0.170357	0.000562207	1	1	1		-0.523686	0.445728	0.652573	0.71215	1	1	1	↓ in Δ+vWT	[Δ19]	-2.23133	-2.97408	-1.00627	0.0515653	0.00948287	0.39874	0.00186344	1	0.0633407	1	[Δ19]	-0.742746
ENSMUSG00000007613.15	ENSMUSG00000007613	Tgfbr1		21812	MGI:98728	TGFBR1	transforming growth factor beta receptor 1	7046		[+19]&[Δ19]	1.32713	1.26156	0.0769528	0.105995	0.016735			-1.38983	-1.75241	-0.335024	0.270948	0.168645	0.790562	1	1	0.235252	1		-0.362575	1.05481	0.781106	0.414985	1	0.726672	1			0.733056	-1.46506	1.25405	0.488838	0.185663	0.251834	1	0.142546	1	1	[+19]	-2.19811
ENSMUSG00000007617.18	ENSMUSG00000007617	Homer1		26556	MGI:1347345	HOMER1	homer scaffold protein 1	9456	yes		0.837238	1.05455	0.317166	0.226934	0.148022			-0.318733	-0.48414	0.873603	0.785507	0.679493	0.471122	1	1	0.617661	1		-0.165406	1.19234	0.887908	0.325943	1	0.317657	1	↑ in Δ+vWT	[+19]&[Δ19]	2.85245	-0.563995	0.464968	0.0169201	0.637708	0.70782	3.73352e-06	0.000224417	0.00250817	3.73352e-06	[+19]&[Δ19]	-3.41644
ENSMUSG00000007653.12	ENSMUSG00000007653	Gabrb2		14401	MGI:95620	GABRB2	gamma-aminobutyric acid type A receptor subunit beta2	2561	yes		0.483601	0.791611	0.481241	0.269574	0.281862			-0.415299	0.245169	1.12278	0.650165	0.787622	0.234203	1	0.628671	0.285461	0.417819		0.660468	1.53808	0.471149	0.105429	0.792252	0.0576752	0.361188			0.0682326	0.878829	0.841817	0.945475	0.377058	0.417215	1	1	1	1		0.810596
ENSMUSG00000007659.18	ENSMUSG00000007659	Bcl2l1		12048	MGI:88139	BCL2L1	BCL2 like 1	598		[+19]	1.47655	0.702024	0.044606	0.362024	0.0826738			-0.0423635	-1.27409	-0.487634	0.971147	0.281056	0.687223	1	1	1	1		-1.23173	-0.44527	0.298132	0.71354	0.167729	1	1			-0.867539	-0.480192	-0.745899	0.391409	0.634399	0.477055	1	1	1	1		0.387346
ENSMUSG00000007670.10	ENSMUSG00000007670	Khsrp		16549	MGI:1336214	KHSRP	KH-type splicing regulatory protein	8570			-0.084689	0.567029	0.917086	0.500581	1			-0.497235	-1.5718	-1.2274	0.574862	0.0864132	0.178315	1	1	1	1	[+19]&[Δ19]	-1.07456	-0.730168	0.247851	0.429997	0.0558661	0.185022	0.0290135	↓ in Δ+vWT		-1.24192	-1.4892	-1.41054	0.250778	0.172075	0.205883	0.0187545	1	1	1		-0.247282
ENSMUSG00000007783.10	ENSMUSG00000007783	Cpt1c		78070	MGI:2446526	CPT1C	carnitine palmitoyltransferase 1C	126129	yes		0.614759	0.668264	0.415171	0.397618	0.330313			-0.326945	2.18445	0.670442	0.781531	0.0637586	0.583674	1	0.331814	0.715857	0.548807	[+19]&[Δ19]	2.51139	0.997387	0.0331029	0.415012	0.00469108	0.498686	0.126694			0.0513851	-0.787429	0.651242	0.957836	0.41816	0.521884	1	0.906181	1	1		-0.838814
ENSMUSG00000007817.15	ENSMUSG00000007817	Zmiz1		328365	MGI:3040693	ZMIZ1	zinc finger MIZ-type containing 1	57178			1.19843	0.757027	0.130296	0.360436	0.120409	↓ in KOvWT	[+19]&[Δ19]	-0.793414	0.878806	0.184239	0.353225	0.296806	0.834245	0.038232	0.0811835	0.195338	0.038232	[+19]&[Δ19]	1.67222	0.977653	0.0497231	0.271815	0.0600412	0.611684	0.225607			0.626276	-0.380407	1.22977	0.518349	0.696161	0.224171	1	0.334967	1	1		-1.00668
ENSMUSG00000007827.10	ENSMUSG00000007827	Ankrd26		232339	MGI:1917887	ANKRD26	ankyrin repeat domain 26	22852			-0.69059	-0.540774	0.395827	0.524571	0.423566			-1.86904	-1.26887	-0.590513	0.103369	0.268766	0.620475	1	0.248105	0.0749649	0.0521872		0.600175	1.27853	0.601053	0.283838	0.378292	0.408891	0.309829			-1.01038	-1.58055	-0.669262	0.344422	0.139198	0.548371	1	1	1	1		-0.57017
ENSMUSG00000007836.6	ENSMUSG00000007836	Hnrnpa0		77134	MGI:1924384	HNRNPA0	heterogeneous nuclear ribonucleoprotein A0	10949	yes		0.4299	0.230463	0.505138	0.731456	0.764581			-0.166135	-0.0379791	-0.897402	0.869992	0.970091	0.390149	1	1	1	1		0.128156	-0.731267	0.900137	0.487053	1	0.384742	1	↓ in Δ+vWT		-0.831815	-1.45194	-1.55017	0.398681	0.151167	0.130581	0.0424063	1	1	1		-0.620121
ENSMUSG00000007850.16	ENSMUSG00000007850	Hnrnph1		59013	MGI:1891925	HNRNPH1	heterogeneous nuclear ribonucleoprotein H1	3187	yes		0.255804	-0.131585	0.707592	0.854165	1	↓ in KOvWT		-1.44731	-1.50254	-1.12732	0.11462	0.10152	0.239234	0.00369497	1	1	1		-0.0552271	0.319993	0.952165	0.739082	1	1	1			-0.936051	-1.40239	-0.927876	0.331542	0.146125	0.3574	1	1	1	1		-0.466341
ENSMUSG00000007989.7	ENSMUSG00000007989	Fzd3		14365	MGI:108476	FZD3	frizzled class receptor 3	7976			-0.0613642	0.499618	0.936147	0.531554	1			-0.534411	-0.965407	-0.854722	0.602344	0.348207	0.422081	1	1	1	1		-0.430996	-0.320311	0.676657	0.764404	1	1	1			-0.881732	-1.0612	-1.1136	0.36583	0.277547	0.272853	1	1	1	1		-0.179468
ENSMUSG00000008036.11	ENSMUSG00000008036	Ap2s1		232910	MGI:2141861	AP2S1	adaptor related protein complex 2 subunit sigma 1	1175	yes		0.0787137	-0.698756	0.933206	0.474987	0.991503			-0.0489584	-1.51624	-1.03934	0.96815	0.230082	0.408622	1	1	1	1		-1.46729	-0.990379	0.247718	0.433263	0.114147	0.354386	0.109761	↓ in Δ+vWT		-1.38826	-1.50605	-1.16092	0.251107	0.218761	0.343937	0.0413072	1	1	1		-0.117787
ENSMUSG00000008167.14	ENSMUSG00000008167	Fbxw9		68628	MGI:1915878	FBXW9	F-box and WD repeat domain containing 9	84261		[+19]&[Δ19]	1.08076	2.01446	0.140697	0.00785807	0.0110342			-0.378791	-0.327426	0.17159	0.729625	0.764909	0.877097	1	1	1	1		0.0513658	0.550381	0.963047	0.624052	1	1	1			0.459822	-0.0513424	0.0586495	0.67589	0.963052	0.958942	1	1	1	1		-0.511165
ENSMUSG00000008301.11	ENSMUSG00000008301	Phax		56698	MGI:1891839	PHAX	phosphorylated adaptor for RNA export	51808			-0.569736	-0.569505	0.48739	0.506374	0.493783			-1.50575	-1.84414	-0.835728	0.249376	0.158338	0.535408	1	1	0.377292	1		-0.33839	0.670027	0.795765	0.619291	1	0.666665	1	↓ in Δ+vWT	[Δ19]	-1.65331	-1.2817	-0.840943	0.127379	0.237246	0.45715	0.0281586	1	0.180005	1	[Δ19]	0.371612
ENSMUSG00000008305.18	ENSMUSG00000008305	Tle1		21885	MGI:104636	TLE1	TLE family member 1- transcriptional corepressor	7088			0.452021	0.727472	0.545534	0.353029	0.403708			-0.916791	-1.13662	-0.594656	0.449869	0.348901	0.636214	1	1	1	1		-0.219826	0.322135	0.856283	0.797828	1	1	1	↓ in Δ+vWT		-1.37459	-1.97098	-0.953726	0.195215	0.0634175	0.388967	0.0208243	1	1	1		-0.596397
ENSMUSG00000008333.12	ENSMUSG00000008333	Snrpb2		20639	MGI:104805	SNRPB2	small nuclear ribonucleoprotein polypeptide B2	6629			-0.063172	0.463847	0.950491	0.659208	1			-0.702762	-1.26995	-0.233035	0.588267	0.328137	0.861846	1	1	1	1		-0.567186	0.469727	0.662428	0.725848	1	1	1			-1.11504	-1.38246	-0.0519919	0.34235	0.23925	0.965991	1	1	0.263509	1		-0.267419
ENSMUSG00000008348.9	ENSMUSG00000008348	Ubc		22190	MGI:98889	UBC	ubiquitin C	7316		[Δ19]	-0.542714	-2.02884	0.501828	0.0163229	0.13424	↓ in KOvWT		-1.49974	-2.95593	-1.72883	0.196975	0.0110333	0.152217	0.00341147	1	1	1	[+19]	-1.45619	-0.229086	0.210631	0.849556	0.0245676	1	1	↓ in Δ+vWT	[Δ19]	-3.40841	-3.68437	-2.75599	0.00193048	0.000805873	0.0160904	1.37978e-08	1	0.163078	1	[Δ19]	-0.275964
ENSMUSG00000008429.8	ENSMUSG00000008429	Herpud2		80517	MGI:1915393	HERPUD2	HERPUD family member 2	64224		[Δ19]	-0.957755	-3.5717	0.35135	0.000774108	0.0619958			-0.367803	-0.656414	-3.74411	0.765099	0.593872	0.00332638	1	1	1	1	[Δ19]	-0.288612	-3.37631	0.814645	0.0081134	1	6.54343e-05	1			0.211291	0.561471	-4.05223	0.858943	0.636736	0.0010412	1	1	0.369373	1	[Δ19]	0.35018
ENSMUSG00000008489.18	ENSMUSG00000008489	Elavl2		15569	MGI:1100887	ELAVL2	ELAV like RNA binding protein 2	1993	yes		0.158294	0.85976	0.805346	0.19858	0.503934			-0.107867	-0.874282	0.568567	0.911335	0.370915	0.570619	1	1	0.997571	1		-0.766415	0.676433	0.434334	0.501159	0.324213	0.574354	0.403712			0.75523	-0.285499	-0.182198	0.484952	0.792648	0.871585	1	0.337434	0.395451	0.26856		-1.04073
ENSMUSG00000008496.19	ENSMUSG00000008496	Pou2f2		18987	MGI:101897	POU2F2	POU class 2 homeobox 2	5452			0.554687	-0.456934	0.591552	0.670906	0.7969			0.518316	1.10995	-3.22549	0.66559	0.348546	0.0155815	1	1	0.224738	1	[Δ19]	0.591639	-3.74381	0.615349	0.00484041	0.464547	0.000208527	0.107999	↓ in Δ+vWT	[+19]&[Δ19]	-2.09654	-0.159976	-1.05002	0.136131	0.908198	0.459349	0.0262394	0.0468211	0.182261	0.0262394	[+19]&[Δ19]	1.93656
ENSMUSG00000008575.17	ENSMUSG00000008575	Nfib		18028	MGI:103188	NFIB	nuclear factor I B	4781			0.822139	1.11593	0.339863	0.214043	0.153406			-0.932443	-0.563948	0.654548	0.406881	0.615834	0.57539	1	1	0.169141	1		0.368495	1.58699	0.743209	0.174738	1	0.281346	1			0.293292	0.124594	0.635886	0.792314	0.910944	0.583638	1	1	1	1		-0.168698
ENSMUSG00000008604.11	ENSMUSG00000008604	Ubqln4		94232	MGI:2150152	UBQLN4	ubiquilin 4	56893			0.0120315	-0.142884	0.989088	0.875107	1			0.74818	2.53384	0.565952	0.539414	0.0361447	0.651554	1	1	1	1	[+19]	1.78566	-0.182227	0.138334	0.884014	0.0152214	1	1			-0.44956	-0.154816	-1.35491	0.683956	0.888349	0.238299	1	1	1	1		0.294744
ENSMUSG00000008734.9	ENSMUSG00000008734	Gprc5b		64297	MGI:1927596	GPRC5B	G protein-coupled receptor class C group 5 member B	51704			0.653234	0.408516	0.480156	0.670765	0.662309			0.285715	-1.64604	-0.158262	0.808131	0.16679	0.89664	1	0.416668	1	1	[+19]	-1.93176	-0.443977	0.104742	0.71558	0.0368647	1	1			-0.390828	-0.00504167	0.222572	0.73414	0.996501	0.851938	1	1	0.899741	1		0.385786
ENSMUSG00000008874.3	ENSMUSG00000008874	Clec3a		403395	MGI:2685642	CLEC3A	C-type lectin domain family 3 member A	10143	yes		1.61483	0	0.179044	1	0.695072			0	0	0	1	1	1	1	1	1	1		0	0	1	1	1	1	1			0	0.716523	0	1	0.646708	1	1	1	1	1		0.849923
ENSMUSG00000008999.7	ENSMUSG00000008999	Bmp7		12162	MGI:103302	BMP7	bone morphogenetic protein 7	655			0.608045	0.317351	0.572103	0.774142	0.906188	↑ in KOvWT	[+19]&[Δ19]	1.9839	-1.68588	-0.860995	0.138757	0.22263	0.534011	0.000348623	0.0106956	0.0157098	0.000348623	[+19]&[Δ19]	-3.66979	-2.8449	0.00750063	0.0384995	0.02648	0.163884	0.0181193			0.811115	-1.52142	0.460711	0.57036	0.295469	0.75276	1	0.229721	1	1		-2.33253
ENSMUSG00000009070.14	ENSMUSG00000009070	Rsph14		71236	MGI:1918486	RSPH14	radial spoke head 14 homolog	27156		[+19]&[Δ19]	-1.0161	-2.64433	0.266062	0.00616852	0.0370548	↓ in KOvWT		-1.80506	-3.61838	-5.55539	0.162065	0.00640691	7.06915e-05	0.000373608	1	1	1	[+19]&[Δ19]	-1.81332	-3.75033	0.178377	0.0080302	0.0170725	3.28122e-05	0.000146296	↓ in Δ+vWT		-3.59931	-4.10991	-4.07943	0.00530557	0.00186062	0.00219623	1.44806e-09	1	1	1		-0.5106
ENSMUSG00000009112.4	ENSMUSG00000009112	Bcl2l13		94044	MGI:2136959	BCL2L13	BCL2 like 13	23786			0.935269	-0.156638	0.331468	0.876476	0.729564			0.402016	2.14906	0.376298	0.747993	0.0783571	0.765619	1	1	1	1	[+19]	1.74704	-0.0257178	0.151651	0.983717	0.0264518	1	1			-0.351263	0.756468	0.169533	0.802737	0.586916	0.905185	1	0.75581	1	1		1.10773
ENSMUSG00000009216.7	ENSMUSG00000009216	Fam163b		109349	MGI:1926106	FAM163B	family with sequence similarity 163 member B	642968			0.982949	-0.643508	0.243341	0.474338	0.257532			-0.306935	-0.987876	-1.7435	0.81384	0.45357	0.192519	1	1	1	1		-0.680941	-1.43657	0.609112	0.287591	0.564646	0.115253	0.231131	↓ in Δ+vWT	[+19]&[Δ19]	-2.19771	-0.336958	-1.06275	0.0940078	0.793078	0.419734	0.0119039	0.0319324	0.122365	0.0119039	[+19]&[Δ19]	1.86075
ENSMUSG00000009292.18	ENSMUSG00000009292	Trpm2		28240	MGI:1351901	TRPM2	transient receptor potential cation channel subfamily M member 2	7226			0.757838	0.667896	0.370974	0.448662	0.335902			-0.399759	-0.0176982	1.66609	0.695085	0.986095	0.110778	1	1	0.277315	1	[Δ19]	0.382061	2.06585	0.708942	0.049649	1	0.0128683	1			1.06275	-0.364663	0.695696	0.231113	0.685688	0.452883	1	0.058046	1	1		-1.42741
ENSMUSG00000009378.4	ENSMUSG00000009378	Slc16a12		240638	MGI:2147716	SLC16A12	solute carrier family 16 member 12	387700		[+19]	-2.53084	-1.07462	0.0327976	0.363222	0.0784157	↓ in KOvWT	[+19]	-2.29413	-0.750218	-3.12028	0.121009	0.608441	0.0378394	0.0126164	0.0886979	1	1	[+19]	1.54392	-0.826142	0.300175	0.587816	0.412792	0.195722	0.185145	↓ in Δ+vWT		-2.97597	-2.68869	-3.72623	0.0498754	0.0773675	0.0163386	5.29164e-05	1	1	1		0.287279
ENSMUSG00000009394.13	ENSMUSG00000009394	Syn2		20965	MGI:103020	SYN2	synapsin II	6854	yes		-0.621999	-0.860665	0.462378	0.329797	0.313771	↓ in KOvWT	[Δ19]	-1.5593	-2.25439	-0.881659	0.191117	0.0587827	0.476172	0.0312249	1	0.300409	1	[Δ19]	-0.695092	0.677638	0.560158	0.584008	0.191544	0.561991	0.283908	↓ in Δ+vWT	[+19]&[Δ19]	-1.9756	-0.0553847	-0.828563	0.0678476	0.959166	0.462757	0.0033218	0.0103356	0.0711727	0.0033218	[+19]&[Δ19]	1.92022
ENSMUSG00000009406.13	ENSMUSG00000009406	Elk1		13712	MGI:101833	ELK1	ETS transcription factor ELK1	2002			0.890541	-0.0672573	0.279489	0.937815	0.740915			0.0882403	0.0358841	0.995723	0.941348	0.976148	0.417252	1	1	1	1		-0.0523562	0.907482	0.965288	0.460705	1	0.385404	1	↓ in Δ+vWT	[+19]&[Δ19]	-1.68336	0.175833	-0.541244	0.203187	0.892355	0.685998	0.0307754	0.0657479	0.182346	0.0307754	[+19]&[Δ19]	1.85919
ENSMUSG00000009418.15	ENSMUSG00000009418	Nav1		215690	MGI:2183683	NAV1	neuron navigator 1	89796			0.546853	0.478499	0.452892	0.530754	0.483781			-0.861575	-0.833983	0.437661	0.292745	0.308471	0.60882	1	1	0.0893655	1		0.0275923	1.29924	0.973222	0.130021	1	0.272943	1			-0.0587027	-1.04726	-0.0693041	0.947055	0.237346	0.940366	1	1	1	1		-0.988555
ENSMUSG00000009470.17	ENSMUSG00000009470	Tnpo1		238799	MGI:2681523	TNPO1	transportin 1	3842		[+19]&[Δ19]	1.32929	1.176	0.0997936	0.16236	0.0343622			-0.021415	1.01628	0.978586	0.983375	0.318466	0.354281	1	0.836718	0.882999	1		1.0377	1	0.310239	0.345533	0.197635	0.24487	0.0979051	↑ in Δ+vWT		1.12518	3.29039	0.902709	0.303662	0.00254149	0.427428	0.0468803	1	1	1	[+19]	2.16522
ENSMUSG00000009535.13	ENSMUSG00000009535	Rnmt		67897	MGI:1915147	RNMT	RNA guanine-7 methyltransferase	8731			0.0487731	0.059613	0.95588	0.948243	1			-0.602039	-0.89526	-0.0206551	0.595887	0.430414	0.986037	1	1	0.742093	1		-0.293221	0.581384	0.796281	0.622385	1	1	1			-1.39751	-0.95497	0.0864957	0.185421	0.365389	0.937368	1	1	0.0659932	1		0.442542
ENSMUSG00000009563.16	ENSMUSG00000009563	Tor2a		30933	MGI:1353596	TOR2A	torsin family 2 member A	27433			1.3814	-1.28264	1	1	1			0.428682	0.397346	-1.84177	0.782955	0.798466	0.240594	1	1	0.433334	1		-0.0313362	-2.27045	0.983934	0.147995	1	0.0755005	1			0.234154	1.72644	-3.06059	0.863322	0.204208	0.0291551	1	1	0.389112	1	opposite	1.49229
ENSMUSG00000009569.14	ENSMUSG00000009569	Mrtfb		239719	MGI:3050795	MRTFB	myocardin related transcription factor B	57496			0.442906	-0.246339	0.615964	0.788866	0.986774			-1.54662	-1.33866	-0.287346	0.190847	0.257469	0.814666	1	1	0.122813	1		0.207963	1.25928	0.86051	0.304759	1	0.626556	1			-0.53964	-1.42195	-0.590809	0.649434	0.231265	0.631816	1	1	1	1		-0.882308
ENSMUSG00000009621.18	ENSMUSG00000009621	Vav2		22325	MGI:102718	VAV2	vav guanine nucleotide exchange factor 2	7410			0.770533	-1.03603	0.509834	0.393418	0.407932			1.42999	0.981473	1.40333	0.278842	0.460116	0.295669	1	1	1	1		-0.448515	-0.0266571	0.730874	0.983862	1	1	1			0.995756	2.29756	-0.278277	0.476068	0.0975239	0.846518	1	1	0.357106	1		1.3018
ENSMUSG00000009647.13	ENSMUSG00000009647	Mcu		215999	MGI:3026965	MCU	mitochondrial calcium uniporter	90550			0.502384	0.465593	0.511419	0.560279	0.574268	↓ in KOvWT	[+19]&[Δ19]	-1.44034	-0.213017	-0.191333	0.0830822	0.793923	0.821181	0.00136074	0.0252632	0.0269047	0.00136074	[+19]&[Δ19]	1.22733	1.24901	0.141698	0.148886	0.437694	0.470515	0.412422			0.211395	-1.01902	-0.252242	0.816576	0.268033	0.79126	1	0.497031	1	1		-1.23042
ENSMUSG00000009733.9	ENSMUSG00000009733	Tfcp2		21422	MGI:98509	TFCP2	transcription factor CP2	7024			0.991243	0.748364	0.141972	0.28983	0.0932265			0.412316	0.0147743	0.37729	0.654838	0.98726	0.694065	1	1	1	1		-0.397542	-0.0350262	0.667304	0.970858	1	1	1			0.788163	2.80239	-0.150956	0.419815	0.00400118	0.882518	1	1	0.301184	1	[+19]	2.01423
ENSMUSG00000009741.15	ENSMUSG00000009741	Ubp1		22221	MGI:104889	UBP1	upstream binding protein 1	7342			0.311882	-0.239222	0.628849	0.724281	0.915481			-0.561605	-0.419215	-1.56316	0.508912	0.621879	0.0794761	1	1	1	1		0.14239	-1.00155	0.867173	0.261831	1	0.0582453	1			-0.0901256	0.076865	-1.22112	0.914021	0.926624	0.163811	1	1	1	1		0.166991
ENSMUSG00000009863.14	ENSMUSG00000009863	Sdhb		67680	MGI:1914930	SDHB	succinate dehydrogenase complex iron sulfur subunit B	6390			-0.266137	-0.866155	0.741946	0.305241	0.5483			-0.964796	-1.87237	-0.383773	0.437452	0.13185	0.765399	1	1	0.592853	1		-0.907573	0.581023	0.465168	0.651449	0.178215	1	0.694096			0.399563	-2.67527	-0.216462	0.730322	0.0210336	0.85751	1	0.27256	0.89739	0.684391	[+19]	-3.07483
ENSMUSG00000009907.17	ENSMUSG00000009907	Vps4b		20479	MGI:1100499	VPS4B	vacuolar protein sorting 4 homolog B	9525			0.176201	0.155526	0.818045	0.845893	1	↓ in KOvWT	[Δ19]	-1.53352	-1.874	0.353359	0.165105	0.0910441	0.7557	0.0328061	1	0.0350736	1	[Δ19]	-0.340481	1.88688	0.761126	0.0997484	1	0.365896	1			-1.18983	-1.0156	0.21814	0.263701	0.339881	0.843166	1	1	0.109176	1		0.174232
ENSMUSG00000009995.17	ENSMUSG00000009995	Taz		66826	MGI:109626	TAZ	tafazzin	6901		[+19]&[Δ19]	1.22409	1.50431	0.0618657	0.0285574	0.00408817			0.545375	0.967962	0.528513	0.606434	0.360123	0.631334	1	1	1	1		0.422587	-0.0168617	0.689357	0.98778	1	1	1	↑ in Δ+vWT		1.16539	0.843436	1.19702	0.139952	0.28607	0.148245	0.00874846	1	1	1		-0.321957
ENSMUSG00000010045.2	ENSMUSG00000010045	Tmem115		56395	MGI:1930765	TMEM115	transmembrane protein 115	11070		[+19]&[Δ19]	0.973253	1.57271	0.238144	0.0645957	0.0458258			0.143476	-1.68947	0.705179	0.909437	0.193997	0.583062	1	0.571436	1	1		-1.83294	0.561702	0.159616	0.662597	0.0625209	1	1			-1.68529	-1.09042	0.0340144	0.188234	0.392287	0.978812	1	0.349786	0.0712192	0.0886229		0.594865
ENSMUSG00000010066.15	ENSMUSG00000010066	Cacna2d2		56808	MGI:1929813	CACNA2D2	calcium voltage-gated channel auxiliary subunit alpha2delta 2	9254			0.206935	-0.24297	0.823397	0.800773	1			0.413047	-1.12798	-1.27666	0.705835	0.310198	0.262344	1	0.37957	0.355854	0.270424	[+19]&[Δ19]	-1.54102	-1.68971	0.165452	0.137793	0.113121	0.0800549	0.0186585			0.32937	-0.323538	-1.1529	0.756507	0.761889	0.299288	1	0.840247	0.439475	0.818843		-0.652908
ENSMUSG00000010097.15	ENSMUSG00000010097	Nxf1		53319	MGI:1858330	NXF1	nuclear RNA export factor 1	10482		[+19]&[Δ19]	-1.77088	-2.22519	0.037738	0.0123389	0.00125384	↓ in KOvWT	[+19]&[Δ19]	-2.34813	-1.19672	-1.41485	0.0447139	0.292762	0.223088	0.00430628	0.0712996	0.117889	0.0178961	[+19]&[Δ19]	1.15141	0.933282	0.332909	0.440855	0.195732	0.22041	0.0865873			-0.783851	-1.36201	-2.74818	0.534885	0.284076	0.0371514	1	1	1	1	[Δ19]	-0.578156
ENSMUSG00000010175.13	ENSMUSG00000010175	Prox1		19130	MGI:97772	PROX1	prospero homeobox 1	5629			0.589505	-0.88454	0.464304	0.294753	0.288084			-0.853205	-0.670536	-0.215177	0.439521	0.54318	0.850529	1	1	0.517578	1		0.182669	0.638028	0.869039	0.577905	1	1	1			-0.859232	-0.982057	-0.337036	0.386378	0.322879	0.743849	1	1	1	1		-0.122825
ENSMUSG00000010342.16	ENSMUSG00000010342	Tex14		83560	MGI:1933227	TEX14	testis expressed 14- intercellular bridge forming factor	56155			-0.254134	-1.04692	0.809148	0.337228	0.657089			-0.188202	-0.147591	0.566562	0.894213	0.916923	0.692122	1	1	1	1		0.0406116	0.754765	0.97721	0.599467	1	0.834101	1			0.0667041	0.19799	-3.38949	0.958211	0.876543	0.0153267	1	1	0.471777	1	[Δ19]	0.131286
ENSMUSG00000010453.12	ENSMUSG00000010453	Kansl3		226976	MGI:1918055	KANSL3	KAT8 regulatory NSL complex subunit 3	55683			0.798219	0.983681	0.239756	0.166554	0.0825436			0.870847	0.689767	0.57403	0.379545	0.486634	0.57872	1	1	1	1		-0.18108	-0.296816	0.854889	0.773755	1	1	1	↑ in Δ+vWT	[+19]	1.22641	0.182487	0.830793	0.0786601	0.794786	0.256851	0.0225836	0.0225836	1	1	[+19]	-1.04392
ENSMUSG00000010461.15	ENSMUSG00000010461	Eya4		14051	MGI:1337104	EYA4	EYA transcriptional coactivator and phosphatase 4	2070		[Δ19]	0.0787488	-4.21962	0.936267	0.000157916	0.438446			0.147607	0.595441	-4.07819	0.901578	0.616836	0.00160776	1	1	0.407409	1	[Δ19]	0.447835	-4.2258	0.707096	0.00109433	1	3.65064e-06	1			0.163863	0.184412	-1.19778	0.891947	0.878555	0.339298	1	1	0.682838	1		0.0205499
ENSMUSG00000010492.10	ENSMUSG00000010492	Uckl1os		100271841	MGI:3801877	UCKL1-AS1	UCKL1 antisense RNA 1	100113386		[+19]&[Δ19]	-1.14826	-2.0208	0.245558	0.0511476	0.0440171			-1.02826	-2.67164	-1.37192	0.45161	0.0540391	0.320801	1	1	1	1	[+19]	-1.64339	-0.343659	0.242785	0.806402	0.0440523	1	1			-0.788779	-1.47295	-1.35881	0.565676	0.289427	0.33406	1	1	1	1		-0.684167
ENSMUSG00000010609.15	ENSMUSG00000010609	Psen2		19165	MGI:109284	PSEN2	presenilin 2	5664	yes		0.710112	0.83112	0.350849	0.296255	0.209371			-0.0582916	-0.67089	0.761559	0.960703	0.571355	0.534061	1	1	1	1		-0.612598	0.819851	0.605531	0.503537	0.69253	0.538305	0.757478			1.01223	-0.911894	0.711087	0.297776	0.351537	0.484142	1	0.0600385	1	1	[+19]	-1.92412
ENSMUSG00000010663.5	ENSMUSG00000010663	Fads1		76267	MGI:1923517	FADS1	fatty acid desaturase 1	3992			-0.238291	0.635832	0.78284	0.477176	0.793821			0.253368	-1.59592	0.643832	0.800724	0.122108	0.535256	1	0.382064	1	1	[+19]	-1.84929	0.390464	0.0734193	0.707094	0.0191155	1	1			-1.42132	-0.600133	-0.862242	0.30854	0.666279	0.545719	1	0.374549	1	1		0.821182
ENSMUSG00000010803.13	ENSMUSG00000010803	Gabra1		14394	MGI:95613	GABRA1	gamma-aminobutyric acid type A receptor subunit alpha1	2554	yes		0.094756	-0.935878	0.908431	0.276896	0.702501	↓ in KOvWT		-1.7113	-1.36218	-1.52962	0.131643	0.229915	0.194455	0.00702493	1	1	1		0.349126	0.18168	0.758678	0.877695	1	1	1			-0.613118	-0.489562	-0.604154	0.587872	0.665215	0.607906	1	1	1	1		0.123557
ENSMUSG00000010825.17	ENSMUSG00000010825	Grid2ip		170935	MGI:2176213	GRID2IP	Grid2 interacting protein	392862	yes		-0.897254	-1.62446	0.394205	0.136204	0.140667			-1.08963	0.362788	-3.07137	0.400716	0.775007	0.0226377	1	0.220019	1	1	[Δ19]	1.45242	-1.98174	0.262638	0.148165	0.538354	0.0145868	0.152872			0.517271	1.54247	-2.48821	0.68681	0.22737	0.0660945	1	1	0.253955	1	opposite	1.0252
ENSMUSG00000011096.17	ENSMUSG00000011096	Akt1s1		67605	MGI:1914855	AKT1S1	AKT1 substrate 1	84335			-0.010334	-0.351509	0.990882	0.707357	1			-0.0446038	0.190914	-1.57768	0.96972	0.870331	0.194136	1	1	1	1		0.235518	-1.53308	0.841563	0.210025	1	0.081673	1	↓ in Δ+vWT	[+19]	-1.69609	-0.120624	-2.18342	0.176962	0.921688	0.0926442	0.0363437	0.0751887	1	1	[+19]	1.57547
ENSMUSG00000011154.17	ENSMUSG00000011154	Cfap161		75556	MGI:1922806	CFAP161	cilia and flagella associated protein 161	161502		[Δ19]	-0.817208	-2.30436	0.415975	0.0281662	0.0986306	↓ in KOvWT		-1.96726	-2.68322	-3.43083	0.115925	0.0347452	0.00778339	0.000180549	1	1	1	[+19]&[Δ19]	-0.715953	-1.46357	0.582552	0.267401	0.190528	0.0378634	0.0260813			-1.75427	-1.2342	-2.81084	0.275314	0.442647	0.0812189	1	1	1	1		0.52008
ENSMUSG00000011256.16	ENSMUSG00000011256	Adam19		11492	MGI:105377	ADAM19	a disintegrin and metallopeptidase domain 19 (meltrin beta)	8728		[+19]&[Δ19]	2.40252	2.2146	0.0201404	0.036995	0.00163223	↑ in KOvWT		1.44273	2.61159	1.35837	0.285166	0.0508612	0.322091	0.0290014	1	1	1		1.16886	-0.0843555	0.373379	0.950155	0.08999	1	1	↑ in Δ+vWT	[Δ19]	2.23167	2.23617	1.22718	0.121722	0.121082	0.405736	0.0142101	1	0.187062	1	[Δ19]	0.00450373
ENSMUSG00000011306.7	ENSMUSG00000011306	Sugp1		70616	MGI:1917866	SUGP1	SURP and G-patch domain containing 1	57794			0.0683118	0.470813	0.928638	0.55537	1			-0.34888	-1.17094	-0.12312	0.765617	0.317281	0.919283	1	1	1	1		-0.822064	0.22576	0.482724	0.852619	0.320004	1	1			-1.41338	-1.31283	-0.0832389	0.184228	0.217422	0.940206	1	1	0.086215	1		0.100549
ENSMUSG00000011382.8	ENSMUSG00000011382	Dhdh		71755	MGI:1919005	DHDH	dihydrodiol dehydrogenase	27294			-0.778505	-1.19106	0.489408	0.301691	0.312919			-0.577312	-1.95286	-1.00235	0.696732	0.190731	0.503726	1	1	1	1		-1.37555	-0.425037	0.359124	0.777814	0.15117	1	1	↑ in Δ+vWT	[+19]&[Δ19]	3.17538	-1.3655	-1.39956	0.0147587	0.309876	0.304772	2.82792e-08	0.000118447	0.000119373	2.82792e-08	[+19]&[Δ19]	-4.54088
ENSMUSG00000011658.16	ENSMUSG00000011658	Fuz		70300	MGI:1917550	FUZ	fuzzy planar cell polarity protein	80199		[+19]&[Δ19]	-1.37092	-2.20649	0.102915	0.0124447	0.00665395			0.130276	-1.14248	-3.59092	0.907909	0.315428	0.00266573	1	0.686565	0.413849	0.605456	[+19]&[Δ19]	-1.27275	-3.72119	0.263897	0.00187023	0.167809	1.02875e-05	0.0140816	↓ in Δ+vWT		-1.16822	-1.55466	-1.47912	0.25724	0.134636	0.166651	0.013882	1	1	1		-0.386434
ENSMUSG00000011751.16	ENSMUSG00000011751	Sptbn4		80297	MGI:1890574	SPTBN4	spectrin beta- non-erythrocytic 4	57731		[+19]&[Δ19]	1.30228	1.78846	0.0450181	0.00837201	0.00142525			0.409736	0.912764	0.197644	0.65852	0.323103	0.837245	1	1	1	1		0.503028	-0.212092	0.585839	0.825439	1	1	1	↑ in Δ+vWT		1.14934	0.61635	0.89761	0.168262	0.461882	0.303413	0.0479816	1	1	1		-0.532994
ENSMUSG00000011831.16	ENSMUSG00000011831	Evi5		14020	MGI:104736	EVI5	ecotropic viral integration site 5	7813	yes		-0.230368	0.0770805	0.775304	0.92719	1			-1.30309	-1.63056	-0.0288322	0.241146	0.142512	0.980119	1	1	0.131091	1		-0.327476	1.27426	0.768427	0.270892	1	0.782514	1			-1.11139	0.418648	-0.238161	0.359372	0.729864	0.849858	1	0.160389	0.358748	0.134751		1.53003
ENSMUSG00000011877.13	ENSMUSG00000011877	Git1		216963	MGI:1927140	GIT1	GIT ArfGAP 1	28964	yes		-0.566519	-0.438381	0.340268	0.479629	0.336115			-0.358159	-2.03704	-1.15218	0.664563	0.0168592	0.18051	1	1	1	1	[+19]&[Δ19]	-1.67888	-0.794026	0.0501883	0.35875	0.00224768	0.145401	0.0109	↓ in Δ+vWT	[Δ19]	-1.88544	-1.34377	-1.12759	0.0180635	0.0896421	0.1678	0.000266178	1	0.0732001	1	[Δ19]	0.541669
ENSMUSG00000011958.17	ENSMUSG00000011958	Bnip2		12175	MGI:109327	BNIP2	BCL2 interacting protein 2	663			0.433847	0.33543	0.590238	0.689907	0.819386			0.468098	-0.595139	0.169654	0.703683	0.629704	0.89393	1	0.596899	1	1		-1.06324	-0.298444	0.388927	0.81452	0.518805	1	1			0.0748646	-0.798579	-0.702876	0.947884	0.487191	0.554986	1	0.972987	1	1		-0.873444
ENSMUSG00000011960.12	ENSMUSG00000011960	Ccnt1		12455	MGI:1328363	CCNT1	cyclin T1	904			1.2351	1.06956	0.143297	0.22402	0.0674608	↓ in KOvWT	[+19]&[Δ19]	-1.54356	0.829866	1.21604	0.137569	0.415158	0.250792	0.000280863	0.0127564	0.0109443	0.000280863	[+19]&[Δ19]	2.37343	2.75961	0.0221587	0.0103795	0.0956231	0.0341053	0.00841474	↑ in Δ+vWT	[+19]	2.78553	0.0159257	2.29372	0.0189413	0.989329	0.0627745	0.000743817	0.000743817	1	1	[+19]	-2.7696
ENSMUSG00000012117.13	ENSMUSG00000012117	Dhdds		67422	MGI:1914672	DHDDS	dehydrodolichyl diphosphate synthase subunit	79947			0.345649	0.638422	0.667823	0.447455	0.621923			-0.129912	-0.451349	0.612789	0.891998	0.637748	0.538187	1	1	0.909125	1		-0.321437	0.7427	0.73787	0.456427	1	0.494628	1			0.41847	-0.749707	1.20344	0.703368	0.496444	0.292645	1	0.492228	1	1		-1.16818
ENSMUSG00000012123.17	ENSMUSG00000012123	Crybg2		230806	MGI:1334463	CRYBG2	crystallin beta-gamma domain containing 2	55057			0.808812	0.399402	0.353704	0.658875	0.512659			1.42254	0.909509	-0.593948	0.245654	0.459994	0.640153	1	1	0.0628276	1		-0.513035	-2.01649	0.673337	0.108825	1	0.280484	1	↑ in Δ+vWT	[+19]&[Δ19]	2.2687	1.44479	1.56071	0.035235	0.182646	0.16327	0.000943437	0.110347	0.152218	0.0344701	[+19]&[Δ19]	-0.823914
ENSMUSG00000012296.16	ENSMUSG00000012296	Tjap1		74094	MGI:1921344	TJAP1	tight junction associated protein 1	93643			-0.494294	-0.759213	0.596817	0.431303	0.528515			-0.223334	-1.896	-1.63876	0.857769	0.140121	0.20134	1	1	1	1	[+19]&[Δ19]	-1.67267	-1.41542	0.196597	0.27358	0.0566894	0.112775	0.014359			0.253895	0.724263	-1.12964	0.83819	0.559053	0.381962	1	1	0.627837	1		0.470367
ENSMUSG00000012429.9	ENSMUSG00000012429	Mplkip		66308	MGI:1913558	MPLKIP	M-phase specific PLK1 interacting protein	136647			0.176239	-0.0923041	0.803059	0.900684	1			0.0898765	-0.471706	-0.0750206	0.925557	0.625437	0.94019	1	1	1	1		-0.561582	-0.164897	0.561712	0.869185	1	1	1			0.335942	-1.63338	-0.33735	0.679574	0.0508875	0.692219	1	0.243449	0.613493	0.367175	[+19]&[Δ19]	-1.96932
ENSMUSG00000012443.4	ENSMUSG00000012443	Kif11		16551	MGI:1098231	KIF11	kinesin family member 11	3832		[Δ19]	-0.358402	-4.22998	0.690982	9.84544e-05	0.238796			-1.09243	0.348193	-2.37327	0.328231	0.747762	0.0391463	1	0.138101	1	1		1.44062	-1.28084	0.197319	0.278356	0.446589	0.050404	0.123501	↑ in Δ+vWT	[Δ19]	1.09574	2.86597	-1.82792	0.39389	0.0253059	0.17304	-1.82792	1	0.0892357	1	opposite	1.77023
ENSMUSG00000012535.14	ENSMUSG00000012535	Tnpo3		320938	MGI:1196412	TNPO3	transportin 3	23534		[+19]&[Δ19]	1.10293	1.58195	0.0923891	0.0208083	0.00640682	↓ in KOvWT	[+19]&[Δ19]	-1.01121	2.40778	1.11265	0.229475	0.0030383	0.191284	0.00157469	0.0263384	0.0297809	0.00157469	[+19]&[Δ19]	3.41899	2.12386	3.93308e-05	0.014578	4.73591e-06	0.0211896	0.0002246			1.09148	0.535661	-0.0808019	0.280561	0.597238	0.939073	1	1	0.148985	1		-0.555816
ENSMUSG00000012609.19	ENSMUSG00000012609	Ttll5		320244	MGI:2443657	TTLL5	tubulin tyrosine ligase like 5	23093			-2.07931	-1.66495	1	1	1	↓ in KOvWT	[Δ19]	-2.24532	-2.45818	-1.62836	0.0332114	0.0199946	0.134893	0.000120824	1	0.184776	1	[Δ19]	-0.212864	0.616964	0.841949	0.574696	1	0.251758	1			-1.96351	-2.71626	-3.03218	1	1	1	1	1	1	1		-0.752751
ENSMUSG00000012819.15	ENSMUSG00000012819	Cdh23		22295	MGI:1890219	CDH23	cadherin related 23	64072	yes		-0.801523	-1.29281	0.444571	0.231898	0.228805			0.290008	0.755435	-3.78343	0.80891	0.528156	0.00282372	1	1	0.328225	1	[Δ19]	0.465428	-4.07344	0.697592	0.00130598	1	8.5272e-06	1			-0.785571	-0.148904	-3.38136	0.546574	0.908842	0.0128893	1	0.686591	1	1	[Δ19]	0.636667
ENSMUSG00000013033.16	ENSMUSG00000013033	Adgrl1		330814	MGI:1929461	ADGRL1	adhesion G protein-coupled receptor L1	22859	yes		-0.222538	0.16018	0.77638	0.842791	1			0.960724	-2.32631	-0.124173	0.393312	0.0512922	0.915195	1	0.0796003	0.276286	0.0633276	[+19]	-3.28704	-1.0849	0.0056873	0.35004	0.00162333	0.80041	0.321629			-1.5399	-1.3414	-0.340942	0.175162	0.238006	0.766671	1	1	0.115884	1		0.198496
ENSMUSG00000013076.17	ENSMUSG00000013076	Amotl1		75723	MGI:1922973	AMOTL1	angiomotin like 1	154810			0.113829	-0.267053	0.900562	0.777589	1			1.21749	1.05706	-0.665607	0.29982	0.368459	0.585103	1	1	0.0883794	1		-0.160436	-1.8831	0.890822	0.120607	1	0.249014	1	↑ in Δ+vWT	[Δ19]	1.41443	1.15994	-0.571696	0.216513	0.31148	0.632321	0.0481557	1	0.0481557	1	[Δ19]	-0.254486
ENSMUSG00000013089.15	ENSMUSG00000013089	Etv5		104156	MGI:1096867	ETV5	ets variant 5	2119			-0.201964	-1.57654	0.822741	0.101144	0.426783			-0.472552	0.272539	-0.833074	0.690884	0.816228	0.490095	1	0.746625	1	1		0.745091	-0.360522	0.531103	0.768152	0.907649	1	1			0.845982	0.989593	0.12928	0.468116	0.395967	0.914779	1	1	0.517674	1		0.143611
ENSMUSG00000013155.10	ENSMUSG00000013155	Enkd1		102124	MGI:2142593	ENKD1	enkurin domain containing 1	84080			0.759496	0.0958692	0.310565	0.90267	0.735969			0.562516	-0.797817	0.682103	0.594824	0.459459	0.531928	1	0.320855	1	1		-1.36033	0.119587	0.206244	0.912559	0.22158	1	1			-0.258378	1.21002	0.913652	0.779153	0.182263	0.333424	1	0.391848	0.494556	0.392855	[+19]&[Δ19]	1.4684
ENSMUSG00000013160.7	ENSMUSG00000013160	Atp6v0d1		11972	MGI:1201778	ATP6V0D1	ATPase H+ transporting V0 subunit d1	9114	yes		0.349155	0.236342	0.707748	0.807038	1			-0.114208	-1.10717	-0.12055	0.927295	0.376946	0.925772	1	1	1	1		-0.992967	-0.00634244	0.428278	0.99609	0.324193	1	1	↓ in Δ+vWT	[Δ19]	-1.61042	-1.93422	0.0112189	0.129734	0.0692473	0.991897	0.0197967	1	0.037273	1	[Δ19]	-0.323797
ENSMUSG00000013523.13	ENSMUSG00000013523	Bcas1		76960	MGI:1924210	BCAS1	brain enriched myelin associated protein 1	8537	yes		0.134783	0.229362	0.863483	0.778384	1			0.0871961	-1.19216	-0.0115242	0.92787	0.227189	0.990746	1	0.631843	1	1		-1.27936	-0.0987203	0.196268	0.921074	0.089658	1	1			0.421033	-1.38085	0.225788	0.690151	0.201026	0.836985	1	0.307474	1	1	[+19]	-1.80188
ENSMUSG00000013539.14	ENSMUSG00000013539	Tango2		27883	MGI:101825	TANGO2	transport and golgi organization 2 homolog	128989		[+19]&[Δ19]	1.14466	1.48861	0.144821	0.0695069	0.0229683			0.295834	0.655823	1.31089	0.789026	0.552807	0.253573	1	1	1	1		0.359989	1.01506	0.744595	0.376713	1	0.19863	1			1.04611	0.328005	1.13096	0.331698	0.761116	0.313933	1	0.349948	1	1		-0.718102
ENSMUSG00000013584.5	ENSMUSG00000013584	Aldh1a2		19378	MGI:107928	ALDH1A2	aldehyde dehydrogenase 1 family member A2	8854			1.11951	0.183361	0.25368	0.856897	0.616691	↑ in KOvWT	[+19]&[Δ19]	2.24445	-2.11145	-2.50541	0.0717884	0.100711	0.0549074	1.36255e-05	0.00262501	0.00259525	1.36255e-05	[+19]&[Δ19]	-4.35591	-4.74986	0.000668589	0.00025671	0.0051389	0.00152154	2.21807e-05			-0.841671	-1.96561	0.916003	0.50329	0.123421	0.477449	1	1	0.229746	1		-1.12394
ENSMUSG00000013593.12	ENSMUSG00000013593	Ndufs2		226646	MGI:2385112	NDUFS2	NADH:ubiquinone oxidoreductase core subunit S2	4720			-0.434956	0.296928	0.595591	0.728696	0.876867			-0.761784	-1.18003	-0.164783	0.56073	0.367528	0.902886	1	1	0.743227	1		-0.418249	0.597	0.749452	0.658473	1	1	1			-1.27272	-2.03316	-0.375845	0.267474	0.0765618	0.752927	1	1	0.259273	1		-0.760432
ENSMUSG00000013611.14	ENSMUSG00000013611	Snx31		66696	MGI:1913946	SNX31	sorting nexin 31	169166			-0.220733	-0.45032	0.860591	0.72157	1	↑ in KOvWT	[+19]&[Δ19]	1.38202	-1.29733	-1.6793	0.359401	0.394424	0.276468	0.015739	0.0951728	0.0822479	0.015739	[+19]&[Δ19]	-2.67934	-3.06132	0.0768847	0.0461794	0.111066	0.0520506	0.0133035			-0.327783	0.951074	-0.762037	0.834681	0.545262	0.62243	1	0.782336	1	1		1.27886
ENSMUSG00000013629.16	ENSMUSG00000013629	Cad		69719	MGI:1916969	CAD	carbamoyl-phosphate synthetase 2- aspartate transcarbamylase- and dihydroorotase	790			-0.26783	0.22654	0.687082	0.74192	1			0.463222	-0.353546	-0.156946	0.59507	0.688617	0.862311	1	0.450256	0.591483	0.542611		-0.816768	-0.620168	0.353883	0.492572	0.543404	0.917855	1			-0.571174	-1.19383	-0.363624	0.491468	0.158439	0.671431	1	1	1	1		-0.622656
ENSMUSG00000013663.7	ENSMUSG00000013663	Pten		19211	MGI:109583	PTEN	phosphatase and tensin homolog	5728	yes		-0.55088	-0.1257	0.57331	0.901328	1			-1.55546	-2.02074	-0.151599	0.220733	0.111671	0.908062	1	1	0.127862	1		-0.465278	1.40386	0.714215	0.284959	1	0.711649	1	↓ in Δ+vWT	[Δ19]	-1.78201	-1.61234	0.0858515	0.135467	0.176771	0.944777	0.0357346	1	0.0357346	1	[Δ19]	0.169674
ENSMUSG00000013921.15	ENSMUSG00000013921	Clip3		76686	MGI:1923936	CLIP3	CAP-Gly domain containing linker protein 3	25999			-0.358548	-0.759903	0.646681	0.353023	0.499704			-0.656819	-1.64839	-0.0863309	0.528343	0.114472	0.936589	1	1	1	1		-0.991575	0.570488	0.342987	0.599491	0.104635	1	1	↓ in Δ+vWT	[Δ19]	-1.39987	-2.44069	0.123284	0.194368	0.0241324	0.912549	0.0238711	1	0.0684003	1	[Δ19]	-1.04083
ENSMUSG00000013973.12	ENSMUSG00000013973	Dedd		21945	MGI:1333874	DEDD	death effector domain containing	9191		[+19]&[Δ19]	1.72091	1.91575	0.0625012	0.0445698	0.00573209	↑ in KOvWT	[Δ19]	1.82504	2.35945	-0.866283	0.107552	0.0367962	0.466592	0.00830024	1	0.00830024	1	[Δ19]	0.534402	-2.69133	0.629104	0.0212913	1	0.119015	1	↑ in Δ+vWT	[Δ19]	1.56812	0.783734	-0.728585	0.213687	0.53675	0.579761	0.0422278	0.276704	0.0422278	0.0508588	[Δ19]	-0.784385
ENSMUSG00000014039.18	ENSMUSG00000014039	Prdm15		114604	MGI:1930121	PRDM15	PR/SET domain 15	63977		[+19]&[Δ19]	1.27419	1.06944	0.105759	0.193539	0.0447897			-0.205598	0.183521	-0.482625	0.830853	0.848286	0.628329	1	1	1	1		0.389119	-0.277027	0.686421	0.782028	1	1	1			0.422569	1.37426	0.901	0.6484	0.136715	0.350761	1	1	1	1		0.951691
ENSMUSG00000014075.15	ENSMUSG00000014075	Tctex1d2		66061	MGI:1913311	TCTEX1D2	dynein light chain Tctex-type 2B	255758			0.335792	0.482997	0.721668	0.62157	0.902144			-0.483449	-1.65932	-0.7143	0.686711	0.167795	0.56492	1	1	1	1		-1.17587	-0.230851	0.328941	0.8526	0.123373	1	1	↓ in Δ+vWT	[+19]	-1.58717	0.375882	-1.18383	0.130037	0.718514	0.277308	0.0182439	0.0182439	1	1	[+19]	1.96305
ENSMUSG00000014077.13	ENSMUSG00000014077	Chp1		56398	MGI:1927185	CHP1	calcineurin like EF-hand protein 1	11261			0.467365	0.206495	0.617685	0.830871	1			-0.615122	-1.41365	-0.559813	0.665008	0.322808	0.695928	1	1	1	1		-0.798529	0.0553083	0.579983	0.969477	0.407516	1	1			0.402662	-1.73506	-0.491604	0.73518	0.169892	0.690046	1	0.338818	0.718924	0.55941	[+19]	-2.13772
ENSMUSG00000014164.15	ENSMUSG00000014164	Klhl3		100503085	MGI:2445185	KLHL3	kelch like family member 3	26249			-0.446032	0.14893	0.639059	0.879432	1			-0.0717872	-0.492554	-0.317853	0.936964	0.589992	0.734576	1	1	1	1		-0.420767	-0.246066	0.646943	0.793908	1	1	1			-0.778857	-1.09068	-2.42011	0.483834	0.32935	0.0380877	1	1	1	1	[Δ19]	-0.311826
ENSMUSG00000014177.10	ENSMUSG00000014177	Tvp23b		67510	MGI:1914760	TVP23B	trans-golgi network vesicle protein 23B	51030		[+19]&[Δ19]	1.48096	1.33819	0.112877	0.164106	0.0383598			1.33076	-0.0795276	-0.703264	1	1	1	1	1	1	1		-1.41029	-2.03403	1	1	1	1	1	↓ in Δ+vWT	[+19]&[Δ19]	-1.33525	2.35274	0.457924	0.347234	0.0889446	0.748025	0.0240595	0.0631609	0.1562	0.0240595	[+19]&[Δ19]	3.68799
ENSMUSG00000014195.15	ENSMUSG00000014195	Dnajc7		56354	MGI:1928373	DNAJC7	DnaJ heat shock protein family (Hsp40) member C7	7266			-0.20305	0.238142	0.799807	0.775994	1			-0.85987	-0.858533	-0.0479304	0.435487	0.436207	0.966688	1	1	0.418559	1		0.00133635	0.811939	0.999033	0.479455	1	1	1			-0.917987	-1.23609	0.0304959	0.37991	0.237179	0.977707	1	1	0.292478	1		-0.318104
ENSMUSG00000014226.10	ENSMUSG00000014226	Cacybp		12301	MGI:1270839	CACYBP	calcyclin binding protein	27101			-0.157587	-0.813098	0.87364	0.428211	0.847408	↓ in KOvWT		-1.31171	-2.08023	-1.21316	0.302168	0.102087	0.355472	0.0443891	1	1	1		-0.768522	0.0985559	0.54621	0.940207	0.210145	1	1	↓ in Δ+vWT	[Δ19]	-1.75416	-2.04975	-1.12524	0.115474	0.0660453	0.331755	0.00678397	1	0.247426	1	[Δ19]	-0.295596
ENSMUSG00000014232.14	ENSMUSG00000014232	Cluap1		76779	MGI:1924029	CLUAP1	clusterin associated protein 1	23059			0.249567	0.148296	0.806133	0.887831	1			-0.164766	-0.85778	-0.292349	0.907037	0.543323	0.839712	1	1	1	1		-0.693014	-0.127583	0.623433	0.92967	0.680659	1	1			-1.37378	-1.77251	0.0542105	0.28185	0.165205	0.967224	1	1	0.157515	1		-0.398728
ENSMUSG00000014313.15	ENSMUSG00000014313	Cox6c		12864	MGI:104614	COX6C	cytochrome c oxidase subunit 6C	1345			0.396754	0.0111961	0.648707	0.99016	1			0.670914	-0.986308	-0.319251	0.614643	0.459296	0.816087	1	0.343092	0.588966	0.434366		-1.65722	-0.990166	0.213719	0.470684	0.226475	0.827889	0.555842			-1.3369	-0.846423	-0.409846	0.245657	0.462263	0.732186	1	1	0.234376	1		0.490474
ENSMUSG00000014329.14	ENSMUSG00000014329	Bicc1		83675	MGI:1933388	BICC1	BicC family RNA binding protein 1	80114			0.824763	0.453033	0.331558	0.60895	0.442278	↑ in KOvWT	[+19]&[Δ19]	1.64098	-0.914126	0.754845	0.158449	0.435296	0.531997	0.0175458	0.0175458	0.192679	0.0220972	[+19]&[Δ19]	-2.5551	-0.886131	0.0288785	0.462322	0.107729	0.494335	0.181241			0.226111	-0.0926368	1.04964	0.809666	0.921551	0.283546	1	1	1	1		-0.318748
ENSMUSG00000014353.14	ENSMUSG00000014353	Tmem87b		72477	MGI:1919727	TMEM87B	transmembrane protein 87B	84910		[+19]&[Δ19]	1.14393	1.68062	0.116958	0.0272983	0.0104049	↑ in KOvWT	[+19]&[Δ19]	2.25028	0.289882	0.476976	0.0329031	0.784804	0.664556	9.99316e-05	0.0046203	0.009517	9.99316e-05	[+19]&[Δ19]	-1.9604	-1.7733	0.0632249	0.105061	0.359577	0.296155	0.214992			1.15651	1.14901	0.964427	0.264863	0.268094	0.372343	1	1	1	1		-0.00750064
ENSMUSG00000014355.10	ENSMUSG00000014355	Anapc1		17222	MGI:103097	ANAPC1	anaphase promoting complex subunit 1	64682			0.073582	0.302039	0.899733	0.622862	1			-0.192351	0.0544074	-0.0897614	0.808491	0.94532	0.914133	1	1	1	1		0.246759	0.10259	0.755975	0.902001	1	1	1	↑ in Δ+vWT	[+19]&[Δ19]	0.985884	0.0674502	-0.33187	0.190091	0.928648	0.67521	0.00791805	0.0849753	0.0408662	0.00791805	[+19]&[Δ19]	-0.918434
ENSMUSG00000014426.9	ENSMUSG00000014426	Map3k4		26407	MGI:1346875	MAP3K4	mitogen-activated protein kinase kinase kinase 4	4216			0.140309	0.0696129	0.84957	0.928426	1			-1.16738	-1.43706	-0.012973	0.29682	0.199218	0.991099	1	1	0.191074	1		-0.269684	1.1544	0.809829	0.321361	1	0.861276	1	↑ in Δ+vWT	[+19]&[Δ19]	1.18812	-1.58191	-0.209841	0.2359	0.115325	0.841359	0.00679906	0.0292097	0.0874013	0.00679906	[+19]&[Δ19]	-2.77003
ENSMUSG00000014498.9	ENSMUSG00000014498	Ankrd52		237615	MGI:2444029	ANKRD52	ankyrin repeat domain 52	283373			0.371953	0.429356	0.595691	0.557455	0.664873			0.483635	0.250374	0.111055	0.614099	0.794415	0.91136	1	1	1	1		-0.233261	-0.37258	0.808013	0.708564	1	1	1	↑ in Δ+vWT	[+19]&[Δ19]	0.940037	-0.75754	-0.371091	0.236075	0.349441	0.656561	0.00476355	0.0365895	0.0610174	0.00476355	[+19]&[Δ19]	-1.69758
ENSMUSG00000014547.10	ENSMUSG00000014547	Wdfy2		268752	MGI:2442811	WDFY2	WD repeat and FYVE domain containing 2	115825			0.69313	1.0902	0.48711	0.288188	0.300543	↑ in KOvWT		1.08508	2.17057	1.36906	0.34041	0.0547583	0.241925	0.0306618	1	1	1		1.0855	0.283982	0.332364	0.806667	0.0749319	1	1	↑ in Δ+vWT	[+19]&[Δ19]	2.03483	1.13741	0.347488	0.0736274	0.320012	0.769435	0.0110163	0.123901	0.0245334	0.0110163	[+19]&[Δ19]	-0.897414
ENSMUSG00000014554.13	ENSMUSG00000014554	Dguok		27369	MGI:1351602	DGUOK	deoxyguanosine kinase	1716			1.11421	1.26392	0.219675	0.180076	0.0799005			-0.747349	-0.0684525	1.03052	0.489691	0.949222	0.352638	1	0.521456	0.180954	0.24669		0.678896	1.77787	0.531539	0.111897	1	0.107896	0.613717			0.894283	-0.894442	1.54263	0.349814	0.357678	0.12153	1	0.0857155	1	1	opposite	-1.78873
ENSMUSG00000014599.10	ENSMUSG00000014599	Csf1		12977	MGI:1339753	CSF1	colony stimulating factor 1	1435			-0.195812	-0.639792	0.82489	0.486622	0.860032			-0.244975	-0.774104	-0.61809	0.832335	0.508211	0.600771	1	1	1	1		-0.529129	-0.373115	0.653869	0.754071	1	1	1			0.0868927	-0.300633	-2.83613	0.944527	0.81081	0.0332896	1	1	0.47289	1	[Δ19]	-0.387526
ENSMUSG00000014763.8	ENSMUSG00000014763	Fam120b		67544	MGI:1914794	FAM120B	family with sequence similarity 120B	84498			0.138018	0.298547	0.862291	0.719657	1			-1.3446	-1.01304	0.0646548	0.238095	0.373916	0.95643	1	1	0.111551	1		0.331552	1.40925	0.771325	0.234242	1	0.70885	1			-0.172493	-0.337219	0.63864	0.856119	0.723037	0.521261	1	1	0.808258	1		-0.164726
ENSMUSG00000014778.10	ENSMUSG00000014778	Fhod1		234686	MGI:2679008	FHOD1	formin homology 2 domain containing 1	29109			-0.729884	0.687469	0.461423	0.494594	0.456984			0.513846	-0.246876	-2.70751	0.66924	0.838901	0.0337873	1	0.719451	0.231658	0.452304	[Δ19]	-0.760722	-3.22135	0.530303	0.0114328	0.93736	0.00102243	0.44028			-0.28608	-1.42763	-0.147907	0.819222	0.263738	0.908346	1	1	1	1		-1.14155
ENSMUSG00000014837.15	ENSMUSG00000014837	4931428F04Rik		74356	MGI:1921606	KIAA0895L	KIAA0895 like	653319			-0.132635	-0.955316	0.870415	0.261304	0.640394			-0.179719	-1.08549	-0.704348	0.873306	0.337812	0.546765	1	1	1	1		-0.905771	-0.524629	0.424592	0.654024	0.29063	1	1			-0.658519	-1.78197	0.00661681	0.431402	0.0364829	0.993934	1	1	0.38534	1	[+19]	-1.12345
ENSMUSG00000014850.15	ENSMUSG00000014850	Msh3		17686	MGI:109519	MSH3	mutS homolog 3	4437		[+19]&[Δ19]	1.51953	1.54476	0.0920584	0.0991827	0.0182866			0.075699	0.333438	1.24949	0.951428	0.788203	0.327783	1	1	1	1		0.257739	1.17379	0.835729	0.358557	1	0.235531	1			1.54031	-0.0463204	1.68654	0.176871	0.967832	0.154383	1	0.0582159	1	1		-1.58663
ENSMUSG00000014932.15	ENSMUSG00000014932	Yes1		22612	MGI:99147	YES1	YES proto-oncogene 1- Src family tyrosine kinase	7525	yes		0.231375	-0.593888	0.806141	0.544561	0.912198	↓ in KOvWT	[+19]&[Δ19]	-1.1525	-0.102994	0.00395312	0.217597	0.910177	0.996636	0.0234634	0.11624	0.100386	0.0234634	[+19]&[Δ19]	1.0495	1.15645	0.264565	0.230478	0.690009	0.752905	1	↓ in Δ+vWT	[+19]&[Δ19]	-1.70781	-0.0445654	0.367938	0.114379	0.966454	0.737062	0.000978626	0.0284831	0.0157578	0.000978626	[+19]&[Δ19]	1.66324
ENSMUSG00000014956.15	ENSMUSG00000014956	Ppp1cb		19046	MGI:104871	PPP1CB	protein phosphatase 1 catalytic subunit beta	5500			-0.505348	-0.98386	0.385668	0.108379	0.122041			-0.214776	-1.47031	-0.104049	0.816425	0.115428	0.914062	1	1	1	1	[+19]	-1.25554	0.110727	0.179802	0.908753	0.0435804	1	1	↓ in Δ+vWT	[Δ19]	-1.15287	-1.14323	-0.024642	0.135897	0.139717	0.97552	0.0379817	1	0.0446899	1	[Δ19]	0.00963646
ENSMUSG00000014980.14	ENSMUSG00000014980	Tsen15		66637	MGI:1913887	TSEN15	tRNA splicing endonuclease subunit 15	116461			0.329767	0.55735	0.621067	0.423181	0.545226			-0.71263	-1.17518	-0.254755	0.436059	0.203035	0.786243	1	1	1	1		-0.462548	0.457875	0.620648	0.629996	1	1	1	↓ in Δ+vWT	[+19]&[Δ19]	-1.89669	-0.651444	-0.631244	0.0414648	0.475321	0.504344	0.00137461	0.0253501	0.0270829	0.00137461	[+19]&[Δ19]	1.24525
ENSMUSG00000015002.18	ENSMUSG00000015002	Efr3a		76740	MGI:1923990	EFR3A	EFR3 homolog A	23167			-0.485774	0.229238	0.533574	0.778746	0.861092			-0.876311	-0.856785	0.0978422	0.402217	0.412788	0.928504	1	1	0.299733	1		0.0195264	0.974153	0.985121	0.372035	1	0.845701	1			-0.518148	-0.0559316	0.308187	0.598915	0.954713	0.764795	1	1	0.521688	1		0.462216
ENSMUSG00000015013.9	ENSMUSG00000015013	Trappc2l		59005	MGI:1916295	TRAPPC2L	trafficking protein particle complex 2-like	51693			0.0198552	-0.46391	0.983082	0.633439	1			0.101756	-1.1406	-0.302474	0.938017	0.383615	0.822657	1	0.82006	1	1		-1.24236	-0.40423	0.342654	0.764546	0.263733	1	1	↓ in Δ+vWT	[Δ19]	-1.58312	-1.61254	-0.282096	0.14513	0.137857	0.803134	0.0400409	1	0.0783614	1	[Δ19]	-0.0294238
ENSMUSG00000015090.13	ENSMUSG00000015090	Ptgds		19215	MGI:99261	PTGDS	prostaglandin D2 synthase	5730		[+19]&[Δ19]	-1.71452	-4.05113	0.0491593	8.24153e-06	0.00120872	↑ in KOvWT	[+19]&[Δ19]	1.25295	-0.793375	-3.10141	0.307177	0.517893	0.0146914	0.00824166	0.0810199	0.0473675	0.00824166	[+19]&[Δ19]	-2.04633	-4.35436	0.0953646	0.00061341	0.188042	0.000117118	0.017702			0.350147	-1.70503	-1.21396	0.753056	0.125535	0.295169	1	0.334454	0.432875	0.294397	[+19]&[Δ19]	-2.05517
ENSMUSG00000015133.17	ENSMUSG00000015133	Lrrk1		233328	MGI:2142227	LRRK1	leucine rich repeat kinase 1	79705		[+19]&[Δ19]	1.87012	1.14556	0.0379874	0.220832	0.0334936	↑ in KOvWT	[+19]&[Δ19]	2.16677	1.44553	-0.277271	0.0707414	0.230824	0.824228	0.00678217	0.186984	0.00678217	0.0187726	[+19]&[Δ19]	-0.721239	-2.44404	0.540787	0.0457247	0.297692	0.378409	0.228556	↑ in Δ+vWT		2.53837	5.49794	2.11196	1	1	1	2.11196	1	1	1		2.95957
ENSMUSG00000015143.15	ENSMUSG00000015143	Actn1		109711	MGI:2137706	ACTN1	actinin alpha 1	87	yes		-0.0221178	-0.147526	0.97506	0.842226	1			-0.376794	-0.384597	0.270427	0.669423	0.663045	0.768894	1	1	0.664029	1		-0.00780306	0.647221	0.992966	0.482991	1	0.783608	1	↓ in Δ+vWT	[+19]&[Δ19]	-2.02528	-1.26207	-0.40479	0.0305918	0.17569	0.676432	0.0059044	0.100422	0.00824587	0.0059044	[+19]&[Δ19]	0.763211
ENSMUSG00000015165.16	ENSMUSG00000015165	Hnrnpl		15388	MGI:104816	HNRNPL	heterogeneous nuclear ribonucleoprotein L	3191	yes		0.583119	0.733533	0.464885	0.379017	0.356085			-1.05978	3.22714	0.551256	1	1	1	1	1	1	1		4.28693	1.61104	1	1	1	1	1	↑ in Δ+vWT	[+19]&[Δ19]	2.38143	0.0586332	0.630828	0.0245667	0.955904	0.56838	5.90679e-05	0.00139812	0.00947092	5.90679e-05	[+19]&[Δ19]	-2.3228
ENSMUSG00000015176.11	ENSMUSG00000015176	Nolc1		70769	MGI:1918019	NOLC1	nucleolar and coiled-body phosphoprotein 1	9221			0.875106	-0.499061	0.317772	0.584652	0.407184			-1.1029	-1.88697	-0.742028	0.381453	0.134571	0.568832	1	1	1	1		-0.784068	0.360872	0.534366	0.781823	0.223739	1	1			-1.09473	-1.33812	-1.27376	0.369631	0.272907	0.314084	1	1	1	1		-0.243389
ENSMUSG00000015214.14	ENSMUSG00000015214	Mtmr1		53332	MGI:1858271	MTMR1	myotubularin related protein 1	8776			-0.271	-1.10855	0.724606	0.169434	0.399654			-0.531932	-1.74413	0.330871	0.567674	0.0663622	0.730493	1	1	0.441874	1	[+19]	-1.2122	0.862802	0.20521	0.372405	0.0368758	0.608193	0.208057			0.186892	-1.44515	-0.178614	0.847481	0.142967	0.860167	1	0.44658	1	1	[+19]	-1.63204
ENSMUSG00000015217.11	ENSMUSG00000015217	Hmgb3		15354	MGI:1098219	HMGB3	high mobility group box 3	3149		[+19]&[Δ19]	-1.54568	-2.08461	0.0762995	0.022471	0.00487781			-1.54905	-0.315731	-0.586495	0.223109	0.799753	0.644791	1	0.155818	0.23391	0.0759439		1.23332	0.962554	0.335135	0.460864	0.643985	0.611236	0.78779	↓ in Δ+vWT	[+19]&[Δ19]	-2.57749	0.196772	-0.578717	0.0543617	0.879834	0.666122	0.000296545	0.00427906	0.0200744	0.000296545	[+19]&[Δ19]	2.77426
ENSMUSG00000015243.4	ENSMUSG00000015243	Abca1		11303	MGI:99607	ABCA1	ATP binding cassette subfamily A member 1	19			0.994449	-0.230087	0.20651	0.781015	0.487602			1.04977	0.303264	-0.257904	0.315448	0.773328	0.812505	1	0.31288	0.146838	0.10567		-0.746509	-1.30768	0.475602	0.22647	0.779913	0.539735	0.870735			0.824587	1.34819	-0.104488	0.473951	0.240953	0.930407	1	1	0.413288	1		0.523608
ENSMUSG00000015291.10	ENSMUSG00000015291	Gdi1		14567	MGI:99846	GDI1	GDP dissociation inhibitor 1	2664	yes		-0.0487267	-0.639565	0.945856	0.395285	0.89933			-0.468465	-1.93948	-0.919036	0.629988	0.0486648	0.364334	1	1	1	1	[+19]	-1.47102	-0.450571	0.135935	0.657349	0.0170385	1	1	↓ in Δ+vWT	[Δ19]	-1.23562	-2.37574	-0.45205	0.2111	0.0173748	0.65999	0.0261005	1	0.216908	1	opposite	-1.14012
ENSMUSG00000015314.10	ENSMUSG00000015314	Slamf6		30925	MGI:1353620	SLAMF6	SLAM family member 6	114836			-0.166848	-0.246802	0.889665	0.834123	1	↑ in KOvWT	[+19]&[Δ19]	2.46115	1.46263	-1.05015	0.107431	0.340921	0.501174	0.0085732	0.19167	0.0085732	0.0200487	[+19]&[Δ19]	-0.998524	-3.5113	0.511714	0.0235132	0.363493	0.137648	0.125571			0.339629	1.62829	0.925945	0.832429	0.309837	0.565355	1	1	1	1		1.28866
ENSMUSG00000015341.17	ENSMUSG00000015341	Golga7		57437	MGI:1931029	GOLGA7	golgin A7	51125		[+19]&[Δ19]	1.27128	2.51043	0.22766	0.0203979	0.0307663	↑ in KOvWT		0.991087	1.56151	2.70492	0.383901	0.168093	0.0203346	0.0273901	1	1	1	[Δ19]	0.570418	1.71384	0.611622	0.138505	1	0.012615	1			1.216	-0.619932	0.815121	0.399522	0.670143	0.580883	1	0.182815	1	1		-1.83593
ENSMUSG00000015451.16	ENSMUSG00000015451	C4a		625018	MGI:98320	C4A	complement C4A (Rodgers blood group)	720			0.16011	1.08898	0.87357	0.287797	0.674387			0.574109	0.3432	-0.436798	0.662816	0.794936	0.745903	1	1	0.621532	1		-0.230909	-1.01091	0.860796	0.452112	1	0.71762	1			1.11789	0.478843	-2.77105	0.372633	0.704911	0.0436549	1	0.480461	0.0709945	0.152051	[Δ19]	-0.639048
ENSMUSG00000015468.14	ENSMUSG00000015468	Notch4		18132	MGI:107471	NOTCH4	notch receptor 4	4855			-1.0098	-1.50074	0.393361	0.213212	0.183965	↓ in KOvWT	[+19]	-2.00051	0.359972	-1.98611	0.173889	0.803275	0.180487	0.0398981	0.0398981	1	1	[+19]	2.36048	0.0143949	0.108593	0.992371	0.415752	1	1			0.138205	-1.13633	-2.75464	0.921194	0.425274	0.0616293	1	0.833457	0.470805	0.850551	[Δ19]	-1.27454
ENSMUSG00000015476.6	ENSMUSG00000015476	Prrt1		260297	MGI:1932118	PRRT1	proline rich transmembrane protein 1	80863	yes		0.409833	0.0610669	0.581995	0.937286	1			-1.01946	1.1904	-0.591171	0.359961	0.269902	0.598743	1	0.0822589	1	1	[+19]	2.20986	0.428293	0.0456473	0.709157	0.0497855	1	1			0.27892	-0.709262	-0.464318	0.800201	0.525946	0.685001	1	0.690531	0.864281	1		-0.988182
ENSMUSG00000015522.18	ENSMUSG00000015522	Arnt		11863	MGI:88071	ARNT	aryl hydrocarbon receptor nuclear translocator	405		[+19]&[Δ19]	1.31877	1.40313	0.0591185	0.0551824	0.00653236			-0.880174	0.127708	0.549417	0.350677	0.891481	0.572644	1	0.202546	0.122981	0.0529841		1.00788	1.42959	0.285792	0.145269	0.692985	0.257699	0.451901	↑ in Δ+vWT	[+19]	1.25761	-0.367992	1.04429	0.146804	0.673418	0.25012	0.0216621	0.0216621	1	1	[+19]	-1.62561
ENSMUSG00000015533.9	ENSMUSG00000015533	Itga2		16398	MGI:96600	ITGA2	integrin subunit alpha 2	3673	yes		-1.67059	-0.544525	0.128725	0.625313	0.284287			-0.792803	-0.586662	-0.55178	0.575794	0.678506	0.701885	1	1	1	1		0.206141	0.241023	0.884781	0.867814	1	1	1			-0.805015	0.152963	-3.77843	0.572122	0.914197	0.011058	1	0.575988	1	1	[Δ19]	0.957978
ENSMUSG00000015536.14	ENSMUSG00000015536	Mocs2		17434	MGI:1336894	MOCS2	molybdenum cofactor synthesis 2	4338		[+19]&[Δ19]	1.35775	2.34749	0.191583	0.0279412	0.0240955	↑ in KOvWT		0.937321	1.43122	2.04832	0.412726	0.208553	0.0792655	0.0493048	1	1	1		0.493898	1.111	0.661166	0.336709	1	0.0865173	1			1.12781	0.507759	2.97032	0.373517	0.690258	0.0224472	1	0.496304	1	1	[Δ19]	-0.620047
ENSMUSG00000015568.16	ENSMUSG00000015568	Lpl		16956	MGI:96820	LPL	lipoprotein lipase	4023			-0.19831	0.0115303	0.790056	0.988173	1	↓ in KOvWT	[+19]&[Δ19]	-1.06558	-0.351104	0.941881	0.232375	0.691992	0.305828	0.0314691	0.216263	0.0346121	0.0314691	[+19]&[Δ19]	0.714478	2.00746	0.425292	0.0307304	0.624162	0.0566357	0.231743	↑ in Δ+vWT		1.28986	1.03016	1.33045	0.211913	0.318971	0.217295	0.0271512	1	1	1		-0.259696
ENSMUSG00000015599.9	ENSMUSG00000015599	Ttbk1		106763	MGI:2147036	TTBK1	tau tubulin kinase 1	84630			0.472046	-0.0804507	0.49935	0.912546	0.996725			-0.727001	-0.995172	0.3687	0.426262	0.278356	0.694306	1	1	0.227274	1		-0.268171	1.0957	0.772742	0.247939	1	0.443913	1			-0.975378	1.00869	-0.913281	0.317828	0.295742	0.367104	1	0.0644483	1	1	[+19]	1.98407
ENSMUSG00000015605.6	ENSMUSG00000015605	Srf		20807	MGI:106658	SRF	serum response factor	6722			1.80759	0.0511475	1	1	1			-0.410234	-2.01089	-0.420957	0.684795	0.0576718	0.683483	1	1	1	1	[+19]	-1.60065	-0.0107233	0.134827	0.991805	0.0185279	1	1			-1.52718	-0.641779	-0.826782	0.189829	0.577537	0.485963	1	0.204826	0.282141	0.118569		0.885396
ENSMUSG00000015647.9	ENSMUSG00000015647	Lama5		16776	MGI:105382	LAMA5	laminin subunit alpha 5	3911	yes		0.670893	0.807124	0.406703	0.333063	0.273627	↑ in KOvWT	[+19]&[Δ19]	1.2666	-0.504844	0.423449	0.24737	0.654501	0.708127	0.0475458	0.0646302	0.243739	0.0475458	[+19]&[Δ19]	-1.77144	-0.84315	0.112158	0.450826	0.293883	0.671586	0.466065	↑ in Δ+vWT		1.29896	1.59931	1.07903	0.165894	0.0874739	0.266787	0.00790077	1	1	1		0.300351
ENSMUSG00000015656.17	ENSMUSG00000015656	Hspa8		15481	MGI:105384	HSPA8	heat shock protein family A (Hsp70) member 8	3312	yes		-0.248533	-0.377043	0.738025	0.62821	0.933299			-1.05985	0.360534	-0.633489	0.37923	0.764838	0.61226	1	0.190871	1	1		1.42039	0.426366	0.238623	0.733016	0.503467	1	1			-0.906516	-1.88043	-0.705764	0.355297	0.0552111	0.491658	1	1	1	1		-0.973916
ENSMUSG00000015671.11	ENSMUSG00000015671	Psma2		19166	MGI:104885	PSMA2	proteasome 20S subunit alpha 2	5683			-0.476229	-0.157112	0.596654	0.86679	1			-1.06822	-1.65736	-0.849079	0.419721	0.210623	0.533698	1	1	1	1		-0.589146	0.219139	0.656343	0.872394	0.375815	1	1			-1.39021	-1.81339	-0.662505	0.264442	0.145516	0.607743	1	1	0.35058	1		-0.423175
ENSMUSG00000015697.14	ENSMUSG00000015697	Setdb1		84505	MGI:1934229	SETDB1	SET domain bifurcated histone lysine methyltransferase 1	9869			0.644063	1.31576	0.375471	0.0834919	0.105323			-0.158606	0.391003	0.148294	0.872748	0.692472	0.885632	1	1	1	1		0.549609	0.3069	0.578862	0.76628	1	1	1			0.277218	-0.0400813	0.358376	0.756618	0.964305	0.701799	1	1	1	1		-0.3173
ENSMUSG00000015709.9	ENSMUSG00000015709	Arnt2		11864	MGI:107188	ARNT2	aryl hydrocarbon receptor nuclear translocator 2	9915			0.444527	0.966506	0.614538	0.287455	0.406796			0.211339	1.36401	0.350223	0.852375	0.223951	0.762781	1	1	1	1		1.15267	0.138884	0.305009	0.904886	0.139899	1	1	↑ in Δ+vWT	[+19]&[Δ19]	1.01642	-1.82865	0.24328	0.287844	0.0827973	0.806951	0.0431812	0.0431812	0.25629	0.0448416	[+19]&[Δ19]	-2.84506
ENSMUSG00000015711.8	ENSMUSG00000015711	Prune1		229589	MGI:1925152	PRUNE1	prune exopolyphosphatase 1	58497			-0.138728	0.129505	0.905962	0.913592	1			0.0721507	2.1408	-1.03652	0.952236	0.0680345	0.401064	1	1	0.875905	1	opposite	2.06865	-1.10867	0.0794941	0.371324	0.0108823	0.298291	0.0477942	↑ in Δ+vWT	[+19]&[Δ19]	1.6538	-2.49506	-0.344139	0.217591	0.0762581	0.804254	0.00406262	0.024301	0.0658391	0.00406262	[+19]&[Δ19]	-4.14886
ENSMUSG00000015748.13	ENSMUSG00000015748	Prpf3		70767	MGI:1918017	PRPF3	pre-mRNA processing factor 3	9129			0.300887	0.204448	0.681302	0.789867	1			-0.218424	-0.974608	-0.162538	0.825466	0.326432	0.874945	1	1	1	1		-0.756183	0.0558862	0.446976	0.956893	0.29908	1	1			-0.574224	-1.7162	-0.268097	0.533513	0.0643528	0.780902	1	1	1	1	[+19]	-1.14197
ENSMUSG00000015755.16	ENSMUSG00000015755	Tab2		68652	MGI:1915902	TAB2	TGF-beta activated kinase 1 (MAP3K7) binding protein 2	23118			0.237479	-0.477177	0.774208	0.581114	0.918449			-0.333542	-1.01368	-0.944186	0.749949	0.337316	0.382857	1	1	1	1		-0.68014	-0.610644	0.522163	0.574601	0.369352	0.458363	0.342556			0.0336609	-2.52482	-1.03342	0.9775	0.0400448	0.404231	1	0.514969	0.933438	1	[+19]&[Δ19]	-2.55849
ENSMUSG00000015804.14	ENSMUSG00000015804	Med28		66999	MGI:1914249	MED28	mediator complex subunit 28	80306			0.200152	-0.244558	0.806396	0.77432	1			0.63861	-1.69584	-0.47533	0.580788	0.145334	0.692245	1	0.195759	0.436405	0.199816	[+19]	-2.33445	-1.11394	0.0449253	0.353455	0.0180992	0.546744	0.159524	↓ in Δ+vWT	[Δ19]	-2.06998	-2.27153	-0.380311	0.0664913	0.0445425	0.744018	0.00616425	1	0.0233417	1	[Δ19]	-0.201555
ENSMUSG00000015829.13	ENSMUSG00000015829	Tnr		21960	MGI:99516	TNR	tenascin R	7143	yes		-0.512017	-0.086547	1	1	1	↓ in KOvWT	[+19]&[Δ19]	-2.71014	-1.69772	-1.11313	0.0218963	0.149728	0.361734	0.00389963	0.0860853	0.0230825	0.0059588	[+19]&[Δ19]	1.01242	1.59701	0.393038	0.192964	0.147298	0.153845	0.0453434	↓ in Δ+vWT	[Δ19]	-2.20668	-2.42947	-1.51514	0.0391269	0.0233048	0.173194	0.000299852	1	0.165137	1	[Δ19]	-0.222794
ENSMUSG00000015837.15	ENSMUSG00000015837	Sqstm1		18412	MGI:107931	SQSTM1	sequestosome 1	8878			-0.502776	-0.341725	0.518326	0.674749	0.711713			-0.774826	-0.959274	-0.0385018	0.491414	0.394341	0.973775	1	1	0.521304	1		-0.184448	0.736324	0.86995	0.529668	1	1	1			-0.795247	-1.34467	-0.411197	0.483599	0.23633	0.727808	1	1	1	1		-0.549428
ENSMUSG00000015839.6	ENSMUSG00000015839	Nfe2l2		18024	MGI:108420	NFE2L2	nuclear factor- erythroid 2 like 2	4780			0.304982	-0.396096	0.734991	0.672768	0.990892			-0.386771	-2.0505	-0.792868	0.766024	0.115794	0.554116	1	1	1	1		-1.66373	-0.406097	0.202203	0.762	0.050561	1	1	↓ in Δ+vWT		-1.42151	-2.2736	-1.01221	0.219772	0.0504731	0.39968	0.026078	1	1	1		-0.852086
ENSMUSG00000015850.11	ENSMUSG00000015850	Adamtsl4		229595	MGI:2389008	ADAMTSL4	ADAMTS-like 4	54507			-0.641127	-0.119345	0.564437	0.915788	1			0.628808	1.8383	-1.12878	0.567907	0.0888967	0.324793	1	1	0.238562	1	opposite	1.20949	-1.75759	0.259391	0.122834	0.0606523	0.100185	0.0129343			0.549054	1.47827	-0.17091	0.611529	0.166883	0.878712	1	1	0.633354	1		0.929218
ENSMUSG00000015869.16	ENSMUSG00000015869	Prpsap1		67763	MGI:1915013	PRPSAP1	phosphoribosyl pyrophosphate synthetase associated protein 1	5635		[+19]&[Δ19]	1.11794	1.3018	0.175392	0.130167	0.0466832			0.0343733	0.102673	0.586502	0.974562	0.924104	0.599614	1	1	1	1		0.0682998	0.552129	0.949538	0.621597	1	1	1			0.370192	-0.862987	1.67308	0.726495	0.417846	0.12844	1	0.473087	1	1	opposite	-1.23318
ENSMUSG00000015880.13	ENSMUSG00000015880	Ncapg		54392	MGI:1930197	NCAPG	non-SMC condensin I complex subunit G	64151			-0.603791	-1.30941	0.502942	0.16467	0.222853			0.400508	-0.613469	-2.18571	0.742106	0.619164	0.0863648	1	0.664896	0.307672	0.472945	[Δ19]	-1.01398	-2.58622	0.411061	0.0423331	0.530681	0.00828158	0.14524			0.263614	-0.401203	0.511842	0.839601	0.759408	0.702172	1	1	1	1		-0.664817
ENSMUSG00000015882.17	ENSMUSG00000015882	Lcorl		209707	MGI:2651932	LCORL	ligand dependent nuclear receptor corepressor like	254251			-0.882269	-0.770067	0.237074	0.32405	0.15743	↓ in KOvWT	[Δ19]	-1.60354	-2.15614	-0.838594	0.0767304	0.0176968	0.374447	0.00445824	1	0.123383	1	[Δ19]	-0.552594	0.764949	0.545337	0.420025	1	0.315593	1	↓ in Δ+vWT	[Δ19]	-1.36003	-1.51446	-0.570709	0.113252	0.0780797	0.525249	0.0183039	1	0.122076	1	[Δ19]	-0.154426
ENSMUSG00000015889.8	ENSMUSG00000015889	Lta4h		16993	MGI:96836	LTA4H	leukotriene A4 hydrolase	4048			-0.180696	-0.0653206	0.842278	0.944878	1			-0.932295	-1.1088	-0.146146	0.450047	0.369041	0.908931	1	1	0.488577	1		-0.176509	0.786149	0.88633	0.538464	1	1	1			-0.636851	-2.07091	0.0062336	0.562356	0.0598228	0.995658	1	1	0.646314	1	[+19]	-1.43406
ENSMUSG00000015943.11	ENSMUSG00000015943	Bola1		69168	MGI:1916418	BOLA1	bolA family member 1	51027			0.10399	-0.372114	0.915352	0.713627	1	↑ in KOvWT	[+19]&[Δ19]	1.19708	-1.2005	-0.379542	0.341774	0.34145	0.770705	0.0289787	0.0796486	0.161095	0.0289787	[+19]&[Δ19]	-2.39758	-1.57662	0.0573465	0.225843	0.0795193	0.496554	0.16593	↑ in Δ+vWT	[+19]&[Δ19]	2.47987	-1.41965	-0.405132	0.0635069	0.288898	0.768855	2.61232e-05	0.00224899	0.00497918	2.61232e-05	[+19]&[Δ19]	-3.89952
ENSMUSG00000015944.9	ENSMUSG00000015944	Castor2		80909	MGI:1933384	CASTOR2	cytosolic arginine sensor for mTORC1 subunit 2	729438			-0.203387	-0.771031	0.829531	0.43175	0.795415			-0.512071	-0.323014	0.240697	0.651293	0.774992	0.834794	1	1	0.684083	1		0.189057	0.752768	0.86851	0.518394	1	0.915558	1			0.127564	-2.50643	-1.60913	0.913845	0.0437903	0.191679	1	0.449011	0.574456	0.523743	[+19]&[Δ19]	-2.63399
ENSMUSG00000015961.8	ENSMUSG00000015961	Adss		11566	MGI:87948	ADSS2	adenylosuccinate synthase 2	159			-0.448301	0.45188	0.574931	0.588257	0.676504			-1.43197	-1.42631	-0.520168	0.194165	0.195956	0.64961	1	1	0.192903	1		0.00565366	0.911801	0.995921	0.426968	1	0.579511	1	↓ in Δ+vWT	[Δ19]	-1.31372	-1.66317	-0.452334	0.198228	0.103758	0.670896	0.0455979	1	0.190628	1	[Δ19]	-0.349451
ENSMUSG00000015968.17	ENSMUSG00000015968	Cacna1d		12289	MGI:88293	CACNA1D	calcium voltage-gated channel subunit alpha1 D	776	yes	[+19]&[Δ19]	1.33792	2.00985	0.102944	0.0185984	0.00738624	↓ in KOvWT	[+19]&[Δ19]	-1.11584	0.60442	1.0855	0.317991	0.582409	0.339784	0.0139984	0.0973161	0.0700066	0.0139984	[+19]&[Δ19]	1.72026	2.20134	0.12318	0.0561926	0.248928	0.0783988	0.0535715			0.717207	-0.0298085	0.54157	0.493033	0.977385	0.618849	1	0.468885	1	1		-0.747016
ENSMUSG00000015970.19	ENSMUSG00000015970	Chdh		218865	MGI:1860776	CHDH	choline dehydrogenase	55349			1.26134	1.57013	0.24391	0.155647	0.0798228			1.31129	1.64593	0.57741	0.321587	0.211885	0.668835	1	1	0.40746	1		0.33464	-0.733883	0.796437	0.581142	1	0.781222	1	↑ in Δ+vWT	[+19]&[Δ19]	2.47169	0.547268	1.20493	0.0371291	0.654073	0.327069	0.00180176	0.0092874	0.050742	0.00180176	[+19]&[Δ19]	-1.92442
ENSMUSG00000015971.5	ENSMUSG00000015971	Actr8		56249	MGI:1860775	ACTR8	actin related protein 8	93973			-1.36384	-0.9305	0.103764	0.287614	0.0765885	↓ in KOvWT	[Δ19]	-1.84166	-2.00209	-0.97131	0.125631	0.0959266	0.436002	0.0166092	1	0.186585	1	[Δ19]	-0.160431	0.870349	0.893884	0.485245	1	0.424348	1	↓ in Δ+vWT	[Δ19]	-1.79045	-2.33783	-0.824072	0.121874	0.043415	0.493587	0.0136602	1	0.147965	1	[Δ19]	-0.547382
ENSMUSG00000015980.14	ENSMUSG00000015980	Lrrc27		76612	MGI:1923862	LRRC27	leucine rich repeat containing 27	80313		[+19]&[Δ19]	-2.36936	-3.49495	0.0215559	0.0010517	0.000255552	↓ in KOvWT		-1.46642	-1.68913	-4.24857	0.262336	0.196813	0.00167123	0.00983622	1	1	1	[Δ19]	-0.222714	-2.78215	0.865044	0.039787	1	0.000859393	1	↓ in Δ+vWT		-1.75881	-1.40591	-3.75697	0.150794	0.2506	0.00313887	0.00426946	1	1	1	[Δ19]	0.352906
ENSMUSG00000015981.12	ENSMUSG00000015981	Stk32c		57740	MGI:2385336	STK32C	serine/threonine kinase 32C	282974			0.195786	-1.66618	0.833834	0.0864189	0.423433	↓ in KOvWT	[Δ19]	-1.62971	-2.28014	-0.391369	0.130551	0.0353433	0.725533	0.0137605	1	0.0800521	1	[Δ19]	-0.650431	1.23834	0.550967	0.269579	0.17188	0.495124	0.222447	↓ in Δ+vWT	[+19]&[Δ19]	-2.75584	-1.62011	-1.11435	0.0113948	0.134056	0.320698	0.00185948	0.0482935	0.0126898	0.00185948	[+19]&[Δ19]	1.13573
ENSMUSG00000016024.9	ENSMUSG00000016024	Lbp		16803	MGI:1098776	LBP	lipopolysaccharide binding protein	3929		[Δ19]	-0.39174	-1.84321	0.651547	0.0435017	0.241546			-0.328498	-0.0816364	-1.05895	0.7552	0.938125	0.332044	1	1	1	1		0.246862	-0.730448	0.815284	0.505272	1	0.350549	1			-0.110763	-0.264616	-1.04068	0.922597	0.816664	0.37996	1	1	1	1		-0.153853
ENSMUSG00000016128.14	ENSMUSG00000016128	Stard13		243362	MGI:2385331	STARD13	StAR related lipid transfer domain containing 13	90627			-0.16341	0.0236903	0.806971	0.972879	1			-0.386274	-0.828282	-0.0886688	0.696541	0.40549	0.930969	1	1	1	1		-0.442008	0.297605	0.658916	0.772412	1	1	1	↓ in Δ+vWT	[+19]&[Δ19]	-1.41	-0.067296	-0.180787	0.17442	0.947763	0.86559	0.0129005	0.0686334	0.0919935	0.0129005	[+19]&[Δ19]	1.34271
ENSMUSG00000016179.11	ENSMUSG00000016179	Camk1g		215303	MGI:2388073	CAMK1G	calcium/calmodulin dependent protein kinase IG	57172			-1.06058	-0.706156	0.218484	0.425296	0.207226			-0.722956	-2.49302	-0.208606	0.500069	0.0272788	0.848195	1	1	1	1	[+19]	-1.77007	0.51435	0.121904	0.641828	0.0111278	1	1			2.06432	-0.700897	-1.39406	1	1	1	1	1	1	1		-2.76521
ENSMUSG00000016181.9	ENSMUSG00000016181	Diexf		215193	MGI:2138080	UTP25	UTP25 small subunit processor component	27042			-0.255848	-0.758864	0.76764	0.400209	0.681936			-0.956811	-1.33343	-0.278526	0.390179	0.233756	0.807056	1	1	0.447814	1		-0.376615	0.678285	0.739447	0.556197	1	0.929229	1	↓ in Δ+vWT		-1.0308	-2.27682	-0.752709	0.287421	0.0232939	0.451352	0.0482717	1	1	1	[+19]	-1.24602
ENSMUSG00000016319.3	ENSMUSG00000016319	Slc25a5		11740	MGI:1353496	SLC25A5	solute carrier family 25 member 5	292			-0.0887167	-0.153992	0.899317	0.834207	1			-0.236011	-0.0793839	-0.447773	0.845266	0.947661	0.72097	1	1	1	1		0.156627	-0.211762	0.896952	0.865874	1	1	1	↓ in Δ+vWT	[Δ19]	-1.7082	-2.07252	-0.497958	0.138254	0.0721515	0.677768	0.0221352	1	0.101682	1	[Δ19]	-0.364319
ENSMUSG00000016344.14	ENSMUSG00000016344	Ppdpf		66496	MGI:1913746	PPDPF	pancreatic progenitor cell differentiation and proliferation factor	79144			0.183172	-0.644247	0.85562	0.536293	0.968712			0.0248208	-1.66196	-0.608504	0.985191	0.214711	0.658435	1	0.711866	1	1		-1.68678	-0.633325	0.208011	0.645485	0.089347	0.850104	0.441284	↓ in Δ+vWT	[Δ19]	-1.65624	-1.92965	-0.508947	0.164263	0.105462	0.679925	0.0363758	1	0.133952	1	[Δ19]	-0.273413
ENSMUSG00000016346.17	ENSMUSG00000016346	Kcnq2		16536	MGI:1309503	KCNQ2	potassium voltage-gated channel subfamily Q member 2	3785		[+19]&[Δ19]	1.22205	1.5435	0.157244	0.0865522	0.0297182			-0.361758	0.259872	1.0485	0.76024	0.826394	0.393512	1	0.92518	0.51166	1		0.62163	1.41026	0.600039	0.251354	1	0.207926	0.729543			0.87799	0.372671	1.21399	0.415424	0.729674	0.280186	1	1	1	1		-0.505319
ENSMUSG00000016409.4	ENSMUSG00000016409	Nkap		67050	MGI:1914300	NKAP	NFKB activating protein	79576			-0.28256	-0.086947	0.765052	0.929429	1			-0.854865	-1.04427	-0.05965	0.510032	0.420987	0.964469	1	1	0.564661	1		-0.189405	0.795215	0.883977	0.552664	1	1	1			-0.793102	-1.42117	-0.277948	0.52561	0.255469	0.829958	1	1	1	1		-0.628065
ENSMUSG00000016427.7	ENSMUSG00000016427	Ndufa1		54405	MGI:1929511	NDUFA1	NADH:ubiquinone oxidoreductase subunit A1	4694			0.553612	0.158826	0.572676	0.875902	1			0.817884	-0.973161	-0.353743	0.557419	0.48517	0.804651	1	0.286017	0.470542	0.286191		-1.79104	-1.17163	0.19891	0.412676	0.233983	0.740942	0.475239	↓ in Δ+vWT	[+19]&[Δ19]	-1.97142	-1.09422	-0.418312	0.121626	0.390174	0.750865	0.0318832	0.187652	0.0648684	0.0318832	[+19]&[Δ19]	0.877201
ENSMUSG00000016481.15	ENSMUSG00000016481	Cr1l		12946	MGI:88513	CR1	complement C3b/C4b receptor 1 like	1378			-0.202139	-0.0179649	0.795164	0.982392	1			-0.651147	-1.32365	0.152502	0.557071	0.233321	0.894711	1	1	0.544013	1		-0.672503	0.803649	0.545314	0.486014	0.303137	0.953201	0.789192	↓ in Δ+vWT	[+19]&[Δ19]	-1.04093	0.43583	0.292706	0.313095	0.672195	0.785515	0.030757	0.108266	0.139754	0.030757	[+19]&[Δ19]	1.47676
ENSMUSG00000016510.11	ENSMUSG00000016510	Mtif3		76366	MGI:1923616	MTIF3	mitochondrial translational initiation factor 3	219402			-0.572191	-0.593937	0.561365	0.559906	0.628624			-1.19421	-2.48309	-0.218385	0.335164	0.0483346	0.86354	1	1	0.304784	1		-1.28888	0.975821	0.308829	0.445584	0.063783	0.856903	0.423831	↓ in Δ+vWT	[Δ19]	-1.14027	-3.67298	0.133399	0.314101	0.00205914	0.90907	0.0499788	1	0.175353	1	opposite	-2.53271
ENSMUSG00000016528.10	ENSMUSG00000016528	Mapkapk2		17164	MGI:109298	MAPKAPK2	MAPK activated protein kinase 2	9261			0.251506	-1.34367	0.779229	0.153637	0.43512			-0.191193	-2.54361	-0.979461	0.87002	0.0368346	0.416517	1	1	1	1	[+19]&[Δ19]	-2.35241	-0.788268	0.0543628	0.514712	0.00415848	0.433594	0.0958137	↓ in Δ+vWT		-1.37805	-2.24688	-1.15119	0.295701	0.0922756	0.393768	0.0489678	1	1	1		-0.86883
ENSMUSG00000016534.15	ENSMUSG00000016534	Lamp2		16784	MGI:96748	LAMP2	lysosomal associated membrane protein 2	3920			0.359847	0.506104	0.57571	0.452676	0.528789			-0.685354	-0.948133	0.476064	0.495712	0.346796	0.648352	1	1	0.291366	1		-0.262779	1.16142	0.795101	0.267657	1	0.419536	1			0.420906	-1.6478	0.151691	0.675257	0.10425	0.885034	1	0.256624	1	1	[+19]	-2.06871
ENSMUSG00000016541.10	ENSMUSG00000016541	Atxn10		54138	MGI:1859293	ATXN10	ataxin 10	25814			-0.409116	-0.66226	0.66211	0.49595	0.670552			-0.600721	-1.65868	-0.847826	0.623775	0.175702	0.503975	1	1	1	1		-1.05796	-0.247105	0.387795	0.845587	0.158765	1	1	↓ in Δ+vWT	[Δ19]	-1.61061	-1.59685	-0.560947	0.15264	0.156182	0.632324	0.0476856	1	0.136956	1	[Δ19]	0.0137564
ENSMUSG00000016554.9	ENSMUSG00000016554	Eif3d		55944	MGI:1933181	EIF3D	eukaryotic translation initiation factor 3 subunit D	8664	yes		-0.00825004	0.338109	0.992828	0.723121	1			0.0848189	-0.647065	0.281763	0.94582	0.604222	0.827289	1	1	1	1		-0.731884	0.196944	0.557701	0.878796	0.675032	1	1			-0.557343	-0.877401	0.427597	0.635678	0.45584	0.726479	1	1	0.557672	1		-0.320059
ENSMUSG00000016763.15	ENSMUSG00000016763	Scube1		64706	MGI:1890616	SCUBE1	signal peptide- CUB domain and EGF like domain containing 1	80274		[+19]&[Δ19]	1.635	2.08236	0.0509449	0.0168062	0.00229511			0.948399	0.803938	1.48838	0.31939	0.399391	0.13079	1	1	1	1		-0.144461	0.539983	0.878829	0.58122	1	1	1	↑ in Δ+vWT	[+19]&[Δ19]	1.94153	0.295276	1.27265	0.0293072	0.743798	0.171799	0.00430423	0.00430423	0.122219	0.0080041	[+19]&[Δ19]	-1.64626
ENSMUSG00000016933.17	ENSMUSG00000016933	Plcg1		18803	MGI:97615	PLCG1	phospholipase C gamma 1	5335	yes		1.40667	1.18132	0.14104	0.231076	0.0692354			-0.095158	0.842393	1.58283	1	1	1	1	1	1	1		0.937551	1.67799	1	1	1	1	1	↑ in Δ+vWT	[Δ19]	2.65391	2.28701	0.884356	0.0371505	0.072843	0.502423	0.00604928	1	0.0220253	1	[Δ19]	-0.366899
ENSMUSG00000016942.6	ENSMUSG00000016942	Tmprss6		71753	MGI:1919003	TMPRSS6	transmembrane serine protease 6	164656			-0.0421636	-1.67386	0.973269	0.186431	0.672452			-0.338653	0.283955	-1.28023	0.830199	0.857212	0.418557	1	1	1	1		0.622608	-0.941581	0.693379	0.552026	1	0.471016	1			0.430678	0.774271	-1.44636	0.771911	0.601895	0.344666	1	1	0.489701	1		0.343593
ENSMUSG00000016995.17	ENSMUSG00000016995	Matn4		17183	MGI:1328314	MATN4	matrilin 4	8785			1.25925	0.909284	0.0941509	0.246958	0.0581775			0.700948	1.05706	1.26682	0.530039	0.342802	0.271984	1	1	1	1		0.356109	0.56587	0.748699	0.622893	1	1	1	↑ in Δ+vWT	[+19]	2.15383	0.115671	1.91294	0.0216269	0.903195	0.0507338	0.00130784	0.00130784	1	1	[+19]	-2.03816
ENSMUSG00000017007.9	ENSMUSG00000017007	Rbpjl		19668	MGI:1196616	RBPJL	recombination signal binding protein for immunoglobulin kappa J region like	11317			1.33725	-0.0189291	0.219194	0.986625	0.727			0.271743	1.09225	2.00207	0.851044	0.447009	0.168063	1	1	1	1		0.820503	1.73033	0.567647	0.233288	0.514764	0.0805413	0.177194	↑ in Δ+vWT	[+19]&[Δ19]	2.1612	0.267475	0.500099	0.083878	0.836234	0.700429	0.00168393	0.0223121	0.0357211	0.00168393	[+19]&[Δ19]	-1.89373
ENSMUSG00000017144.8	ENSMUSG00000017144	Rnd3		74194	MGI:1921444	RND3	Rho family GTPase 3	390			0.259077	-1.71913	0.807871	0.122284	0.432595	↑ in KOvWT	[+19]&[Δ19]	1.33848	0.108515	-1.18525	0.264779	0.928688	0.34315	0.0221465	0.163356	0.0471035	0.0221465	[+19]&[Δ19]	-1.22997	-2.52373	0.306807	0.042152	0.763224	0.0742289	0.350664			-1.11348	-0.605211	-0.325252	0.408957	0.652353	0.812498	1	1	0.4778	1		0.508266
ENSMUSG00000017167.6	ENSMUSG00000017167	Cntnap1		53321	MGI:1858201	CNTNAP1	contactin associated protein 1	8506	yes		-0.151213	0.439754	0.825485	0.537417	0.928751			-0.210537	-0.560027	0.285652	0.81722	0.540483	0.761754	1	1	1	1		-0.34949	0.496189	0.703857	0.600102	1	1	1			-0.392699	0.598295	-0.914201	0.686033	0.535892	0.366746	1	0.492215	1	1		0.990994
ENSMUSG00000017291.13	ENSMUSG00000017291	Taok1		216965	MGI:1914490	TAOK1	TAO kinase 1	57551			0.0437298	0.102491	0.962617	0.915802	1			-1.84266	-1.34868	-0.397939	0.129921	0.267527	0.752114	1	1	0.0728849	1		0.493978	1.44472	0.684925	0.251877	1	0.503999	1			-0.639713	-0.791953	-0.331011	0.597343	0.513181	0.792221	1	1	1	1		-0.15224
ENSMUSG00000017307.16	ENSMUSG00000017307	Acot8		170789	MGI:2158201	ACOT8	acyl-CoA thioesterase 8	10005			1.81995	0.946219	0.0852594	0.385781	0.11094			0.714455	0.693307	1.21725	0.615846	0.626788	0.395262	1	1	1	1		-0.0211487	0.502792	0.988107	0.724209	1	1	1	↑ in Δ+vWT	[+19]&[Δ19]	2.57655	-0.817153	0.6398	0.0478688	0.55196	0.636331	0.000173868	0.00169292	0.0169547	0.000173868	[+19]&[Δ19]	-3.3937
ENSMUSG00000017344.4	ENSMUSG00000017344	Vtn		22370	MGI:98940	VTN	vitronectin	7448		[+19]&[Δ19]	2.02612	1.70305	0.0214644	0.0633039	0.00359284	↑ in KOvWT	[+19]&[Δ19]	4.21682	0.154591	1.14342	0.00148332	0.907484	0.403055	5.7825e-08	6.82529e-06	0.000333248	5.7825e-08	[+19]&[Δ19]	-4.06223	-3.0734	0.00221135	0.0243333	0.413773	0.0913305	0.127565			1.28266	4.50249	2.18773	1	1	1	1	1	1	1		3.21983
ENSMUSG00000017400.10	ENSMUSG00000017400	Stac2		217154	MGI:2144518	STAC2	SH3 and cysteine rich domain 2	342667			0.641818	0.600173	0.532904	0.570232	0.608455			0.777517	-0.183895	-0.714447	0.514479	0.879847	0.56178	1	0.441976	0.271306	0.254385		-0.961412	-1.49196	0.425708	0.222144	0.852237	0.307268	0.672226	↑ in Δ+vWT	[+19]&[Δ19]	1.65337	0.110622	-0.117997	0.184289	0.930372	0.927384	0.00984348	0.0795944	0.0607159	0.00984348	[+19]&[Δ19]	-1.54275
ENSMUSG00000017421.18	ENSMUSG00000017421	Zfp207		22680	MGI:1340045	ZNF207	zinc finger protein 207	7756			0.0945361	-0.363616	0.87729	0.572092	1			-0.544147	-0.623956	-1.97693	0.509302	0.449558	0.022172	1	1	1	1	[Δ19]	-0.0798095	-1.43279	0.923305	0.0987512	1	0.00731122	1			-0.788564	-0.740836	-0.829426	0.448485	0.476483	0.444206	1	1	1	1		0.0477277
ENSMUSG00000017428.16	ENSMUSG00000017428	Psmd11		69077	MGI:1916327	PSMD11	proteasome 26S subunit- non-ATPase 11	5717			-0.413808	-0.202855	0.637641	0.823732	1			0.217307	0.220085	0.602412	0.851417	0.849556	0.61534	1	1	1	1		0.0027782	0.385105	0.998091	0.748176	1	1	1			0.175988	1.04961	-2.57939	0.861633	0.296721	0.0164811	1	1	0.380124	1	opposite	0.873617
ENSMUSG00000017466.9	ENSMUSG00000017466	Timp2		21858	MGI:98753	TIMP2	TIMP metallopeptidase inhibitor 2	7077			0.306301	-0.0716483	0.730937	0.938402	1	↑ in KOvWT	[+19]&[Δ19]	1.79053	-1.37544	0.392222	0.148883	0.269924	0.759986	0.00529298	0.012784	0.090104	0.00529298	[+19]&[Δ19]	-3.16597	-1.39831	0.0110167	0.275626	0.0394639	0.536246	0.165721			-0.656191	-1.91199	0.285996	0.574029	0.103391	0.813178	1	1	0.510828	1		-1.2558
ENSMUSG00000017493.12	ENSMUSG00000017493	Igfbp4		16010	MGI:96439	IGFBP4	insulin like growth factor binding protein 4	3487			-0.308428	-0.302565	0.746671	0.758193	1			0.234295	-2.50716	-1.75663	0.849713	0.0526298	0.171412	1	0.390732	0.471681	0.371878	[+19]&[Δ19]	-2.74145	-1.99093	0.0342914	0.121555	0.00377765	0.042915	0.0010901	↓ in Δ+vWT	[Δ19]	-1.5433	-2.38555	-0.427707	0.225472	0.0686363	0.738108	0.0432499	1	0.191145	1	[Δ19]	-0.842251
ENSMUSG00000017548.15	ENSMUSG00000017548	Suz12		52615	MGI:1261758	SUZ12	SUZ12 polycomb repressive complex 2 subunit	23512			-0.243284	-0.37616	0.726629	0.606046	0.888011	↓ in KOvWT	[+19]&[Δ19]	-1.75788	-1.16484	-1.04122	0.0770687	0.239777	0.312301	0.00793797	0.198345	0.16077	0.0644818	[+19]&[Δ19]	0.593038	0.716658	0.552764	0.489977	0.31406	0.321825	0.202175	↓ in Δ+vWT	[Δ19]	-1.84619	-1.41004	-0.792283	0.0745357	0.17253	0.461267	0.0151489	1	0.0815572	1	[Δ19]	0.436154
ENSMUSG00000017561.16	ENSMUSG00000017561	Crlf3		54394	MGI:1860086	CRLF3	cytokine receptor like factor 3	51379			1.01532	1.57427	0.238907	0.0784096	0.050345			1.28737	0.549459	0.87942	0.252617	0.626874	0.450519	1	0.291847	1	1		-0.737915	-0.407954	0.511382	0.724917	0.647814	1	1			0.646135	0.074101	0.736463	0.532174	0.943241	0.492543	1	1	1	1		-0.572034
ENSMUSG00000017667.9	ENSMUSG00000017667	Zfp334		228876	MGI:2388656	ZNF334	zinc finger protein 334	55713			0.690731	-0.421119	0.498379	0.690964	0.707269			0.275469	1.11623	-0.49597	0.839248	0.408419	0.720733	1	1	1	1		0.840762	-0.77144	0.533732	0.578379	0.443824	0.843847	0.829049			0.753421	-0.109652	-1.71378	0.571714	0.934966	0.218153	1	0.593388	0.208751	0.321714	[Δ19]	-0.863074
ENSMUSG00000017670.16	ENSMUSG00000017670	Elmo2		140579	MGI:2153045	ELMO2	engulfment and cell motility 2	63916			-0.617237	-1.48923	0.396507	0.0520278	0.100592			-0.815227	-2.34262	-1.15484	0.422309	0.0249009	0.271369	1	1	1	1	[+19]	-1.52739	-0.339613	0.147064	0.748397	0.0147859	1	1	↓ in Δ+vWT	[Δ19]	-2.49587	-2.6109	-1.29624	0.00482401	0.00367354	0.145661	3.61042e-05	1	0.0200065	1	[Δ19]	-0.115028
ENSMUSG00000017677.11	ENSMUSG00000017677	Wsb1		78889	MGI:1926139	WSB1	WD repeat and SOCS box-containing 1	26118			0.0747694	0.784564	0.931293	0.379162	0.858646			0.32018	1.5486	0.550845	0.770926	0.154455	0.625167	1	1	1	1		1.22842	0.230665	0.258775	0.837938	0.0853799	1	1	↑ in Δ+vWT		1.15212	1.70612	1.43387	0.275129	0.105217	0.190109	0.0163001	1	1	1		0.554003
ENSMUSG00000017715.11	ENSMUSG00000017715	Pgs1		74451	MGI:1921701	PGS1	phosphatidylglycerophosphate synthase 1	9489			-0.231848	0.0826244	0.767565	0.919319	1			-0.436311	-1.15095	0.59	0.695354	0.304969	0.607497	1	1	0.571323	1		-0.714638	1.02631	0.526015	0.373592	0.345267	0.481269	0.341581	↓ in Δ+vWT	[+19]&[Δ19]	-1.62157	-0.814412	-0.153842	0.0976345	0.40093	0.877828	0.012947	0.130514	0.0304017	0.012947	[+19]&[Δ19]	0.807161
ENSMUSG00000017721.15	ENSMUSG00000017721	Pigt		78928	MGI:1926178	PIGT	phosphatidylinositol glycan anchor biosynthesis class T	51604			0.964978	1.3377	0.301425	0.164725	0.108648			1.10204	1.1688	0.714394	0.38464	0.356368	0.58322	1	1	1	1		0.0667661	-0.387641	0.95771	0.764579	1	1	1	↑ in Δ+vWT	[+19]	1.86707	0.664604	2.50414	0.101114	0.563185	0.0335233	0.00906362	0.0752177	1	1	[+19]	-1.20247
ENSMUSG00000017737.2	ENSMUSG00000017737	Mmp9		17395	MGI:97011	MMP9	matrix metallopeptidase 9	4318			-1.50209	0.0740803	0.236103	0.953421	0.707484	↑ in KOvWT	[+19]	1.44926	-0.714693	1.40355	1	1	1	1.40355	1	1	1	[+19]	-2.16395	-0.0457099	1	1	1	1	1			-0.6287	-0.818519	-0.0257319	0.696892	0.612142	0.987278	1	1	0.987797	1		-0.189819
ENSMUSG00000017740.17	ENSMUSG00000017740	Slc12a5		57138	MGI:1862037	SLC12A5	solute carrier family 12 member 5	57468			0.885814	0.204336	0.167792	0.762037	0.432291			-0.544378	-0.442776	-0.626314	0.531726	0.610719	0.488247	1	1	1	1		0.101602	-0.0819366	0.907634	0.928194	1	1	1			5.31707	-1.04972	-0.304721	1	1	1	1	1	1	1		-6.36679
ENSMUSG00000017747.13	ENSMUSG00000017747	Ghdc		80860	MGI:1931556	GHDC	GH3 domain containing	84514		[+19]&[Δ19]	-1.49959	-1.9865	0.141734	0.0596369	0.0202752			-1.41143	-0.274699	-0.665653	0.262198	0.8259	0.604845	1	0.198416	0.342782	0.146448		1.13673	0.745773	0.367748	0.56579	0.712398	0.685194	0.976631	↓ in Δ+vWT	[Δ19]	-1.73825	-2.45005	-0.943338	0.129084	0.0353966	0.421361	0.0135269	1	0.200205	1	[Δ19]	-0.711799
ENSMUSG00000017760.16	ENSMUSG00000017760	Ctsa		19025	MGI:97748	CTSA	cathepsin A	5476			0.749422	1.40461	0.289355	0.0574527	0.0601378			0.48054	-0.313333	0.804363	0.670436	0.781955	0.492385	1	0.665222	1	1		-0.793873	0.323823	0.483012	0.782194	0.800071	1	1			-0.545814	-1.47491	1.09174	0.586177	0.144543	0.294341	1	1	0.246833	1	opposite	-0.929099
ENSMUSG00000017774.19	ENSMUSG00000017774	Myo1c		17913	MGI:106612	MYO1C	myosin IC	4641			-0.491143	0.231081	0.627988	0.823813	1			-0.931766	-0.397432	-0.586548	0.439179	0.739056	0.630002	1	1	1	1		0.534334	0.345218	0.66024	0.780539	1	1	1	↓ in Δ+vWT		-1.00653	-1.652	-2.66347	0.423579	0.196555	0.0434383	0.0454015	1	1	1	[Δ19]	-0.645471
ENSMUSG00000017776.15	ENSMUSG00000017776	Crk		12928	MGI:88508	CRK	CRK proto-oncogene- adaptor protein	1398	yes		0.20242	0.21769	0.813709	0.80644	1	↑ in KOvWT	[+19]&[Δ19]	0.961764	-1.0713	-2.20005	0.439142	0.400811	0.0916848	0.0321117	0.150335	0.103088	0.0321117	[+19]&[Δ19]	-2.03307	-3.16181	0.109192	0.0149248	0.130051	0.0056828	0.00921187			-0.389447	0.426517	-0.301777	0.748451	0.723672	0.808797	1	0.779293	1	1		0.815964
ENSMUSG00000017781.17	ENSMUSG00000017781	Pitpna		18738	MGI:99887	PITPNA	phosphatidylinositol transfer protein- alpha	5306			0.0596485	-0.644761	0.943755	0.46498	0.992268			-0.414449	-2.09472	-0.366184	0.741062	0.097254	0.777269	1	1	1	1	[+19]	-1.68027	0.0482642	0.184031	0.970294	0.0395605	1	1	↓ in Δ+vWT	[Δ19]	-1.72288	-1.88775	-1.04634	0.111322	0.0817527	0.350157	0.00782753	1	0.21765	1	[Δ19]	-0.164874
ENSMUSG00000017801.15	ENSMUSG00000017801	Mlx		21428	MGI:108398	MLX	MAX dimerization protein MLX	6945			0.462047	-0.288409	0.610178	0.759798	0.938418			-0.00288594	-1.14125	-0.954216	0.998139	0.360408	0.454983	1	1	1	1		-1.13836	-0.95133	0.362336	0.456963	0.26118	0.415823	0.229166	↓ in Δ+vWT	[Δ19]	-1.20079	-2.70448	-0.411985	0.284315	0.0197757	0.720727	0.0462355	1	0.305545	1	opposite	-1.50369
ENSMUSG00000017831.8	ENSMUSG00000017831	Rab5a		271457	MGI:105926	RAB5A	RAB5A- member RAS oncogene family	5868	yes		0.325622	-0.414892	0.671783	0.606117	0.816514			-1.42549	-0.826153	-0.376663	0.18991	0.445924	0.737411	1	0.298696	0.147718	0.099643		0.599336	1.04883	0.583002	0.353631	0.529344	0.595187	0.632285			-0.455316	-0.968854	-1.11702	0.645838	0.329459	0.280458	1	1	1	1		-0.513538
ENSMUSG00000017843.14	ENSMUSG00000017843	Ppp2r5c		26931	MGI:1349475	PPP2R5C	protein phosphatase 2 regulatory subunit B'gamma	5527			0.181778	-0.227482	0.797223	0.759207	1			-0.204099	-0.365642	-0.121668	0.860939	0.753666	0.919902	1	1	1	1		-0.161543	0.0824305	0.88975	0.945692	1	1	1			-0.566273	-1.39432	0.0854662	0.555694	0.147154	0.932272	1	1	0.575373	1		-0.828042
ENSMUSG00000017858.12	ENSMUSG00000017858	Ift52		245866	MGI:2387217	IFT52	intraflagellar transport 52	51098			0.368499	0.42768	0.653339	0.617448	0.80745			-0.505502	-0.517574	0.631429	0.645109	0.637274	0.579327	1	1	0.464786	1		-0.0120721	1.13693	0.991242	0.319034	1	0.403527	1			-0.506935	-1.16794	-0.210239	0.66206	0.314848	0.861394	1	1	1	1		-0.66101
ENSMUSG00000017929.13	ENSMUSG00000017929	B4galt5		56336	MGI:1927169	B4GALT5	beta-1-4-galactosyltransferase 5	9334			0.456476	0.567984	0.57364	0.49593	0.571991			-0.128133	-0.602552	1.14158	0.921808	0.647079	0.386351	1	1	0.793786	1		-0.474419	1.26972	0.720107	0.338181	1	0.262473	1			0.261406	-0.988546	-1.0535	0.835459	0.444288	0.420236	1	0.680108	0.658242	0.89559		-1.24995
ENSMUSG00000017969.13	ENSMUSG00000017969	Ptgis		19223	MGI:1097156	PTGIS	prostaglandin I2 (prostacyclin) synthase	5740		[+19]&[Δ19]	1.53425	1.76986	0.150819	0.105635	0.0328843	↑ in KOvWT	[+19]&[Δ19]	3.95019	0.0803111	0.512251	0.00243365	0.95219	0.704222	3.42253e-09	1.537e-05	6.73649e-05	3.42253e-09	[+19]&[Δ19]	-3.86987	-3.43793	0.00311072	0.00917366	0.456299	0.254466	0.252594	↑ in Δ+vWT	[+19]	1.98569	-0.216885	1.73562	0.133541	0.873025	0.201884	0.026721	0.026721	1	1	[+19]	-2.20257
ENSMUSG00000018001.18	ENSMUSG00000018001	Cyth3		19159	MGI:1335107	CYTH3	cytohesin 3	9265			0.785635	0.804605	0.307341	0.317059	0.194938			-0.291733	0.131514	0.324329	0.785181	0.902038	0.77004	1	1	0.931282	1		0.423247	0.616061	0.692753	0.579577	1	0.910733	1			0.758197	0.0789664	0.82694	0.469808	0.940104	0.449499	1	0.487083	1	1		-0.679231
ENSMUSG00000018012.11	ENSMUSG00000018012	Rac3		170758	MGI:2180784	RAC3	Rac family small GTPase 3	5881	yes		-0.15046	-0.299304	0.863849	0.740691	1	↑ in KOvWT	[+19]&[Δ19]	1.04868	-1.74819	-0.516034	0.329652	0.130879	0.64387	0.0156317	0.0591968	0.117618	0.0156317	[+19]&[Δ19]	-2.79687	-1.56471	0.0144312	0.155359	0.0105576	0.319383	0.0544305	↓ in Δ+vWT	[+19]&[Δ19]	-1.63451	-0.352202	-0.397439	0.171478	0.763392	0.73815	0.0246232	0.105207	0.116708	0.0246232	[+19]&[Δ19]	1.28231
ENSMUSG00000018040.9	ENSMUSG00000018040	Rrp7a		74778	MGI:1922028	RRP7A	ribosomal RNA processing 7 homolog A	27341			0.41908	0.702484	0.593479	0.388721	0.482358			0.0609328	-0.739322	0.0799572	0.956145	0.509161	0.944114	1	1	1	1		-0.800255	0.0190244	0.476013	0.986725	0.485284	1	1	↓ in Δ+vWT	[Δ19]	-1.36842	-1.82935	0.126498	0.193363	0.0879639	0.905544	0.0395724	1	0.0654165	1	[Δ19]	-0.460932
ENSMUSG00000018068.13	ENSMUSG00000018068	Ints2		70422	MGI:1917672	INTS2	integrator complex subunit 2	57508			-0.211067	-0.636179	0.779001	0.419147	0.717778			0.671781	0.199483	-1.4335	0.500379	0.841524	0.169117	1	1	0.14782	1	[Δ19]	-0.472298	-2.10529	0.635765	0.0433486	1	0.0225707	1			0.180139	0.906176	-1.67995	0.837252	0.30092	0.068511	1	1	0.387934	1	opposite	0.726037
ENSMUSG00000018160.15	ENSMUSG00000018160	Med1		19014	MGI:1100846	MED1	mediator complex subunit 1	5469			0.563911	0.142708	0.523758	0.876901	0.980922			-0.810207	-0.396347	0.323167	0.437133	0.703748	0.766208	1	1	0.269788	1		0.41386	1.13337	0.691575	0.297425	1	0.565657	1			0.275027	-0.265672	0.265099	0.767964	0.775733	0.786024	1	1	1	1		-0.540699
ENSMUSG00000018166.8	ENSMUSG00000018166	Erbb3		13867	MGI:95411	ERBB3	erb-b2 receptor tyrosine kinase 3	2065			1.98096	-1.82131	1	1	1			0.745411	1.84609	-2.46013	0.542935	0.12819	0.0591825	1	1	0.154821	1	opposite	1.10068	-3.20554	0.361584	0.0135205	0.119939	0.00264286	0.00751321	↓ in Δ+vWT	[+19]	-1.79142	1.33385	-3.47512	0.185171	0.308761	0.0152601	0.0200863	0.0209211	1	1	opposite	3.12527
ENSMUSG00000018169.12	ENSMUSG00000018169	Mfng		17305	MGI:1095404	MFNG	MFNG O-fucosylpeptide 3-beta-N-acetylglucosaminyltransferase	4242			-0.796146	-1.26787	0.51106	0.286148	0.317771			0.371083	0.683315	-2.81679	0.784507	0.614241	0.0451873	1	1	0.326352	1	[Δ19]	0.312232	-3.18788	0.817834	0.0233932	1	0.00235164	1			-1.04941	1.33001	-2.25843	0.505792	0.398145	0.156222	1	0.202799	1	1		2.37942
ENSMUSG00000018293.4	ENSMUSG00000018293	Pfn1		18643	MGI:97549	PFN1	profilin 1	5216	yes	[+19]&[Δ19]	-1.23775	-2.09242	0.163111	0.0246078	0.0176191	↓ in KOvWT		-1.73329	-3.10738	-2.72165	0.127272	0.00841073	0.0195096	0.000199544	1	1	1	[+19]&[Δ19]	-1.37409	-0.988361	0.255912	0.408691	0.0349333	0.091678	0.00801521	↓ in Δ+vWT		-2.31324	-3.55888	-2.91119	0.0572001	0.00502841	0.0202648	1.2185e-05	1	1	1	[+19]&[Δ19]	-1.24564
ENSMUSG00000018326.9	ENSMUSG00000018326	Ywhab		54401	MGI:1891917	YWHAB	tyrosine 3-monooxygenase/tryptophan 5-monooxygenase activation protein- beta polypeptide	7529			0.671499	-1.063	0.434856	0.236049	0.225056			-0.722627	1.08935	-0.895038	0.548345	0.365318	0.473262	1	0.231605	1	1		1.81198	-0.172411	0.132251	0.890155	0.123787	1	1	↓ in Δ+vWT		-1.42309	-1.46032	-1.16215	0.186356	0.175145	0.30057	0.0169077	1	1	1		-0.0372309
ENSMUSG00000018334.18	ENSMUSG00000018334	Ksr1		16706	MGI:105051	KSR1	kinase suppressor of ras 1	8844			-0.876134	-0.600045	0.176768	0.371793	0.15046			-0.840345	-0.693213	-1.27418	0.312061	0.402956	0.135983	1	1	1	1		0.147132	-0.433831	0.861687	0.617868	1	1	1	↓ in Δ+vWT		-1.58075	-1.15046	-1.4625	0.111393	0.244667	0.153184	0.0048403	1	1	1		0.430291
ENSMUSG00000018340.13	ENSMUSG00000018340	Anxa6		11749	MGI:88255	ANXA6	annexin A6	309		[+19]&[Δ19]	0.978746	1.22622	0.194979	0.120454	0.0497492			-0.137455	-0.40501	0.813322	0.9025	0.718388	0.48451	1	1	0.867002	1		-0.267555	0.950777	0.811928	0.414316	1	0.403944	1			0.346784	-1.76431	0.371	0.723202	0.0752667	0.716686	1	0.285977	1	1	[+19]	-2.11109
ENSMUSG00000018341.12	ENSMUSG00000018341	Il12rb2		16162	MGI:1270861	IL12RB2	interleukin 12 receptor subunit beta 2	3595			0.815123	0.748791	0.415299	0.46784	0.389967			0.870034	1.17309	1.4916	0.412738	0.267448	0.168806	1	1	1	1		0.303051	0.621564	0.772243	0.562629	1	0.267499	1	↑ in Δ+vWT	[+19]&[Δ19]	1.80355	0.244995	1.14255	0.111195	0.831333	0.330635	0.0359956	0.0387048	0.229607	0.0359956	[+19]&[Δ19]	-1.55855
ENSMUSG00000018377.10	ENSMUSG00000018377	Vezf1		22344	MGI:1313291	VEZF1	vascular endothelial zinc finger 1	7716			0.150102	-0.972578	0.860314	0.275112	0.644595			-1.18247	-1.39345	-1.05325	0.320131	0.242026	0.390684	1	1	1	1		-0.210984	0.129223	0.860129	0.916525	1	1	1			-0.394536	0.262424	-0.190824	0.668956	0.775569	0.842859	1	0.655481	1	1		0.656959
ENSMUSG00000018395.19	ENSMUSG00000018395	Kif3a		16568	MGI:107689	KIF3A	kinesin family member 3A	11127			-0.142043	0.453587	0.865977	0.605562	1			-1.19394	-0.77301	0.280039	0.321244	0.520698	0.822436	1	1	0.156177	1		0.420928	1.47398	0.72661	0.237643	1	0.561883	1	↑ in Δ+vWT	[+19]&[Δ19]	1.38146	-0.674564	0.44165	0.20722	0.538082	0.698944	0.0256775	0.0358457	0.190771	0.0256775	[+19]&[Δ19]	-2.05602
ENSMUSG00000018401.17	ENSMUSG00000018401	Mtmr4		170749	MGI:2180699	MTMR4	myotubularin related protein 4	9110			0.180656	0.527485	0.767691	0.404684	0.687232			-0.330624	0.922029	0.413518	0.712225	0.295123	0.651208	1	0.380052	0.641769	0.522058		1.25265	0.744142	0.159615	0.420708	0.103393	0.574502	0.229771			-0.244402	-0.778174	-0.732745	0.786156	0.393732	0.434411	1	1	1	1		-0.533772
ENSMUSG00000018417.14	ENSMUSG00000018417	Myo1b		17912	MGI:107752	MYO1B	myosin IB	4430			-0.127561	-0.101178	0.863278	0.896143	1			-0.581969	-0.463716	-0.445366	0.512732	0.601802	0.631065	1	1	1	1		0.118253	0.136603	0.894494	0.883251	1	1	1			-0.0686574	-0.815868	-0.126549	0.945083	0.41401	0.903248	1	1	1	1		-0.74721
ENSMUSG00000018425.18	ENSMUSG00000018425	Dhx40		67487	MGI:1914737	DHX40	DEAH-box helicase 40	79665			-0.466111	0.0576545	0.61174	0.951837	1			-0.871235	-1.33836	0.0706339	0.427068	0.222756	0.950646	1	1	0.349979	1		-0.46713	0.941868	0.67073	0.409567	1	0.925089	1	↓ in Δ+vWT	[Δ19]	-1.34312	-1.72959	-0.134017	0.167635	0.0758767	0.895143	0.029649	1	0.0810692	1	[Δ19]	-0.386466
ENSMUSG00000018428.15	ENSMUSG00000018428	Akap1		11640	MGI:104729	AKAP1	A-kinase anchoring protein 1	8165	yes		0.491387	1.06247	0.465625	0.127107	0.175666			-1.12111	-0.406312	0.564671	0.304232	0.705672	0.606476	1	0.336792	0.0954701	0.0934252		0.714796	1.68578	0.516489	0.132735	0.746839	0.273216	0.520257	↑ in Δ+vWT	[+19]&[Δ19]	1.05031	0.194571	-0.397954	0.26256	0.837173	0.685852	0.0373865	0.193818	0.079629	0.0373865	[+19]&[Δ19]	-0.855744
ENSMUSG00000018446.8	ENSMUSG00000018446	C1qbp		12261	MGI:1194505	C1QBP	complement C1q binding protein	708	yes		-0.705248	-0.406341	0.473046	0.689894	0.676215			-0.885446	-1.13263	-0.0834955	0.496846	0.384796	0.950479	1	1	0.548871	1		-0.247179	0.801951	0.84959	0.550885	1	1	1	↓ in Δ+vWT	[Δ19]	-1.59151	-2.0611	0.12873	0.19889	0.0962145	0.920115	0.0435432	1	0.0718881	1	[Δ19]	-0.46959
ENSMUSG00000018459.15	ENSMUSG00000018459	Slc13a3		114644	MGI:2149635	SLC13A3	solute carrier family 13 member 3	64849			-0.36393	0.35747	1	1	1			1.36507	0.207452	-1.6251	0.322354	0.881133	0.253747	1	0.262217	0.0638406	0.0531569	[Δ19]	-1.15761	-2.99016	0.401825	0.0349712	0.822991	0.0416792	0.373827			0.111543	-0.237823	-0.11934	0.939547	0.871806	0.936568	1	1	1	1		-0.349366
ENSMUSG00000018474.17	ENSMUSG00000018474	Chd3		216848	MGI:1344395	CHD3	chromodomain helicase DNA binding protein 3	1107			0.542273	0.937758	0.512818	0.278496	0.313089			-0.311282	-0.348968	0.694549	0.786804	0.761733	0.561537	1	1	0.704835	1		-0.0376853	1.00583	0.97388	0.400492	1	0.46275	1			-0.217824	-0.250819	0.952642	0.818012	0.791043	0.33674	1	1	0.557467	1		-0.0329948
ENSMUSG00000018476.7	ENSMUSG00000018476	Kdm6b		216850	MGI:2448492	KDM6B	lysine demethylase 6B	23135			0.789422	0.750967	0.326424	0.371447	0.243512			-0.258144	1.95574	0.668826	0.828582	0.10026	0.587973	1	0.39749	0.821311	0.742738	[+19]&[Δ19]	2.21388	0.92697	0.0630349	0.453067	0.0133327	0.541882	0.154132			-0.187819	-0.218601	0.716255	0.865564	0.843827	0.534727	1	1	0.843588	1		-0.030782
ENSMUSG00000018501.17	ENSMUSG00000018501	Ncor1		20185	MGI:1349717	NCOR1	nuclear receptor corepressor 1	9611			0.0739918	0.818643	0.926285	0.327576	0.786083			-1.04866	-0.698744	0.334844	0.344297	0.528595	0.771803	1	1	0.165381	1		0.34992	1.38351	0.752339	0.230821	1	0.502628	1			-0.106364	-0.607793	0.501356	0.915268	0.543209	0.631598	1	1	1	1		-0.501429
ENSMUSG00000018541.10	ENSMUSG00000018541	Cwc25		67480	MGI:1914730	CWC25	CWC25 spliceosome associated protein homolog	54883			-0.536527	-0.36318	0.525879	0.68063	0.727833	↓ in KOvWT		-1.58845	-1.99749	-1.0369	0.211232	0.116071	0.429408	0.0334818	1	1	1		-0.409042	0.551546	0.74781	0.674484	1	1	1	↓ in Δ+vWT		-1.96771	-1.65403	-2.19624	0.0894159	0.153262	0.0681358	0.000876026	1	1	1		0.313675
ENSMUSG00000018547.8	ENSMUSG00000018547	Pip4k2b		108083	MGI:1934234	PIP4K2B	phosphatidylinositol-5-phosphate 4-kinase type 2 beta	8396			0.129977	-0.101753	0.875264	0.90616	1			-0.889542	-0.880189	-0.89333	0.46867	0.473397	0.479557	1	1	1	1		0.00935275	-0.00378774	0.993953	0.997619	1	1	1			0.383901	-2.13621	-0.275277	0.72322	0.0537898	0.80734	1	0.278178	0.821576	0.604729	[+19]	-2.52011
ENSMUSG00000018581.15	ENSMUSG00000018581	Dnah11		13411	MGI:1100864	DNAH11	dynein axonemal heavy chain 11	8701			1.10704	-0.013546	0.298968	0.990205	0.830984	↑ in KOvWT	[Δ19]	1.93079	2.84454	0.835873	0.146405	0.0318797	0.54047	0.0158928	1	0.159081	1	[Δ19]	0.913753	-1.09491	0.485288	0.417653	0.133731	0.459	0.175665	↑ in Δ+vWT		2.802	6.4417	1.08817	1	1	1	1.08817	1	1	1		3.6397
ENSMUSG00000018589.8	ENSMUSG00000018589	Glra2		237213	MGI:95748	GLRA2	glycine receptor alpha 2	2742	yes		-1.75677	-1.0864	0.133322	0.355368	0.119409			1.62816	-0.887131	-0.223648	1	1	1	1	1	1	1		-2.51529	-1.85181	1	1	1	1	1			-0.0671614	2.47397	-3.04891	0.960553	0.0646968	0.0350685	1	0.518208	1	1	opposite	2.54113
ENSMUSG00000018593.13	ENSMUSG00000018593	Sparc		20692	MGI:98373	SPARC	secreted protein acidic and cysteine rich	6678	yes		1.0002	0.58278	0.195023	0.470641	0.221554	↑ in KOvWT	[+19]&[Δ19]	1.68597	-0.390784	0.651736	0.188279	0.760499	0.622478	0.0280879	0.0430575	0.193957	0.0280879	[+19]&[Δ19]	-2.07676	-1.03424	0.105175	0.434548	0.374696	0.558651	0.435568			-0.146799	-1.11481	0.420855	0.897394	0.327778	0.722338	1	1	1	1		-0.968012
ENSMUSG00000018604.18	ENSMUSG00000018604	Tbx3		21386	MGI:98495	TBX3	T-box transcription factor 3	6926			0.53135	1.06328	0.642234	0.360832	0.503071			1.06504	1.58677	-2.77978	0.426439	0.233692	0.0527312	1	1	0.0939044	1	[Δ19]	0.521735	-3.84481	0.692167	0.00693028	1	0.00177975	1	↑ in Δ+vWT	[Δ19]	1.92048	1.55063	-0.702682	0.152717	0.249447	0.615302	0.0219058	1	0.0219058	1	[Δ19]	-0.369844
ENSMUSG00000018661.17	ENSMUSG00000018661	Cog1		16834	MGI:1333873	COG1	component of oligomeric golgi complex 1	9382			-0.221465	-0.242112	0.800858	0.791159	1			-0.819675	-0.779189	-0.0838192	0.498176	0.519626	0.946629	1	1	0.556934	1		0.0404859	0.735855	0.973346	0.557224	1	1	1			-0.801926	-1.89523	0.0144804	0.464763	0.0850909	0.989877	1	1	0.441424	1		-1.09331
ENSMUSG00000018697.14	ENSMUSG00000018697	Aatf		56321	MGI:1929608	AATF	apoptosis antagonizing transcription factor	26574			-0.240548	-0.523718	0.782114	0.563451	0.905273	↓ in KOvWT	[Δ19]	-1.75943	-1.76191	-1.11614	0.152198	0.151634	0.379866	0.0176162	1	0.292938	1	[Δ19]	-0.00248683	0.643284	0.998388	0.613228	1	0.493118	1	↓ in Δ+vWT		-1.35167	-3.24247	-0.890206	0.251562	0.00613903	0.46708	0.0332049	1	1	1	[+19]	-1.89081
ENSMUSG00000018707.13	ENSMUSG00000018707	Dync1h1		13424	MGI:103147	DYNC1H1	dynein cytoplasmic 1 heavy chain 1	1778			-0.344669	0.512875	0.667158	0.540432	0.729137	↓ in KOvWT	[Δ19]	-1.56593	-1.07901	-0.23774	0.0973017	0.253127	0.809879	0.0382215	1	0.0382215	1	[Δ19]	0.48692	1.32819	0.606303	0.179181	1	0.489121	1			-0.89039	-1.03161	-0.83391	0.329723	0.258821	0.383883	1	1	1	1		-0.141225
ENSMUSG00000018736.14	ENSMUSG00000018736	Ndel1		83431	MGI:1932915	NDEL1	nudE neurodevelopment protein 1 like 1	81565		[+19]&[Δ19]	-1.5989	-1.84309	0.0447605	0.0266283	0.00254818	↓ in KOvWT	[Δ19]	-2.42405	-2.99805	-1.62851	0.0211782	0.0047599	0.130937	7.08746e-05	1	0.119667	1	[Δ19]	-0.573994	0.795541	0.595309	0.46804	1	0.179386	1	↓ in Δ+vWT		-2.13529	-2.9746	-2.19724	0.0377507	0.00427238	0.0393839	7.44147e-06	1	1	1		-0.839311
ENSMUSG00000018740.14	ENSMUSG00000018740	Slc25a35		71998	MGI:1919248	SLC25A35	solute carrier family 25 member 35	399512		[+19]&[Δ19]	1.7234	1.29043	0.0648977	0.179753	0.0299271			0.158627	0.294421	1.18696	0.912481	0.838175	0.4119	1	1	1	1		0.135794	1.02833	0.925001	0.477424	1	0.395448	1			0.998638	1.05222	1.87713	0.43133	0.408362	0.144388	1	1	1	1		0.0535791
ENSMUSG00000018770.9	ENSMUSG00000018770	Atp5g3		228033	MGI:2442035	ATP5MC3	ATP synthase membrane subunit c locus 3	518			-0.0209527	-0.270067	0.981737	0.776658	1			-0.154985	-1.82835	-1.0788	0.903114	0.15102	0.412313	1	1	1	1		-1.67336	-0.923816	0.188777	0.482651	0.0577311	0.400481	0.104979	↓ in Δ+vWT		-1.57507	-1.54542	-1.10553	0.177953	0.186263	0.363087	0.0226183	1	1	1		0.0296579
ENSMUSG00000018819.10	ENSMUSG00000018819	Lsp1		16985	MGI:96832	LSP1	lymphocyte specific protein 1	4046			-0.230182	-0.705032	0.829593	0.521767	0.913088			0.652851	0.878106	-2.9284	0.619069	0.503011	0.0348986	1	1	0.197688	1	[Δ19]	0.225255	-3.58125	0.863199	0.00971958	1	0.000995392	1	↓ in Δ+vWT	[+19]&[Δ19]	-1.73135	-0.263831	-0.357529	0.210081	0.8464	0.797041	0.0366701	0.124708	0.146106	0.0366701	[+19]&[Δ19]	1.46752
ENSMUSG00000018820.13	ENSMUSG00000018820	Zfyve27		319740	MGI:1919602	ZFYVE27	zinc finger FYVE-type containing 27	118813			0.788201	1.20996	0.27253	0.106821	0.0719538			0.26604	0.469805	1.73182	0.779772	0.621096	0.0794416	1	1	1	1	[Δ19]	0.203765	1.46578	0.830326	0.13785	1	0.0236078	1			0.853104	-0.0115732	0.907557	0.361105	0.99016	0.352264	1	0.256165	1	1		-0.864677
ENSMUSG00000018830.10	ENSMUSG00000018830	Myh11		17880	MGI:102643	MYH11	myosin- heavy polypeptide 11- smooth muscle	4629			-2.33648	-2.33204	1	1	1			-3.18885	-2.07617	-3.45725	1	1	1	1	1	1	1		1.11269	-0.268394	1	1	1	1	1	↓ in Δ+vWT		-2.38336	-2.76505	-2.66039	0.0899853	0.0493097	0.0651812	0.000236311	1	1	1		-0.381697
ENSMUSG00000018861.8	ENSMUSG00000018861	Fdxr		14149	MGI:104724	FDXR	ferredoxin reductase	2232			0.919683	1.28306	0.237066	0.110353	0.0603502			0.45093	-0.0126428	0.114471	0.670274	0.990564	0.915957	1	1	1	1		-0.463573	-0.336459	0.663877	0.755957	1	1	1	↑ in Δ+vWT	[Δ19]	1.34637	2.90745	0.687549	0.213906	0.00693784	0.541263	0.0243861	1	0.293933	1	opposite	1.56108
ENSMUSG00000018865.9	ENSMUSG00000018865	Sult4a1		29859	MGI:1888971	SULT4A1	sulfotransferase family 4A member 1	25830			0.269549	0.66571	0.736376	0.424423	0.673727			0.00208219	-1.01282	0.560678	0.998505	0.365974	0.625588	1	0.930659	1	1		-1.01491	0.558595	0.365796	0.62741	0.267743	1	1			0.452862	-0.980788	0.238887	0.666643	0.35567	0.827224	1	0.354952	1	1		-1.43365
ENSMUSG00000018920.11	ENSMUSG00000018920	Cxcl16		66102	MGI:1932682	CXCL16	C-X-C motif chemokine ligand 16	58191			-0.0857515	-1.12547	0.926754	0.24695	0.688791			1.08862	-0.10821	-1.32392	0.408411	0.934697	0.329948	1	0.298389	0.117071	0.0863034		-1.19683	-2.41254	0.364104	0.0754708	0.843442	0.0821824	0.42839	↑ in Δ+vWT	[+19]&[Δ19]	2.14897	-0.0273577	-1.6596	0.104856	0.983576	0.226615	0.000369114	0.0210915	0.00607885	0.000369114	[+19]&[Δ19]	-2.17633
ENSMUSG00000018965.11	ENSMUSG00000018965	Ywhah		22629	MGI:109194	YWHAH	tyrosine 3-monooxygenase/tryptophan 5-monooxygenase activation protein eta	7533	yes		0.999564	0.510573	0.186722	0.519493	0.24937			-0.0204228	-0.672321	-0.0726304	0.986376	0.574313	0.953277	1	1	1	1		-0.651898	-0.0522076	0.586109	0.966415	0.67329	1	1			-0.089642	-0.725342	-0.797107	0.933665	0.501069	0.47785	1	1	1	1		-0.6357
ENSMUSG00000018995.12	ENSMUSG00000018995	Nars2		244141	MGI:2142075	NARS2	asparaginyl-tRNA synthetase 2- mitochondrial	79731		[+19]&[Δ19]	2.29846	1.12482	0.0140487	0.247399	0.0341774			0.450952	1.40749	0.26544	0.65403	0.157742	0.797708	1	1	1	1		0.956541	-0.185511	0.336201	0.857619	0.12199	1	1			-0.0515791	-1.25224	0.120195	0.960276	0.24024	0.91037	1	1	1	1		-1.20066
ENSMUSG00000019027.8	ENSMUSG00000019027	Dnah1		110084	MGI:107721	DNAH1	dynein axonemal heavy chain 1	25981			0.0111487	-0.161264	0.988149	0.837314	1			-0.971683	-1.08302	-0.0952748	0.295758	0.244272	0.921448	1	1	0.219394	1		-0.111334	0.876408	0.905221	0.366654	1	0.829603	1			-0.33499	-0.915095	-0.0553892	0.703042	0.299111	0.951951	1	1	1	1		-0.580105
ENSMUSG00000019055.15	ENSMUSG00000019055	Plod1		18822	MGI:99907	PLOD1	procollagen-lysine-2-oxoglutarate 5-dioxygenase 1	5351		[+19]&[Δ19]	2.17839	1.67143	0.014044	0.0690348	0.00345104			0.736589	2.1548	1.32041	0.513814	0.0514632	0.247357	1	1	1	1	[+19]	1.41821	0.583818	0.19542	0.605744	0.0304757	0.363891	0.0777625	↑ in Δ+vWT	[+19]&[Δ19]	2.20315	1.07678	1.03604	0.0759816	0.389394	0.42013	0.0174041	0.0939853	0.0925843	0.0174041	[+19]&[Δ19]	-1.12637
ENSMUSG00000019124.10	ENSMUSG00000019124	Scrn1		69938	MGI:1917188	SCRN1	secernin 1	9805	yes	[+19]&[Δ19]	-1.37111	-1.43946	0.0694316	0.0686394	0.0095318	↓ in KOvWT		-1.57804	-2.53531	-1.21878	0.149955	0.0209209	0.285232	0.0059725	1	1	1		-0.957266	0.359262	0.383789	0.753012	0.0818952	1	1	↓ in Δ+vWT	[Δ19]	-2.40075	-2.34843	-0.854788	0.0145583	0.0168579	0.404664	0.000493487	1	0.0108292	1	[Δ19]	0.052315
ENSMUSG00000019146.2	ENSMUSG00000019146	Cacng2		12300	MGI:1316660	CACNG2	calcium voltage-gated channel auxiliary subunit gamma 2	10369	yes	[+19]	1.53621	0.00592043	0.049843	0.994238	0.545053			0.0955802	-1.12442	-0.15404	0.926778	0.280966	0.88702	1	0.683296	1	1		-1.22	-0.24962	0.242235	0.817963	0.13687	1	1			-0.654112	-1.27132	0.0296491	0.563926	0.262655	0.97993	1	1	0.633878	1		-0.617208
ENSMUSG00000019210.10	ENSMUSG00000019210	Atp6v1e1		11973	MGI:894326	ATP6V1E1	ATPase H+ transporting V1 subunit E1	529	yes		0.413302	0.405008	0.606038	0.628752	0.762354			0.185547	-1.43113	-0.468735	0.866558	0.195508	0.683477	1	0.5103	1	1		-1.61668	-0.654282	0.143689	0.569297	0.0575273	0.784722	0.354692	↓ in Δ+vWT	[Δ19]	-2.07703	-2.29511	-0.368778	0.0251889	0.0134598	0.703652	0.000746862	1	0.00540754	1	[Δ19]	-0.218077
ENSMUSG00000019230.14	ENSMUSG00000019230	Lhx9		16876	MGI:1316721	LHX9	LIM homeobox 9	56956			-0.394176	-0.822691	0.659729	0.376748	0.537142			-0.321562	-0.0634469	-0.222538	0.726332	0.944702	0.813074	1	1	1	1		0.258115	0.0990236	0.780059	0.917011	1	1	1			-0.0130834	0.0554208	0.77704	0.989463	0.955414	0.448421	1	1	1	1		0.0685042
ENSMUSG00000019232.14	ENSMUSG00000019232	Etnppl		71760	MGI:1919010	ETNPPL	ethanolamine-phosphate phospho-lyase	64850			-0.733665	-0.448422	0.397451	0.619111	0.5167	↓ in KOvWT	[+19]&[Δ19]	-2.61338	-1.98378	-0.850379	0.029607	0.0970024	0.489152	0.00801497	0.200179	0.0173134	0.0236514	[+19]&[Δ19]	0.629601	1.763	0.603131	0.156476	0.245093	0.208418	0.102836	↓ in Δ+vWT	[Δ19]	-2.16984	-2.02595	-1.17228	0.0631916	0.0827445	0.330962	0.00390085	1	0.112457	1	[Δ19]	0.143888
ENSMUSG00000019254.16	ENSMUSG00000019254	Ppp1r12c		232807	MGI:1924258	PPP1R12C	protein phosphatase 1 regulatory subunit 12C	54776		[+19]&[Δ19]	0.922425	1.60773	0.201003	0.0322099	0.0271942			1.00205	0.0334861	0.738369	0.37293	0.976378	0.526326	1	0.291189	1	1		-0.968564	-0.263681	0.390207	0.820461	0.933779	1	1			-0.0953004	2.02749	0.563919	0.934731	0.0796231	0.639235	1	0.501182	1	1	[+19]&[Δ19]	2.12279
ENSMUSG00000019256.17	ENSMUSG00000019256	Ahr		11622	MGI:105043	AHR	aryl hydrocarbon receptor	196			1.1855	0.891714	0.153198	0.300971	0.103135			-0.478476	-0.0967009	0.77349	0.712008	0.940247	0.555471	1	1	0.557689	1		0.381775	1.25197	0.769348	0.344107	1	0.40462	1			-0.44387	-2.6485	1.07191	0.704965	0.0341875	0.367705	1	1	0.413624	1	opposite	-2.20463
ENSMUSG00000019297.9	ENSMUSG00000019297	Nop9		67842	MGI:1915092	NOP9	NOP9 nucleolar protein	161424			0.3179	0.718756	0.735983	0.462596	0.718296			0.237096	-0.858043	0.235263	0.845899	0.482686	0.852192	1	0.73961	1	1		-1.09514	-0.00183221	0.370332	0.998842	0.36382	1	1	↓ in Δ+vWT	[+19]&[Δ19]	-2.21284	-1.53785	0.520012	0.053237	0.177831	0.659706	0.00279358	0.186258	0.00279358	0.0178702	[+19]&[Δ19]	0.674992
ENSMUSG00000019302.16	ENSMUSG00000019302	Atp6v0a1		11975	MGI:103286	ATP6V0A1	ATPase H+ transporting V0 subunit a1	535	yes		0.0642418	0.162615	0.916751	0.80126	1	↓ in KOvWT	[+19]&[Δ19]	-1.19434	-0.511153	0.370628	0.203666	0.585919	0.705505	0.03779	0.225309	0.0496098	0.03779	[+19]&[Δ19]	0.683192	1.56497	0.467614	0.111325	0.554965	0.333606	0.394779			-0.269759	-0.857086	-0.213387	0.782453	0.380676	0.834575	1	1	1	1		-0.587327
ENSMUSG00000019312.10	ENSMUSG00000019312	Grb7		14786	MGI:102683	GRB7	growth factor receptor bound protein 7	2886			-1.06438	0.482132	0.366549	0.68042	0.548072	↑ in KOvWT	[+19]&[Δ19]	1.99628	-0.0607132	-0.932586	0.136918	0.96481	0.504743	0.00120764	0.0347728	0.0143727	0.00120764	[+19]&[Δ19]	-2.05699	-2.92886	0.126797	0.0326264	0.595804	0.144383	0.273938			-0.866221	-0.21048	-0.456366	0.58571	0.894738	0.775393	1	0.801248	1	1		0.655741
ENSMUSG00000019373.11	ENSMUSG00000019373	Cops3		26572	MGI:1349409	COPS3	COP9 signalosome subunit 3	8533			-0.266308	-0.136909	0.763782	0.882053	1			-0.544408	-1.35104	-0.372698	0.621348	0.220677	0.745231	1	1	1	1		-0.806633	0.17171	0.464877	0.881053	0.234992	1	1	↓ in Δ+vWT	[Δ19]	-1.20013	-2.24743	0.158494	0.22479	0.0233255	0.878036	0.0307807	1	0.0855139	1	opposite	-1.04731
ENSMUSG00000019428.16	ENSMUSG00000019428	Fkbp8		14232	MGI:1341070	FKBP8	FKBP prolyl isomerase 8	23770			0.34953	0.67009	0.642841	0.394959	0.538515			-0.352912	-0.81001	0.345976	0.738905	0.445236	0.753021	1	1	0.79974	1		-0.457097	0.698888	0.667276	0.5258	1	0.817692	1			-0.471189	-2.07633	0.484909	0.606599	0.025436	0.61124	1	1	0.426459	1	[+19]	-1.60515
ENSMUSG00000019433.9	ENSMUSG00000019433	Gipc1		67903	MGI:1926252	GIPC1	GIPC PDZ domain containing family member 1	10755	yes		0.758323	0.386877	0.363203	0.655527	0.518906			0.208969	-1.42543	1.33844	0.855548	0.230463	0.252838	1	0.525662	1	1	opposite	-1.63439	1.12947	0.169793	0.335343	0.0801023	0.172978	0.0320249	↓ in Δ+vWT	[+19]&[Δ19]	-2.52349	-0.532276	-0.926791	0.044353	0.662066	0.458256	0.0010968	0.0127188	0.0341171	0.0010968	[+19]&[Δ19]	1.99121
ENSMUSG00000019487.11	ENSMUSG00000019487	Trip10		106628	MGI:2146901	TRIP10	thyroid hormone receptor interactor 10	9322			0.614259	0.345589	0.408121	0.655676	0.565832			0.204836	0.0118373	-0.237077	0.85868	0.991803	0.841878	1	1	1	1		-0.192999	-0.441913	0.867088	0.710225	1	1	1			-0.419645	-0.302024	-1.18709	0.628036	0.727612	0.189511	1	1	1	1		0.117621
ENSMUSG00000019494.14	ENSMUSG00000019494	Cops6		26893	MGI:1349439	COPS6	COP9 signalosome subunit 6	10980			0.0319946	-0.122974	0.972131	0.897266	1			-0.0383223	-1.4652	-0.323438	0.975858	0.247529	0.804845	1	1	1	1		-1.42688	-0.285115	0.260147	0.827591	0.128867	1	1	↓ in Δ+vWT	[Δ19]	-1.79091	-2.23225	-0.339795	0.105865	0.0439835	0.768172	0.0112273	1	0.0494195	1	[Δ19]	-0.44134
ENSMUSG00000019505.7	ENSMUSG00000019505	Ubb		22187	MGI:98888	UBB	ubiquitin B	7314			-0.0858653	-0.562346	0.930071	0.579248	1			-0.116292	-1.71843	-0.648233	0.929773	0.192864	0.63368	1	1	1	1		-1.60214	-0.53194	0.224742	0.695756	0.0871977	1	1	↓ in Δ+vWT	[Δ19]	-2.07426	-2.29785	-0.575782	0.0594356	0.0367997	0.61561	0.00463062	1	0.0314655	1	[Δ19]	-0.22359
ENSMUSG00000019518.11	ENSMUSG00000019518	Ap4m1		11781	MGI:1337063	AP4M1	adaptor related protein complex 4 subunit mu 1	9179		[+19]&[Δ19]	1.78318	1.93123	0.0857884	0.0710908	0.0123055			0.504002	1.77993	0.728096	0.668768	0.127623	0.547122	1	1	1	1		1.27593	0.224094	0.27396	0.852767	0.0806344	1	1	↑ in Δ+vWT	[+19]	2.2703	0.387355	2.75519	0.0245312	0.705511	0.00867036	0.000551172	0.003627	1	1	[+19]	-1.88294
ENSMUSG00000019528.18	ENSMUSG00000019528	Gyg		27357	MGI:1351614	GYG1	glycogenin 1	2992			0.307543	0.068113	0.715249	0.938163	1			-1.05812	-1.55188	-0.434539	0.343233	0.167713	0.70397	1	1	0.435164	1		-0.493759	0.623581	0.664361	0.589681	1	0.836766	1	↓ in Δ+vWT	[+19]&[Δ19]	-2.23186	-1.18102	0.112212	0.0456761	0.283781	0.92096	0.00342245	0.0788454	0.00388844	0.00342245	[+19]&[Δ19]	1.05084
ENSMUSG00000019539.11	ENSMUSG00000019539	Rcn3		52377	MGI:1277122	RCN3	reticulocalbin 3	57333			1.02461	0.413377	0.318727	0.696699	0.515544	↑ in KOvWT	[+19]&[Δ19]	3.99634	-2.09819	-0.666382	0.00124763	0.111589	0.608236	1.76876e-12	7.81067e-07	1.09976e-06	1.76876e-12	[+19]&[Δ19]	-6.09453	-4.66272	2.21974e-06	0.000235445	0.00622629	0.185119	0.0183065			-0.778994	-1.95133	0.102442	0.61478	0.210439	0.947679	1	1	0.705366	1		-1.17234
ENSMUSG00000019647.16	ENSMUSG00000019647	Sema6a		20358	MGI:1203727	SEMA6A	semaphorin 6A	57556			-0.126001	-0.579319	0.869323	0.469506	0.896231			-0.906566	-0.616532	-0.134623	0.377452	0.547401	0.898916	1	1	0.35884	1		0.290034	0.771943	0.778927	0.469708	1	0.936565	1			0.579092	-0.686913	0.171217	0.546747	0.477883	0.864581	1	0.271144	1	1		-1.26601
ENSMUSG00000019659.8	ENSMUSG00000019659	Ccdc12		72654	MGI:1919904	CCDC12	coiled-coil domain containing 12	151903			0.432572	1.12356	0.562493	0.150308	0.254042			0.277138	-0.776266	0.434715	0.779153	0.433774	0.673251	1	0.56964	1	1		-1.0534	0.157577	0.288218	0.878529	0.260636	1	1			-0.679243	-1.11336	0.0864739	0.435051	0.202068	0.924194	1	1	0.349004	1		-0.434119
ENSMUSG00000019699.16	ENSMUSG00000019699	Akt3		23797	MGI:1345147	AKT3	AKT serine/threonine kinase 3	10000			0.481486	0.662698	0.54868	0.429552	0.478469	↓ in KOvWT	[+19]&[Δ19]	-1.04049	-0.087983	0.343526	0.259228	0.923825	0.721081	0.0292371	0.157502	0.084312	0.0292371	[+19]&[Δ19]	0.952506	1.38402	0.302025	0.151411	0.751354	0.380621	0.640683			0.200038	0.205821	0.375265	0.861571	0.857616	0.753133	1	1	1	1		0.00578285
ENSMUSG00000019715.14	ENSMUSG00000019715	Gle1		74412	MGI:1921662	GLE1	GLE1 RNA export mediator	2733			-0.348351	-0.256303	0.682515	0.772845	1			-1.27788	-0.993184	-0.578148	0.226272	0.346689	0.598638	1	1	0.282244	1		0.2847	0.699736	0.787892	0.525052	1	0.63134	1			-0.778611	1.09088	-0.711717	0.460565	0.300517	0.517773	1	0.144079	1	1		1.86949
ENSMUSG00000019726.12	ENSMUSG00000019726	Lyst		17101	MGI:107448	LYST	lysosomal trafficking regulator	1130			0.337559	0.420122	0.650324	0.59018	0.769426	↓ in KOvWT		-1.30691	-0.764418	-0.037971	0.153747	0.403786	0.968395	-0.037971	1	0.0577357	1	[Δ19]	0.542491	1.26894	0.554121	0.186064	1	0.666387	1			-0.544894	-0.767389	-0.139323	0.594908	0.454013	0.896449	1	1	1	1		-0.222496
ENSMUSG00000019734.16	ENSMUSG00000019734	Tmc4		353499	MGI:2669035	TMC4	transmembrane channel like 4	147798		[+19]&[Δ19]	1.43583	1.56931	0.144082	0.122326	0.0354867			-0.116171	1.30037	1.21612	0.924616	0.284028	0.330909	1	0.684622	0.736378	1		1.41654	1.33229	0.245531	0.288955	0.140216	0.192116	0.0552223	↑ in Δ+vWT		1.295	0.904043	1.7687	0.244449	0.41794	0.124655	0.0413277	1	1	1		-0.390961
ENSMUSG00000019763.11	ENSMUSG00000019763	Rmnd1		66084	MGI:1913334	RMND1	required for meiotic nuclear division 1 homolog	55005			0.733045	0.759074	0.295444	0.300311	0.177462			0.167017	0.370597	0.662752	0.87468	0.726166	0.546318	1	1	1	1		0.20358	0.495735	0.847553	0.652034	1	1	1	↑ in Δ+vWT	[+19]&[Δ19]	1.76546	-0.504246	0.672619	0.101321	0.641886	0.549442	0.00519927	0.00937144	0.0926018	0.00519927	[+19]&[Δ19]	-2.2697
ENSMUSG00000019774.8	ENSMUSG00000019774	Mtrf1l		108853	MGI:1918830	MTRF1L	mitochondrial translation release factor 1 like	54516			0.276877	0.726662	0.72697	0.380274	0.612995			-0.505432	-0.665159	-0.0317392	0.671755	0.577221	0.979498	1	1	1	1		-0.159727	0.473692	0.893638	0.70162	1	1	1	↓ in Δ+vWT	[Δ19]	-1.32616	-1.75601	0.0887457	0.180124	0.0768242	0.93128	0.0330112	1	0.0615434	1	[Δ19]	-0.429848
ENSMUSG00000019795.17	ENSMUSG00000019795	Pcmt1		18537	MGI:97502	PCMT1	protein-L-isoaspartate (D-aspartate) O-methyltransferase 1	5110		[+19]&[Δ19]	2.48499	2.87986	0.00538686	0.0018168	2.59464e-05	↑ in KOvWT		1.27334	1.73809	1.90323	0.305606	0.160683	0.134855	0.0211595	1	1	1		0.464751	0.629898	0.704641	0.617337	1	0.282897	1	↑ in Δ+vWT	[+19]	2.13431	1.51134	1.87669	0.104109	0.250902	0.165399	0.0049336	0.270607	1	1	[+19]	-0.622977
ENSMUSG00000019796.12	ENSMUSG00000019796	Lrp11		237253	MGI:2442989	LRP11	low density lipoprotein receptor-related protein 11	84918			0.582355	-0.164783	0.422355	0.828589	0.78243			-0.588139	-0.908092	0.23156	0.570725	0.382814	0.828954	1	1	0.517636	1		-0.319952	0.8197	0.759777	0.446758	1	0.81372	1			0.655062	-1.54294	-0.862792	0.556146	0.170612	0.457165	1	0.18399	0.278391	0.106898	[+19]&[Δ19]	-2.198
ENSMUSG00000019804.12	ENSMUSG00000019804	Snx3		54198	MGI:1860188	SNX3	sorting nexin 3	8724			0.391464	0.608784	0.651802	0.500471	0.663867			0.223058	-1.58246	-0.374173	0.838121	0.149807	0.741845	1	0.440419	1	1	[+19]	-1.80552	-0.597232	0.100409	0.599108	0.0313042	0.899078	0.432805	↓ in Δ+vWT	[Δ19]	-1.84082	-2.14231	-0.658807	0.0535115	0.0252372	0.505186	0.00310068	1	0.0417765	1	[Δ19]	-0.301489
ENSMUSG00000019809.16	ENSMUSG00000019809	Pex3		56535	MGI:1929646	PEX3	peroxisomal biogenesis factor 3	8504			0.264224	0.790291	0.763504	0.387123	0.661971			-0.805176	-1.41335	0.666485	0.480547	0.216943	0.572615	1	1	0.241229	1		-0.608179	1.47166	0.596282	0.214045	0.330667	0.309417	0.204854	↓ in Δ+vWT	[Δ19]	-1.85324	-1.69574	0.652972	0.0701879	0.0974546	0.537019	0.00395156	1	0.00395156	1	[Δ19]	0.157497
ENSMUSG00000019817.18	ENSMUSG00000019817	Plagl1		22634	MGI:1100874	PLAGL1	pleiomorphic adenoma gene-like 1	5325		[+19]&[Δ19]	2.48163	2.00719	0.0125479	0.0502558	0.00197215			1.78369	0.629152	1.58804	0.136841	0.607215	0.194496	1	0.109577	1	1		-1.15454	-0.195653	0.331299	0.869245	0.440405	1	1	↑ in Δ+vWT	[+19]	1.90833	1.10809	2.84312	0.109896	0.35876	0.0201531	0.00699453	0.180889	1	1	[+19]	-0.800237
ENSMUSG00000019820.11	ENSMUSG00000019820	Utrn		22288	MGI:104631	UTRN	utrophin	7402		[+19]&[Δ19]	1.33284	1.16136	0.073054	0.135776	0.0218049			-0.237075	0.496326	0.519141	0.808664	0.611483	0.610642	1	0.796748	0.803452	1		0.733401	0.756217	0.453673	0.458973	0.56728	0.572038	0.649022	↑ in Δ+vWT	[+19]&[Δ19]	2.31133	1.4804	1.17751	0.0172575	0.127433	0.246443	0.00102318	0.0833294	0.0393515	0.0075253	[+19]&[Δ19]	-0.830931
ENSMUSG00000019826.11	ENSMUSG00000019826	Zbtb24		268294	MGI:3039618	ZBTB24	zinc finger and BTB domain containing 24	9841			0.178179	-0.028224	0.837226	0.975039	1			0.124758	-0.800303	0.588893	0.90194	0.434512	0.573548	1	0.805359	1	1		-0.92506	0.464135	0.367201	0.657868	0.321371	1	1	↓ in Δ+vWT	[+19]&[Δ19]	-2.01642	-0.598185	-0.595611	0.051347	0.554782	0.569587	0.00142066	0.0251723	0.0281318	0.00142066	[+19]&[Δ19]	1.41824
ENSMUSG00000019828.13	ENSMUSG00000019828	Grm1		14816	MGI:1351338	GRM1	glutamate metabotropic receptor 1	2911	yes		0.536851	1.22521	0.37901	0.0545689	0.0939953			-1.00858	-0.0333187	0.735579	0.385057	0.977003	0.538545	1	0.30936	0.141473	0.101625		0.975264	1.74416	0.40153	0.14687	0.950176	0.234897	0.702199			-0.495546	-1.45436	0.200291	0.564175	0.0952347	0.822562	1	1	0.501389	1		-0.958818
ENSMUSG00000019843.14	ENSMUSG00000019843	Fyn		14360	MGI:95602	FYN	FYN proto-oncogene- Src family tyrosine kinase	2534	yes		0.26984	0.751709	0.7494	0.393641	0.653272			-0.386372	-0.805892	-0.00465827	0.726039	0.465069	0.99676	1	1	1	1		-0.41952	0.381714	0.703876	0.73947	1	1	1	↓ in Δ+vWT	[+19]&[Δ19]	-1.3583	0.923139	0.0832715	0.232321	0.416334	0.943846	0.0100953	0.03839	0.103704	0.0100953	[+19]&[Δ19]	2.28144
ENSMUSG00000019846.11	ENSMUSG00000019846	Lama4		16775	MGI:109321	LAMA4	laminin subunit alpha 4	3910	yes	[+19]&[Δ19]	1.89832	1.79591	0.048997	0.0713287	0.00723914	↑ in KOvWT	[+19]&[Δ19]	3.21217	1.87383	0.465241	0.00245046	0.0799257	0.674909	8.42939e-05	0.0194594	8.42939e-05	0.000190978	[+19]&[Δ19]	-1.33834	-2.74693	0.194828	0.0105337	0.0377448	0.234915	0.0371718	↑ in Δ+vWT	[+19]	2.27168	1.13151	2.23505	0.0540312	0.340869	0.0668707	0.00363647	0.072358	1	1	[+19]	-1.14017
ENSMUSG00000019850.11	ENSMUSG00000019850	Tnfaip3		21929	MGI:1196377	TNFAIP3	TNF alpha induced protein 3	7128		[+19]&[Δ19]	-3.70098	-4.19584	0.00159935	0.000482571	2.1672e-06			-0.877398	0.0535447	-2.38271	0.547449	0.970587	0.108914	1	0.573675	1	1		0.930942	-1.50531	0.523695	0.313367	1	0.0891607	0.593136			-1.34569	1.1677	-3.72444	1	1	1	1	1	1	1		2.51339
ENSMUSG00000019852.7	ENSMUSG00000019852	Arfgef3		215821	MGI:106387	ARFGEF3	ARFGEF family member 3	57221			0.854283	0.936842	0.219186	0.19886	0.0873814	↓ in KOvWT	[+19]&[Δ19]	-1.16493	-0.226265	0.320595	0.24734	0.821814	0.759614	0.0341501	0.179423	0.0819195	0.0341501	[+19]&[Δ19]	0.938669	1.48553	0.351698	0.15743	0.688564	0.420484	0.614994			0.278826	-0.751834	0.303355	0.761769	0.414628	0.752802	1	0.525273	1	1		-1.03066
ENSMUSG00000019854.17	ENSMUSG00000019854	Reps1		19707	MGI:1196373	REPS1	RALBP1 associated Eps domain containing 1	85021			1.06425	1.3806	0.217065	0.121339	0.0572586			0.774409	0.510105	1.34695	0.456871	0.625675	0.205439	1	1	1	1		-0.264304	0.572545	0.798923	0.587649	1	1	1	↑ in Δ+vWT	[+19]	1.57123	0.674203	1.74426	0.151516	0.541591	0.124234	0.0380189	0.156842	1	1	[+19]	-0.897022
ENSMUSG00000019856.14	ENSMUSG00000019856	Fam184a		75906	MGI:1923156	FAM184A	family with sequence similarity 184 member A	79632			0.678266	0.242568	0.464987	0.801465	0.801951			-1.14334	-0.186799	0.225	0.344007	0.876897	0.856966	1	0.298672	0.191066	0.119922		0.956546	1.36834	0.428873	0.27416	0.852518	0.639724	1			0.180173	-0.227748	0.107212	0.881043	0.850039	0.931596	1	1	1	1		-0.407922
ENSMUSG00000019866.14	ENSMUSG00000019866	Crybg1		11630	MGI:109544	CRYBG1	crystallin beta-gamma domain containing 1	202			1.39163	0.583275	0.217387	0.614541	0.346052	↑ in KOvWT	[+19]&[Δ19]	2.99529	1.31856	-1.33864	0.0250202	0.332838	0.348096	0.000341494	0.0257749	0.000359156	0.000341494	[+19]&[Δ19]	-1.67673	-4.33393	0.202025	0.0017811	0.14304	0.061207	0.0208583			-0.0636534	2.40813	1.3515	0.963719	0.0785271	0.336209	1	0.532832	0.811572	0.903711	[+19]&[Δ19]	2.47178
ENSMUSG00000019877.10	ENSMUSG00000019877	Serinc1		56442	MGI:1926228	SERINC1	serine incorporator 1	57515			0.227102	0.560625	0.764142	0.479039	0.77275			-0.924148	-0.375528	0.682103	0.412678	0.739032	0.560267	1	1	0.170205	1		0.54862	1.60625	0.626996	0.170769	1	0.267207	1			-0.675307	-0.674028	0.397478	0.555787	0.556569	0.738665	1	1	0.426792	1		0.00127964
ENSMUSG00000019888.16	ENSMUSG00000019888	Mgat4c		67569	MGI:1914819	MGAT4C	MGAT4 family member C	25834			-0.558821	1.04137	0.489368	0.215344	0.24831	↓ in KOvWT	[Δ19]	-1.44132	-0.999771	0.637851	0.166058	0.335081	0.552029	0.0243558	1	0.0243558	1	[Δ19]	0.441545	2.07917	0.673283	0.0546491	1	0.184029	1			-0.503872	-0.467361	0.233627	0.625574	0.650902	0.827872	1	1	0.625602	1		0.036511
ENSMUSG00000019889.10	ENSMUSG00000019889	Ptprk		19272	MGI:103310	PTPRK	protein tyrosine phosphatase receptor type K	5796		[+19]&[Δ19]	1.10968	1.67127	0.134879	0.0314266	0.0138288			0.391764	0.258786	1.41941	0.697582	0.797483	0.176826	1	1	1	1		-0.132978	1.02765	0.895089	0.328126	1	0.127488	1			0.49308	0.450135	1.39413	0.615107	0.646291	0.173593	1	1	1	1		-0.0429446
ENSMUSG00000019892.13	ENSMUSG00000019892	Lrriq1		74978	MGI:1922228	LRRIQ1	leucine rich repeats and IQ motif containing 1	84125			-0.438228	0.433436	0.635914	0.652203	0.829622	↓ in KOvWT	[+19]&[Δ19]	-1.8599	-0.957699	0.000173669	0.092319	0.385169	0.999879	0.0109834	0.128607	0.0196055	0.0109834	[+19]&[Δ19]	0.9022	1.86007	0.414843	0.105699	0.32001	0.611151	0.43353			-0.498648	-1.07008	-0.281072	0.66738	0.356689	0.815716	1	1	1	1		-0.57143
ENSMUSG00000019897.8	ENSMUSG00000019897	Ccdc59		52713	MGI:1289302	CCDC59	coiled-coil domain containing 59	29080			0.506721	0.280721	0.596338	0.777358	0.943521			-0.161599	-1.25691	0.32017	0.897478	0.316484	0.805039	1	1	1	1		-1.09532	0.481769	0.382762	0.710359	0.244473	1	1	↑ in Δ+vWT	[+19]&[Δ19]	0.984572	-1.17422	-0.682993	0.384101	0.299638	0.56203	0.0296053	0.0970546	0.146278	0.0296053	[+19]&[Δ19]	-2.1588
ENSMUSG00000019906.15	ENSMUSG00000019906	Lin7a		108030	MGI:2135609	LIN7A	lin-7 homolog A- crumbs cell polarity complex component	8825	yes		0.345715	0.544475	0.677479	0.529978	0.728977			-0.718783	-1.25346	-0.0175412	0.538091	0.283911	0.988419	1	1	0.605659	1		-0.534677	0.701242	0.648329	0.562508	1	1	1			-0.760119	-1.88243	-0.661574	0.510223	0.104552	0.580883	1	1	1	1		-1.12231
ENSMUSG00000019907.10	ENSMUSG00000019907	Ppp1r12a		17931	MGI:1309528	PPP1R12A	protein phosphatase 1 regulatory subunit 12A	4659			0.266978	0.572726	0.764088	0.536435	0.84568			-0.789479	-0.883434	0.0806273	0.514149	0.465377	0.948754	1	1	0.502119	1		-0.0939558	0.870106	0.93812	0.487967	1	1	1			-0.510212	-1.22167	0.358723	0.636026	0.257184	0.749738	1	1	0.578625	1		-0.71146
ENSMUSG00000019929.16	ENSMUSG00000019929	Dcn		13179	MGI:94872	DCN	decorin	1634			0.127111	0.671961	0.885366	0.464326	0.910835	↑ in KOvWT	[+19]&[Δ19]	2.67756	-0.0715252	0.7542	0.0298996	0.953761	0.554798	0.000107312	0.00155131	0.0130988	0.000107312	[+19]&[Δ19]	-2.74909	-1.92336	0.0258017	0.131957	0.479771	0.235816	0.256033			-0.531093	-1.50496	1.50958	0.625338	0.166815	0.182923	1	1	0.243041	1	opposite	-0.973864
ENSMUSG00000019935.16	ENSMUSG00000019935	Slc17a8		216227	MGI:3039629	SLC17A8	solute carrier family 17 member 8	246213	yes		0.740762	-0.881948	0.429838	0.369276	0.319291			-0.642019	0.655041	0.657837	0.590087	0.57753	0.587157	1	0.374549	0.385721	0.289005		1.29706	1.29986	0.275418	0.28823	0.36376	0.383152	0.278939	↓ in Δ+vWT	[+19]&[Δ19]	-2.04773	0.392068	-0.559198	0.113868	0.756128	0.668227	0.00372245	0.0149455	0.0713383	0.00372245	[+19]&[Δ19]	2.4398
ENSMUSG00000019948.4	ENSMUSG00000019948	Actr6		67019	MGI:1914269	ACTR6	actin related protein 6	64431			-0.473627	-0.204014	0.631636	0.841855	1	↓ in KOvWT	[+19]&[Δ19]	-1.94563	-1.22653	0.0230664	0.105112	0.305539	0.985118	0.0238686	0.214915	0.0238686	0.0285087	[+19]&[Δ19]	0.719099	1.9687	0.550502	0.113377	0.366403	0.603345	0.470206			-1.04908	-1.65103	-0.171897	0.382742	0.170359	0.890174	1	1	0.373579	1		-0.601948
ENSMUSG00000019960.8	ENSMUSG00000019960	Dusp6		67603	MGI:1914853	DUSP6	dual specificity phosphatase 6	1848			2.31878	-0.367402	1	1	1	↑ in KOvWT	[+19]&[Δ19]	1.89886	-1.38191	0.500957	0.123871	0.276883	0.694621	0.00373719	0.00887276	0.0775818	0.00373719	[+19]&[Δ19]	-3.28078	-1.3979	0.0093415	0.270037	0.0409621	0.465283	0.128142			0.526968	0.349718	-0.333895	0.693799	0.794104	0.808643	1	1	0.750469	1		-0.17725
ENSMUSG00000019961.17	ENSMUSG00000019961	Tmpo		21917	MGI:106920	TMPO	thymopoietin	7112			0.601992	1.19076	0.355983	0.0793184	0.0947436			0.666603	0.0351474	-0.5769	0.452961	0.968659	0.533698	1	0.434156	0.199368	0.200676		-0.631455	-1.2435	0.478872	0.178494	1	0.253609	0.785768			0.489018	0.586222	-1.20362	0.56423	0.489534	0.179067	1	1	0.193227	1	[Δ19]	0.0972046
ENSMUSG00000019969.14	ENSMUSG00000019969	Psen1		19164	MGI:1202717	PSEN1	presenilin 1	5663	yes		0.895707	0.507547	0.234663	0.519371	0.284283			-0.0102234	0.0870625	-0.322821	0.992446	0.935706	0.772695	1	1	1	1		0.0972859	-0.312598	0.928339	0.780149	1	1	1			-0.455235	0.00517955	-0.189395	0.721381	0.996759	0.885571	1	1	1	1		0.460414
ENSMUSG00000019971.10	ENSMUSG00000019971	Cep290		216274	MGI:2384917	CEP290	centrosomal protein 290	80184			0.100163	0.613771	0.895714	0.442915	0.895963	↓ in KOvWT	[+19]&[Δ19]	-1.79263	-0.872066	0.0775378	0.0806011	0.395015	0.942239	0.00655168	0.101438	0.0130324	0.00655168	[+19]&[Δ19]	0.920561	1.87016	0.369815	0.0808449	0.292483	0.52335	0.332792			-0.352425	-0.827976	0.138219	0.741295	0.438049	0.901241	1	1	1	1		-0.475551
ENSMUSG00000019978.16	ENSMUSG00000019978	Epb41l2		13822	MGI:103009	EPB41L2	erythrocyte membrane protein band 4.1 like 2	2037			0.113109	-0.531607	0.848815	0.394758	0.773236	↓ in KOvWT	[+19]	-1.31933	0.527958	-0.874711	0.197034	0.599246	0.403759	0.0358249	0.0358249	1	1	[+19]	1.84729	0.444622	0.0706407	0.675936	0.224374	1	1			0.704593	0.688737	-0.449883	0.418299	0.429128	0.622321	1	1	0.193663	1		-0.0158567
ENSMUSG00000019984.16	ENSMUSG00000019984	Med23		70208	MGI:1917458	MED23	mediator complex subunit 23	9439			0.798175	1.42282	0.319609	0.0861639	0.0823257			-0.122947	0.574064	0.265664	0.902983	0.564182	0.795122	1	0.967331	1	1		0.697011	0.388611	0.487938	0.706525	0.553478	1	1	↑ in Δ+vWT	[+19]&[Δ19]	1.41325	-1.57737	-0.355863	0.197146	0.170371	0.756168	0.00250869	0.0211466	0.0496869	0.00250869	[+19]&[Δ19]	-2.99062
ENSMUSG00000020014.17	ENSMUSG00000020014	Cfap54		380654	MGI:1922208	CFAP54	cilia and flagella associated protein 54	144535			0.181882	1.02669	0.812682	0.196649	0.509375			0.057021	1.19506	1.09893	0.954107	0.223399	0.281078	1	1	1	1	[+19]&[Δ19]	1.13804	1.04191	0.247741	0.308154	0.110986	0.173597	0.0404939	↑ in Δ+vWT	[+19]&[Δ19]	1.02799	-0.45027	-0.467599	0.334157	0.67559	0.674129	0.0326775	0.125451	0.130195	0.0326775	[+19]&[Δ19]	-1.47826
ENSMUSG00000020018.6	ENSMUSG00000020018	Snrpf		69878	MGI:1917128	SNRPF	small nuclear ribonucleoprotein polypeptide F	6636			-0.231878	-0.407125	0.778637	0.635124	0.99936			-0.232434	-0.979255	-0.28507	0.843051	0.407908	0.813533	1	1	1	1		-0.746821	-0.0526363	0.52952	0.965385	0.439385	1	1	↓ in Δ+vWT	[Δ19]	-1.82353	-2.02889	-1.02578	0.0807763	0.0550978	0.333364	0.00451127	1	0.147671	1	[Δ19]	-0.20536
ENSMUSG00000020019.4	ENSMUSG00000020019	Ntn4		57764	MGI:1888978	NTN4	netrin 4	59277		[+19]&[Δ19]	-2.12236	-1.98306	0.0538546	0.0758984	0.00841791			0.196463	-1.09218	0.411199	0.874133	0.386938	0.746131	1	0.698636	1	1		-1.28864	0.214736	0.307929	0.865903	0.24142	1	1	↓ in Δ+vWT	[+19]&[Δ19]	-2.37392	-0.355592	-0.724419	0.0951277	0.799516	0.612958	0.00439196	0.0317246	0.061998	0.00439196	[+19]&[Δ19]	2.01833
ENSMUSG00000020021.4	ENSMUSG00000020021	Fgd6		13998	MGI:1261419	FGD6	FYVE- RhoGEF and PH domain containing 6	55785		[+19]&[Δ19]	-1.60734	-1.59487	0.0449256	0.0550756	0.00500012			-1.21842	-0.696938	-2.48484	0.314722	0.563796	0.0471293	1	1	1	1		0.521481	-1.26642	0.668485	0.315323	1	0.065686	1	↓ in Δ+vWT	[Δ19]	-2.13431	-2.35012	-1.53305	0.0650354	0.043501	0.196094	0.000799371	1	0.232805	1	[Δ19]	-0.215802
ENSMUSG00000020022.17	ENSMUSG00000020022	Ndufa12		66414	MGI:1913664	NDUFA12	NADH:ubiquinone oxidoreductase subunit A12	55967			0.059318	-0.347005	0.954659	0.747269	1	↑ in KOvWT	[+19]&[Δ19]	1.3914	-0.96918	-0.335405	0.3132	0.482496	0.812867	0.0250519	0.0801377	0.143701	0.0250519	[+19]&[Δ19]	-2.36058	-1.7268	0.087144	0.222899	0.162245	0.536406	0.244056	↓ in Δ+vWT	[+19]&[Δ19]	-1.68598	-0.53853	-0.0130347	0.180815	0.668911	0.992022	0.0241865	0.147575	0.0723631	0.0241865	[+19]&[Δ19]	1.14745
ENSMUSG00000020023.18	ENSMUSG00000020023	Tmcc3		319880	MGI:2442900	TMCC3	transmembrane and coiled-coil domain family 3	57458		[+19]&[Δ19]	1.19682	1.14549	0.136577	0.169623	0.0468792			0.25671	-0.594256	0.407196	0.809306	0.584301	0.706847	1	0.772891	1	1		-0.850966	0.150486	0.433989	0.889609	0.518457	1	1	↑ in Δ+vWT	[+19]&[Δ19]	2.03915	1.15432	1.29049	0.0255661	0.210767	0.175399	0.00115778	0.0601782	0.098214	0.0125441	[+19]&[Δ19]	-0.884825
ENSMUSG00000020027.18	ENSMUSG00000020027	Socs2		216233	MGI:1201787	SOCS2	suppressor of cytokine signaling 2	8835		[+19]&[Δ19]	1.03811	1.15662	0.130551	0.107498	0.0283338			0.156574	-0.083964	0.32094	0.861099	0.925405	0.730022	1	1	1	1		-0.240538	0.164367	0.788804	0.859884	1	1	1			0.157543	0.381571	0.559685	0.847782	0.641739	0.513287	1	1	1	1		0.224028
ENSMUSG00000020042.15	ENSMUSG00000020042	Btbd11		74007	MGI:1921257	BTBD11	BTB domain containing 11	121551		[+19]&[Δ19]	1.59521	1.1172	0.0781026	0.234253	0.048783			0.760166	0.436635	1.75787	0.494247	0.696166	0.120867	1	1	1	1		-0.323531	0.997702	0.770714	0.375351	1	0.123116	1			1.12958	0.517981	0.842963	0.28816	0.629747	0.443547	1	0.360731	1	1		-0.611595
ENSMUSG00000020044.13	ENSMUSG00000020044	Timp3		21859	MGI:98754	TIMP3	TIMP metallopeptidase inhibitor 3	7078		[+19]&[Δ19]	2.15114	1.16796	0.00319024	0.126235	0.00837545	↑ in KOvWT		1.43407	0.945766	1.60869	0.186084	0.385435	0.1505	0.0241915	1	1	1		-0.488305	0.174621	0.649991	0.874542	1	1	1	↑ in Δ+vWT	[+19]	2.4175	1.75967	2.81774	0.0208144	0.0935402	0.00953052	2.44923e-05	0.147207	1	1	[+19]	-0.657828
ENSMUSG00000020048.13	ENSMUSG00000020048	Hsp90b1		22027	MGI:98817	HSP90B1	heat shock protein 90 beta family member 1	7184			0.156433	0.573387	0.855209	0.52132	0.947415			-0.800019	-1.37481	0.0426512	0.495028	0.24105	0.972051	1	1	0.484024	1		-0.574787	0.84267	0.624091	0.488867	1	1	1			-0.319337	-0.799126	-0.0953755	0.762645	0.449845	0.931139	1	1	1	1		-0.479789
ENSMUSG00000020059.9	ENSMUSG00000020059	Sycp3		20962	MGI:109542	SYCP3	synaptonemal complex protein 3	50511			1.2609	1.04661	0.175803	0.277573	0.102775	↑ in KOvWT	[+19]	1.88455	-0.261221	2.03317	0.0982059	0.823453	0.0836802	0.0129476	0.0129476	1	1	[+19]	-2.14577	0.148628	0.0627141	0.897841	0.392646	1	1	↑ in Δ+vWT		1.08689	1.29509	1.34861	0.323369	0.238984	0.235127	0.049323	1	1	1		0.2082
ENSMUSG00000020064.9	ENSMUSG00000020064	Herc4		67345	MGI:1914595	HERC4	HECT and RLD domain containing E3 ubiquitin protein ligase 4	26091			-0.0532362	0.661001	0.937799	0.354594	0.83514			-0.554289	-0.372165	-0.763208	0.534356	0.676294	0.412178	1	1	1	1		0.182124	-0.208919	0.838657	0.822927	1	1	1			0.0388837	-0.669394	0.712733	0.965756	0.46099	0.451834	1	0.981368	1	1		-0.708278
ENSMUSG00000020069.16	ENSMUSG00000020069	Hnrnph3		432467	MGI:1926462	HNRNPH3	heterogeneous nuclear ribonucleoprotein H3	3189		[+19]	1.89621	0.640118	0.00591931	0.377028	0.0733244			0.160627	1.10833	1.02239	0.88741	0.325539	0.380663	1	1	1	1		0.947706	0.861762	0.401283	0.460582	0.264136	0.353846	0.190951			0.201777	-0.19495	0.440633	0.851211	0.856942	0.692168	1	1	1	1		-0.396727
ENSMUSG00000020074.7	ENSMUSG00000020074	Ccar1		67500	MGI:1914750	CCAR1	cell division cycle and apoptosis regulator 1	55749			-0.0527354	0.505409	0.949721	0.562666	1			-0.993598	-0.925041	0.100056	0.384908	0.41855	0.93293	1	1	0.275714	1		0.0685568	1.09365	0.952199	0.357673	1	0.832828	1			-0.838378	-0.303947	0.711567	0.402187	0.761338	0.496575	1	1	0.146252	1		0.534431
ENSMUSG00000020077.14	ENSMUSG00000020077	Srgn		19073	MGI:97756	SRGN	serglycin	5552	yes		1.5242	0.0615251	0.188079	0.95898	0.657872	↑ in KOvWT	[+19]&[Δ19]	3.62934	-0.658511	-1.09015	0.0107272	0.652723	0.465519	1.29732e-08	8.94833e-05	7.15953e-05	1.29732e-08	[+19]&[Δ19]	-4.28786	-4.71949	0.00265061	0.001239	0.214757	0.108932	0.0523872			-0.00211078	0.180695	2.02845	1	1	1	1	1	1	1		0.182806
ENSMUSG00000020085.15	ENSMUSG00000020085	Aifm2		71361	MGI:1918611	AIFM2	apoptosis inducing factor mitochondria associated 2	84883			0.039678	0.605114	0.962624	0.489246	1			-0.0992385	-2.0965	-0.745477	0.930781	0.0778452	0.526388	1	1	1	1	[+19]	-1.99726	-0.646238	0.0942452	0.584366	0.0148076	0.616887	0.199519			-1.53372	0.184945	-1.01823	0.201051	0.875323	0.405604	1	0.0621161	1	1		1.71867
ENSMUSG00000020088.10	ENSMUSG00000020088	Sar1a		20224	MGI:98230	SAR1A	secretion associated Ras related GTPase 1A	56681			0.0577731	-0.60836	0.931868	0.391411	0.875534			0.237322	-1.0734	-0.546208	0.789483	0.234531	0.555509	1	0.438427	0.705148	0.653881		-1.31073	-0.78353	0.146922	0.398076	0.0727531	0.454662	0.139083	↓ in Δ+vWT		-1.38296	-1.38454	-1.00523	0.129575	0.130172	0.286173	0.00721889	1	1	1		-0.00157907
ENSMUSG00000020089.8	ENSMUSG00000020089	Ppa1		67895	MGI:97831	PPA1	inorganic pyrophosphatase 1	5464			-0.315312	-0.0285881	0.686062	0.972054	1			-0.968709	-1.07465	-0.322324	0.396434	0.346869	0.786009	1	1	0.482853	1		-0.105937	0.646385	0.926149	0.586269	1	0.941573	1	↓ in Δ+vWT	[Δ19]	-1.37942	-2.02099	0.128802	0.215842	0.0699297	0.911621	0.0408327	1	0.083941	1	[Δ19]	-0.64157
ENSMUSG00000020090.7	ENSMUSG00000020090	Npffr1		237362	MGI:2685082	NPFFR1	neuropeptide FF receptor 1	64106		[+19]&[Δ19]	0.937133	1.36679	0.220618	0.0839764	0.0463889			0.702899	0.0527414	0.379102	0.476596	0.957957	0.708584	1	0.489616	1	1		-0.650158	-0.323797	0.512966	0.747983	1	1	1			-0.122415	0.0158932	1.04031	0.91182	0.988534	0.357477	1	1	0.738486	1		0.138309
ENSMUSG00000020092.9	ENSMUSG00000020092	Pald1		27355	MGI:1351623	PALD1	phosphatase domain containing paladin 1	27143			-1.51954	-0.863476	0.199244	0.468123	0.22269			-0.0945081	-1.9329	-2.75485	0.951102	0.211518	0.0782257	1	1	1	1	[+19]&[Δ19]	-1.83839	-2.66034	0.235316	0.0893317	0.0998303	0.0140377	0.00648296			-1.24438	-1.61248	-2.44867	0.438336	0.315817	0.128618	1	1	1	1		-0.368102
ENSMUSG00000020102.15	ENSMUSG00000020102	Slc16a7		20503	MGI:1330284	SLC16A7	solute carrier family 16 member 7	9194	yes		0.610571	0.822802	0.510819	0.391399	0.406999	↓ in KOvWT	[+19]&[Δ19]	-2.20483	-1.18266	-1.15663	0.126076	0.407129	0.422565	0.0428242	0.18546	0.181315	0.0672622	[+19]&[Δ19]	1.02217	1.0482	0.482956	0.476112	0.396125	0.40381	0.319948			0.222233	-2.49486	0.341072	0.856206	0.0537562	0.787136	1	0.397319	1	1	[+19]	-2.71709
ENSMUSG00000020114.12	ENSMUSG00000020114	Cand1		71902	MGI:1261820	CAND1	cullin associated and neddylation dissociated 1	55832			-1.14012	-0.443163	0.161908	0.602688	0.292304	↓ in KOvWT	[Δ19]	-1.95366	-2.03296	-1.31554	0.0666556	0.0563642	0.235811	0.00142097	1	0.199928	1	[Δ19]	-0.0793015	0.638116	0.940737	0.565686	1	0.321199	1	↓ in Δ+vWT		-1.98208	-2.58234	-1.66639	0.062843	0.0154397	0.133705	0.000250423	1	1	1		-0.600261
ENSMUSG00000020120.15	ENSMUSG00000020120	Plek		56193	MGI:1860485	PLEK	pleckstrin	5341			0.0389757	1.13651	0.972786	0.325817	0.843186			0.73975	1.29512	-0.617133	0.611827	0.373031	0.677683	1	1	0.471914	1		0.555367	-1.35688	0.701701	0.359681	1	0.538063	1			0.951224	0.38977	-0.999949	0.525823	0.795514	0.514383	1	1	0.264259	1		-0.561454
ENSMUSG00000020124.10	ENSMUSG00000020124	Usp15		14479	MGI:101857	USP15	ubiquitin specific peptidase 15	9958			0.34587	0.441338	0.633632	0.561759	0.714481			-1.34259	-0.856719	0.121211	0.25737	0.469694	0.921441	1	1	0.120727	1		0.485874	1.4638	0.682039	0.234009	1	0.667532	1			-0.143184	-0.936512	0.033828	0.898416	0.403909	0.976892	1	1	1	1		-0.793328
ENSMUSG00000020128.15	ENSMUSG00000020128	Vps54		245944	MGI:2178798	VPS54	VPS54 subunit of GARP complex	51542			0.611511	1.36948	0.460978	0.11229	0.164318			-0.272028	0.862059	1.03974	0.79131	0.39805	0.326339	1	0.561744	0.509042	0.573291		1.13409	1.31177	0.268637	0.217691	0.222235	0.147984	0.0685313			0.531221	0.799795	0.699246	0.600709	0.430367	0.508023	1	1	1	1		0.268574
ENSMUSG00000020130.9	ENSMUSG00000020130	Tbc1d15		66687	MGI:1913937	TBC1D15	TBC1 domain family member 15	64786			0.00506115	-0.432032	0.995336	0.632175	1			-1.07795	-1.22598	-0.928797	0.358423	0.296358	0.445539	1	1	1	1		-0.148031	0.149156	0.899762	0.902583	1	1	1	↓ in Δ+vWT	[Δ19]	-1.63563	-1.24408	-0.644818	0.116621	0.232435	0.552874	0.0406216	1	0.114822	1	[Δ19]	0.391558
ENSMUSG00000020140.15	ENSMUSG00000020140	Lgr5		14160	MGI:1341817	LGR5	leucine rich repeat containing G protein-coupled receptor 5	8549		[+19]&[Δ19]	-1.72603	-2.3012	0.0608993	0.0162743	0.00297789			-0.834944	-0.423195	-2.34248	0.440252	0.695404	0.0376363	1	1	1	1	[Δ19]	0.411749	-1.50754	0.703864	0.181797	1	0.0240755	1			-0.826834	-0.241827	-2.80133	0.446239	0.823557	0.0135613	1	0.536956	1	1	[Δ19]	0.585007
ENSMUSG00000020143.15	ENSMUSG00000020143	Dock2		94176	MGI:2149010	DOCK2	dedicator of cytokinesis 2	1794			0.87419	0.397202	0.443631	0.733493	0.69281			-0.422183	1.99948	0.199115	0.769182	0.154741	0.889982	1	0.36686	1	0.934154	[+19]	2.42166	0.621299	0.087393	0.668279	0.0293144	1	0.529744	↑ in Δ+vWT	[Δ19]	2.14707	1.63341	-0.57052	0.11141	0.227824	0.68539	0.012754	1	0.012754	1	[Δ19]	-0.51366
ENSMUSG00000020149.17	ENSMUSG00000020149	Rab1a		19324	MGI:97842	RAB1A	RAB1A- member RAS oncogene family	5861	yes		-0.259141	-0.852712	0.705819	0.236755	0.444222			-0.687537	-0.981486	-0.591122	0.443003	0.273785	0.528541	1	1	1	1		-0.293949	0.0964155	0.74343	0.918225	1	1	1	↓ in Δ+vWT	[Δ19]	-1.38485	-1.1304	-0.4771	0.0450894	0.101688	0.510424	0.0107718	1	0.0330423	1	[Δ19]	0.254449
ENSMUSG00000020152.7	ENSMUSG00000020152	Actr2		66713	MGI:1913963	ACTR2	actin related protein 2	10097	yes		-0.391621	0.493052	0.665554	0.600922	0.801981	↓ in KOvWT	[Δ19]	-1.93644	-1.47838	-0.0233455	0.0908962	0.196657	0.984344	0.0197994	1	0.0197994	1	[Δ19]	0.458067	1.9131	0.689386	0.108098	1	0.596715	1			-1.13109	-1.08562	0.211221	0.318405	0.338252	0.857913	1	1	0.164588	1		0.0454681
ENSMUSG00000020154.10	ENSMUSG00000020154	Ptprb		19263	MGI:97809	PTPRB	protein tyrosine phosphatase receptor type B	5787			1.2142	0.796083	0.161576	0.378263	0.145713			-0.428194	0.570529	0.2461	0.629838	0.516287	0.787805	1	0.396042	0.59878	0.494835		0.998724	0.674294	0.260153	0.464494	0.30143	0.784125	0.589215	↑ in Δ+vWT	[+19]	2.30223	0.362864	2.57223	0.0140563	0.700429	0.00869456	0.0002588	0.00136174	1	1	[+19]	-1.93937
ENSMUSG00000020160.18	ENSMUSG00000020160	Meis1		17268	MGI:104717	MEIS1	Meis homeobox 1	4211			-1.46855	-1.97401	1	1	1	↓ in KOvWT		-1.70931	-1.83944	-5.42489	0.187789	0.157008	9.13512e-05	0.00297157	1	1	1	[Δ19]	-0.130132	-3.71558	0.921152	0.0078961	1	3.18997e-05	1			-1.58517	-0.637289	-2.49262	0.311765	0.683982	0.115746	1	0.367397	1	1		0.947879
ENSMUSG00000020176.17	ENSMUSG00000020176	Grb10		14783	MGI:103232	GRB10	growth factor receptor bound protein 10	2887		[+19]&[Δ19]	1.63332	1.60743	0.0364857	0.0471207	0.00349502			0.23678	1.3576	1.60353	0.806938	0.150763	0.0971861	1	1	1	1	[+19]&[Δ19]	1.12082	1.36675	0.236782	0.158491	0.0750957	0.0326854	0.00580838			0.850543	1.21539	1.4516	0.422961	0.251053	0.183721	1	1	1	1		0.364846
ENSMUSG00000020180.10	ENSMUSG00000020180	Snrpd3		67332	MGI:1914582	SNRPD3	small nuclear ribonucleoprotein D3 polypeptide	6634			0.259463	-0.953923	0.795706	0.357804	0.665293			-0.621619	-1.50589	-1.14143	0.640606	0.258277	0.405188	1	1	1	1		-0.884273	-0.519811	0.506907	0.704694	0.292753	1	1	↓ in Δ+vWT	[Δ19]	-1.92644	-1.48304	-1.22867	0.140824	0.25678	0.362812	0.021191	1	0.278534	1	[Δ19]	0.443405
ENSMUSG00000020181.16	ENSMUSG00000020181	Nav3		260315	MGI:2183703	NAV3	neuron navigator 3	89795			0.752404	1.08356	0.267751	0.128277	0.0784193	↓ in KOvWT	[+19]&[Δ19]	-0.921853	0.0890057	1.03853	0.2918	0.918759	0.255771	0.0196328	0.145628	0.0525273	0.0196328	[+19]&[Δ19]	1.01086	1.96038	0.247881	0.032321	0.680525	0.0414985	0.260659			0.549027	-0.136329	0.642082	0.598644	0.896061	0.555465	1	0.615865	1	1		-0.685356
ENSMUSG00000020191.11	ENSMUSG00000020191	Spata48		73862	MGI:1921112	SPATA48	spermatogenesis associated 48	100130988		[Δ19]	-0.0285106	-2.59085	0.976007	0.0120556	0.488134			-1.44753	-2.70912	-1.11983	0.337187	0.0736281	0.461171	1	1	1	1		-1.2616	0.327694	0.408357	0.83049	0.116155	1	1			2.42737	-2.46311	-1.49243	1	1	1	1	1	1	1		-4.89048
ENSMUSG00000020196.10	ENSMUSG00000020196	Cabin1		104248	MGI:1298375	CABIN1	calcineurin binding protein 1	23523			0.65598	0.479567	0.423953	0.575656	0.499609			-1.15224	-0.351638	0.4432	0.284878	0.743745	0.692126	1	0.275827	0.096735	0.0694013		0.800607	1.59545	0.457857	0.154974	0.721923	0.35879	0.58397			0.00560872	-0.306938	-0.146792	0.995277	0.746107	0.882295	1	1	1	1		-0.312547
ENSMUSG00000020220.16	ENSMUSG00000020220	Vps13d		230895	MGI:2448530	VPS13D	vacuolar protein sorting 13 homolog D	55187		[+19]&[Δ19]	0.922742	1.3893	0.203856	0.06764	0.0368549			-0.355985	0.625731	0.849922	0.661869	0.440052	0.316372	1	0.39538	0.334815	0.266592		0.981716	1.20591	0.227379	0.15644	0.222732	0.111776	0.0559476			0.87871	0.634963	0.722073	0.258674	0.41476	0.376677	1	1	1	1		-0.243747
ENSMUSG00000020231.15	ENSMUSG00000020231	Dip2a		64451	MGI:2385920	DIP2A	disco interacting protein 2 homolog A	23181			0.31451	0.476253	0.693793	0.566061	0.793616			0.604708	-0.48472	-0.15251	0.563935	0.647759	0.888376	1	0.376177	0.550126	0.429018		-1.08943	-0.757218	0.303448	0.484994	0.452397	0.943072	0.973667			0.565121	1.71412	-0.843477	0.543333	0.0635625	0.387711	1	1	0.237976	1	opposite	1.149
ENSMUSG00000020235.16	ENSMUSG00000020235	Fzr1		56371	MGI:1926790	FZR1	fizzy and cell division cycle 20 related 1	51343			-0.914832	-0.646884	0.258074	0.441716	0.244853			-0.802671	-2.74005	-1.21548	0.461855	0.0144648	0.281698	1	1	1	1	[+19]	-1.93737	-0.412805	0.0854834	0.716108	0.00499482	1	1	↓ in Δ+vWT	[Δ19]	-1.81048	-2.6033	-0.182288	0.0923145	0.0170023	0.86913	0.00597508	1	0.0282185	1	[Δ19]	-0.792825
ENSMUSG00000020264.5	ENSMUSG00000020264	Slc36a2		246049	MGI:1891430	SLC36A2	solute carrier family 36 member 2	153201			0.294952	1.38212	0.815912	0.275931	0.596061	↑ in KOvWT	[Δ19]	2.94455	2.74482	-0.551636	0.045994	0.0631011	0.716227	0.00214251	1	0.00214251	1	[Δ19]	-0.199733	-3.49619	0.890535	0.0194661	1	0.270622	1			1.292	2.96976	-1.00115	0.403533	0.053456	0.526306	1	1	0.150115	1	opposite	1.67776
ENSMUSG00000020271.17	ENSMUSG00000020271	Fbxw11		103583	MGI:2144023	FBXW11	F-box and WD repeat domain containing 11	23291			-0.652707	-0.970147	0.46981	0.300068	0.296356			-0.297893	-0.1228	0.653276	0.807088	0.919689	0.600061	1	1	0.787226	1		0.175093	0.951169	0.88635	0.447683	1	0.548884	1			-0.759234	-2.23915	-1.32531	0.546271	0.0845722	0.306697	1	1	1	1		-1.47992
ENSMUSG00000020273.13	ENSMUSG00000020273	Papolg		216578	MGI:2442119	PAPOLG	poly(A) polymerase gamma	64895			-0.669951	-0.692514	0.367393	0.372183	0.273486	↓ in KOvWT	[+19]&[Δ19]	-2.6758	-1.44915	-0.674841	0.00308508	0.0990757	0.454359	0.000158575	0.0171396	0.000669103	0.000158575	[+19]&[Δ19]	1.22665	2.00095	0.182062	0.0334964	0.0395191	0.119001	0.0125644			-0.657118	-1.49093	-1.58203	0.52699	0.153679	0.144475	1	1	1	1	[+19]&[Δ19]	-0.833816
ENSMUSG00000020290.14	ENSMUSG00000020290	Xpo1		103573	MGI:2144013	XPO1	exportin 1	7514			-0.552664	0.556376	0.433618	0.451579	0.391787	↓ in KOvWT	[+19]&[Δ19]	-1.84971	-1.08314	0.824378	0.0903428	0.320479	0.466974	0.00594058	0.164647	0.00594058	0.0145501	[+19]&[Δ19]	0.766564	2.67409	0.483499	0.018658	0.32319	0.117919	0.0972886			-0.81136	0.997014	-0.492564	0.431612	0.333212	0.647328	1	0.130597	1	1		1.80837
ENSMUSG00000020300.14	ENSMUSG00000020300	Cpeb4		67579	MGI:1914829	CPEB4	cytoplasmic polyadenylation element binding protein 4	80315	yes		0.726459	0.742032	0.23273	0.245801	0.114496	↓ in KOvWT	[+19]&[Δ19]	-1.37027	-0.382587	0.264703	0.146837	0.683766	0.786794	0.00821855	0.0984333	0.0297739	0.00821855	[+19]&[Δ19]	0.987679	1.63497	0.296859	0.0971867	0.480813	0.390711	0.379777			0.18676	-0.109687	-0.332741	0.840835	0.906194	0.732499	1	1	1	1		-0.296447
ENSMUSG00000020315.18	ENSMUSG00000020315	Sptbn1		20742	MGI:98388	SPTBN1	spectrin beta- non-erythrocytic 1	6711	yes		0.758049	1.09139	0.262827	0.124753	0.0751091			0.0518463	0.435993	0.741428	0.961773	0.686908	0.510795	1	1	1	1		0.384146	0.689582	0.722501	0.540798	1	0.552924	1			0.462845	0.93484	0.377655	0.678777	0.402895	0.745656	1	1	1	1		0.471995
ENSMUSG00000020321.15	ENSMUSG00000020321	Mdh1		17449	MGI:97051	MDH1	malate dehydrogenase 1	4190			-0.501377	0.00454432	0.54203	0.995779	1			-0.710006	0.111442	-0.112125	0.558361	0.926805	0.928953	1	0.558284	0.711432	0.80609		0.821448	0.597882	0.498317	0.634477	1	1	1	↓ in Δ+vWT	[Δ19]	-1.46043	-2.06976	0.0451987	0.167031	0.0501977	0.967325	0.0235941	1	0.0576082	1	[Δ19]	-0.609331
ENSMUSG00000020326.7	ENSMUSG00000020326	Ccng1		12450	MGI:102890	CCNG1	cyclin G1	900			-0.268789	0.729418	0.758879	0.423217	0.698675			-0.577465	-0.640138	-0.147567	0.638713	0.602812	0.907583	1	1	1	1		-0.0626731	0.429898	0.959423	0.735528	1	1	1			0.0251891	-1.68672	0.100645	0.981429	0.121184	0.928849	1	0.601801	1	1	[+19]	-1.71191
ENSMUSG00000020328.10	ENSMUSG00000020328	Nudcd2		52653	MGI:1277103	NUDCD2	NudC domain containing 2	134492		[+19]&[Δ19]	0.994311	1.09313	0.119758	0.0987779	0.0238789			0.446731	-0.664049	0.697897	0.655551	0.517339	0.496514	1	0.435741	1	1		-1.11078	0.251166	0.277981	0.806351	0.316267	1	1			-0.609124	0.381317	0.983231	0.572419	0.72074	0.370851	1	0.431441	0.260848	0.239632		0.99044
ENSMUSG00000020331.9	ENSMUSG00000020331	Hcn2		15166	MGI:1298210	HCN2	hyperpolarization activated cyclic nucleotide gated potassium and sodium channel 2	610			0.0484573	0.0752414	0.94466	0.917683	1			0.231132	-1.49188	0.685727	0.811555	0.133502	0.494515	1	0.400451	1	1	[+19]	-1.72301	0.454595	0.0833769	0.650903	0.0235182	1	1			-0.450575	-0.956378	1.07736	0.651777	0.341486	0.296565	1	1	0.313248	1		-0.505803
ENSMUSG00000020340.16	ENSMUSG00000020340	Cyfip2		76884	MGI:1924134	CYFIP2	cytoplasmic FMR1 interacting protein 2	26999	yes		-0.160955	0.57422	0.85052	0.519245	0.938128			-1.32446	-1.4796	0.0262223	0.251951	0.200614	0.982587	1	1	0.131528	1		-0.155144	1.35068	0.893255	0.260939	1	0.773178	1			-0.701442	-1.19595	0.75711	0.472555	0.22069	0.458832	1	1	0.196014	1		-0.494505
ENSMUSG00000020349.4	ENSMUSG00000020349	Ppp2ca		19052	MGI:1321159	PPP2CA	protein phosphatase 2 catalytic subunit alpha	5515	yes		0.0389362	0.287134	0.965157	0.756965	1			-0.12771	-1.57222	-0.335498	0.911735	0.173172	0.7792	1	1	1	1		-1.44451	-0.207788	0.210912	0.862186	0.0737602	1	1	↓ in Δ+vWT	[Δ19]	-1.60225	-2.24251	-0.705677	0.134231	0.0364503	0.52638	0.0145661	1	0.154531	1	[Δ19]	-0.640259
ENSMUSG00000020354.15	ENSMUSG00000020354	Sgcd		24052	MGI:1346525	SGCD	sarcoglycan- delta (dystrophin-associated glycoprotein)	6444			0.344744	-0.215299	0.702086	0.818287	1	↓ in KOvWT	[+19]&[Δ19]	-1.15014	1.02625	1.14082	0.312641	0.351067	0.314827	0.00882958	0.0674192	0.0654686	0.00882958	[+19]&[Δ19]	2.1764	2.29097	0.0545624	0.0492113	0.0822677	0.0662618	0.0110305	↑ in Δ+vWT	[+19]&[Δ19]	2.32278	1.04654	-1.64875	0.0454875	0.36969	0.179163	0.00108403	0.0491533	0.00108403	0.00126189	[+19]&[Δ19]	-1.27624
ENSMUSG00000020358.17	ENSMUSG00000020358	Hnrnpab		15384	MGI:1330294	HNRNPAB	heterogeneous nuclear ribonucleoprotein A/B	3182	yes		0.254189	0.178126	0.734434	0.820404	1			-0.40282	-2.05212	-0.802648	0.744928	0.0981551	0.531004	1	1	1	1	[+19]	-1.6493	-0.399828	0.183949	0.755072	0.0397915	1	1	↓ in Δ+vWT	[Δ19]	-2.15108	-1.70521	-1.02416	0.0613556	0.137736	0.390645	0.00743849	1	0.0829779	1	[Δ19]	0.445864
ENSMUSG00000020361.13	ENSMUSG00000020361	Hspa4		15525	MGI:1342292	HSPA4	heat shock protein family A (Hsp70) member 4	3308			0.425253	-0.0222365	0.591918	0.978618	1			-1.15163	-1.17351	-0.697192	0.342395	0.333306	0.579198	1	1	1	1		-0.0218788	0.454441	0.985611	0.717781	1	1	1			-0.787503	0.172887	-0.35008	0.447761	0.867623	0.746636	1	0.32184	1	1		0.960389
ENSMUSG00000020362.13	ENSMUSG00000020362	Cnot6		104625	MGI:2144529	CNOT6	CCR4-NOT transcription complex subunit 6	57472			0.576255	1.28527	0.467459	0.120766	0.173004			-0.808892	-0.397672	0.0951661	0.432527	0.69923	0.929205	1	1	0.34651	1		0.411221	0.904059	0.6904	0.399951	1	0.883329	1	↓ in Δ+vWT	[+19]&[Δ19]	-1.26259	-0.617131	-0.0654482	0.171437	0.50278	0.945736	0.0421331	0.215641	0.0746451	0.0421331	[+19]&[Δ19]	0.64546
ENSMUSG00000020363.6	ENSMUSG00000020363	Gfpt2		14584	MGI:1338883	GFPT2	glutamine-fructose-6-phosphate transaminase 2	9945		[Δ19]	-0.258633	-2.16324	0.781611	0.0287238	0.328321			-0.0712693	0.390951	-3.25024	0.953351	0.747578	0.0113404	1	1	1	1	[Δ19]	0.46222	-3.17897	0.704357	0.0134807	1	0.000308044	1	↓ in Δ+vWT	[+19]	-1.55826	-0.72336	-2.88335	0.207277	0.555037	0.0251478	0.0270105	0.251344	1	1	[+19]	0.834901
ENSMUSG00000020366.18	ENSMUSG00000020366	Mapk9		26420	MGI:1346862	MAPK9	mitogen-activated protein kinase 9	5601	yes		0.189117	-0.657573	0.792873	0.384226	0.692781			-0.645726	-0.934827	-0.717602	0.5426	0.378671	0.514944	1	1	1	1		-0.289101	-0.0718762	0.785989	0.948123	1	1	1			-0.766954	-0.954638	-0.101836	0.421966	0.318167	0.918553	1	1	0.429707	1		-0.187685
ENSMUSG00000020372.15	ENSMUSG00000020372	Rack1		14694	MGI:101849	RACK1	receptor for activated C kinase 1	10399			-0.855396	-0.705246	0.223966	0.339315	0.158643			-0.951894	-0.523736	-0.749014	0.416263	0.654673	0.537957	1	1	1	1		0.428158	0.20288	0.714633	0.867511	1	1	1	↓ in Δ+vWT	[+19]&[Δ19]	-1.8663	-0.59137	-0.535729	0.053629	0.540834	0.596697	0.00170741	0.0290488	0.0293876	0.00170741	[+19]&[Δ19]	1.27493
ENSMUSG00000020375.9	ENSMUSG00000020375	Rufy1		216724	MGI:2429762	RUFY1	RUN and FYVE domain containing 1	80230			-0.42607	-0.473101	0.60336	0.580604	0.700885	↓ in KOvWT	[+19]&[Δ19]	-1.92769	-1.0934	-0.752163	0.119023	0.376045	0.556052	0.0467426	0.191776	0.113977	0.0467426	[+19]&[Δ19]	0.834295	1.17553	0.500294	0.358422	0.383985	0.418131	0.321695			-0.821161	-1.78072	-1.4755	0.495181	0.139544	0.237614	1	1	1	1		-0.959558
ENSMUSG00000020376.16	ENSMUSG00000020376	Rnf130		59044	MGI:1891717	RNF130	ring finger protein 130	55819			0.15785	0.434613	0.866997	0.656909	1	↑ in KOvWT	[+19]&[Δ19]	1.24498	-0.840568	0.123951	0.309823	0.493617	0.922234	0.0497953	0.0796406	0.235939	0.0497953	[+19]&[Δ19]	-2.08555	-1.12103	0.0892779	0.377111	0.169883	0.844149	0.514131			-0.227029	-1.26309	0.520824	0.842132	0.268652	0.660326	1	1	0.938734	1		-1.03606
ENSMUSG00000020385.16	ENSMUSG00000020385	Clk4		12750	MGI:1098551	CLK4	CDC like kinase 4	57396			0.777644	0.670756	0.29021	0.383876	0.227196			-0.360896	0.268574	0.55756	0.745029	0.808668	0.628959	1	0.865442	0.686034	1		0.62947	0.918456	0.570602	0.426324	0.951192	0.556811	1			0.331064	-0.878536	1.18839	0.741511	0.382133	0.257152	1	0.470643	1	1		-1.2096
ENSMUSG00000020387.15	ENSMUSG00000020387	Jade2		76901	MGI:1924151	JADE2	jade family PHD finger 2	23338			-1.96356	-2.2594	1	1	1	↓ in KOvWT		-3.20219	-2.6911	-2.95355	0.00213379	0.00936582	0.00572814	4.70698e-09	1	1	1		0.511089	0.248635	0.6293	0.819707	1	1	1	↓ in Δ+vWT		-2.13182	-3.00889	-2.38556	0.0565316	0.00750708	0.0399049	2.24482e-05	1	1	1		-0.877063
ENSMUSG00000020393.16	ENSMUSG00000020393	Kremen1		84035	MGI:1933988	KREMEN1	kringle containing transmembrane protein 1	83999			0.329593	-0.905819	0.765477	0.429845	0.714397			0.0120158	-1.34471	0.59268	0.993255	0.348953	0.678811	1	0.897045	1	1		-1.35672	0.580664	0.346181	0.685923	0.241606	0.931249	0.687794			0.271546	0.600494	-0.08665	0.855343	0.68653	0.954389	1	1	1	1		0.328948
ENSMUSG00000020400.17	ENSMUSG00000020400	Tnip1		57783	MGI:1926194	TNIP1	TNFAIP3 interacting protein 1	10318			-0.0927904	-1.4503	0.912401	0.101909	0.514412			0.220704	2.3415	-0.68476	1	1	1	1	1	1	1		2.1208	-0.905463	1	1	1	1	1			0.0203978	-0.90348	-0.43543	0.985117	0.412378	0.701603	1	0.961468	1	1		-0.923878
ENSMUSG00000020409.10	ENSMUSG00000020409	Slu7		193116	MGI:2385598	SLU7	SLU7 homolog- splicing factor	10569			0.0998374	0.370874	0.914395	0.700823	1			-0.351023	-0.941874	0.0932569	0.791524	0.478186	0.945657	1	1	1	1		-0.590851	0.44428	0.6564	0.745399	0.643643	1	1			-0.892312	-0.119934	0.670315	0.453784	0.919793	0.587911	1	0.470928	0.218023	0.237327		0.772379
ENSMUSG00000020420.8	ENSMUSG00000020420	Zfp607a		545938	MGI:3584526	ZNF780A	zinc finger protein 607A-	284323			0.46517	0.260877	0.688069	0.824941	1			0.242826	0.646067	0.200231	0.867997	0.657484	0.891828	1	1	1	1		0.40324	-0.0425948	0.781929	0.976916	1	1	1	↑ in Δ+vWT	[+19]&[Δ19]	1.42199	-1.49596	-0.00695549	0.318453	0.308776	0.996212	0.036551	0.0655672	0.204807	0.036551	[+19]&[Δ19]	-2.91795
ENSMUSG00000020431.5	ENSMUSG00000020431	Adcy1		432530	MGI:99677	ADCY1	adenylate cyclase 1	107	yes		1.07981	0.215673	0.095358	0.751356	0.358462	↑ in KOvWT	[+19]&[Δ19]	1.55982	-0.681654	0.0900535	0.140006	0.522717	0.934857	0.00223251	0.0153136	0.0515073	0.00223251	[+19]&[Δ19]	-2.24147	-1.46976	0.0350005	0.180953	0.155525	0.622516	0.302674			-1.06389	-1.02822	-0.4134	0.244404	0.261219	0.662059	1	1	0.273338	1		0.0356674
ENSMUSG00000020435.17	ENSMUSG00000020435	Osbp2		74309	MGI:1921559	OSBP2	oxysterol binding protein 2	23762			0.278474	0.898339	0.750064	0.323688	0.576472			-0.610432	-0.596047	0.296497	0.595693	0.604396	0.80373	1	1	0.544342	1		0.0143846	0.906929	0.990038	0.447707	1	0.783047	1			-0.126114	-1.06237	0.355426	0.914198	0.36478	0.76999	1	1	1	1		-0.936258
ENSMUSG00000020436.17	ENSMUSG00000020436	Gabrg2		14406	MGI:95623	GABRG2	gamma-aminobutyric acid type A receptor subunit gamma2	2566	yes		0.264565	0.495279	0.764792	0.590528	0.918446			-1.52486	-0.9246	-0.0271236	0.200211	0.436562	0.982403	1	0.332137	0.0903215	0.0892357		0.600263	1.49774	0.614819	0.22481	0.552701	0.728682	0.82097	↑ in Δ+vWT	[+19]&[Δ19]	2.79766	-0.307403	-0.254361	0.0181706	0.795493	0.836305	3.62211e-07	0.000362897	0.000488233	3.62211e-07	[+19]&[Δ19]	-3.10506
ENSMUSG00000020439.17	ENSMUSG00000020439	Smtn		29856	MGI:1354727	SMTN	smoothelin	6525			-0.420617	-1.44877	0.66959	0.15922	0.343463			0.495021	-0.889489	-1.51195	0.668608	0.452579	0.209476	1	0.414162	0.291684	0.24911	[+19]&[Δ19]	-1.38451	-2.00697	0.241515	0.095178	0.240884	0.0464072	0.041268	↓ in Δ+vWT	[+19]&[Δ19]	-1.73376	-0.607354	-0.0749452	0.138985	0.596661	0.948821	0.0131598	0.115245	0.0469886	0.0131598	[+19]&[Δ19]	1.1264
ENSMUSG00000020447.5	ENSMUSG00000020447	Npc1l1		237636	MGI:2685089	NPC1L1	NPC1 like intracellular cholesterol transporter 1	29881			1.12181	1.60151	0.352839	0.188431	0.146487			0.131642	0.0851937	-0.139678	0.932234	0.956141	0.927139	1	1	1	1		-0.0464487	-0.27132	0.976085	0.859053	1	1	1			-0.358266	0.00888527	-0.55662	0.818678	0.995462	0.717165	1	1	1	1		0.367151
ENSMUSG00000020457.13	ENSMUSG00000020457	Drg1		13494	MGI:1343297	DRG1	developmentally regulated GTP binding protein 1	4733			-0.0516061	-0.014307	0.945686	0.9856	1			-0.745647	-0.648835	-0.231143	0.444539	0.505792	0.820229	1	1	1	1		0.0968129	0.514505	0.921072	0.613616	1	1	1	↓ in Δ+vWT	[Δ19]	-1.4339	-1.62694	-0.201053	0.12653	0.0833385	0.837312	0.0220224	1	0.0563915	1	[Δ19]	-0.193032
ENSMUSG00000020462.14	ENSMUSG00000020462	Cfap36		216618	MGI:1913994	CFAP36	cilia and flagella associated protein 36	112942			0.113378	0.222252	0.904624	0.821038	1			-0.650028	-1.52447	-0.667308	0.603498	0.223334	0.606258	1	1	1	1		-0.874442	-0.01728	0.484947	0.989353	0.250831	1	1			-1.52928	-1.20897	-0.60672	0.209515	0.321124	0.63117	1	1	0.227841	1		0.320301
ENSMUSG00000020463.15	ENSMUSG00000020463	Ppp4r3b		104570	MGI:2144474	PPP4R3B	protein phosphatase 4 regulatory subunit 3B	57223			-0.317692	0.461314	0.680902	0.567894	0.779745	↓ in KOvWT	[+19]&[Δ19]	-1.57278	-0.93743	-0.458307	0.0913621	0.313275	0.636835	0.026889	0.17266	0.0592412	0.026889	[+19]&[Δ19]	0.635349	1.11447	0.496277	0.252851	0.327687	0.39577	0.261695	↓ in Δ+vWT	[+19]&[Δ19]	-1.71216	-0.753185	-0.641557	0.0782595	0.437641	0.527069	0.0112254	0.0811012	0.0687346	0.0112254	[+19]&[Δ19]	0.958976
ENSMUSG00000020473.13	ENSMUSG00000020473	Aebp1		11568	MGI:1197012	AEBP1	AE binding protein 1	165		[+19]	1.80326	0.662535	0.010414	0.370284	0.0724655	↑ in KOvWT	[+19]&[Δ19]	3.5263	-0.460066	0.514336	0.00377611	0.709666	0.683812	2.26718e-08	1.21113e-05	0.000200829	2.26718e-08	[+19]&[Δ19]	-3.98636	-3.01196	0.00114553	0.0162653	0.252627	0.245054	0.123843			0.974682	-0.53926	1.81928	0.377396	0.630238	0.111622	1	0.15159	1	1		-1.51394
ENSMUSG00000020474.11	ENSMUSG00000020474	Polm		54125	MGI:1860191	POLM	DNA polymerase mu	27434			1.7748	0.220412	0.135858	0.856902	0.492786			-0.0957865	0.461376	-0.148701	0.951797	0.770883	0.925182	1	1	1	1		0.557163	-0.0529142	0.725083	0.973342	1	1	1	↑ in Δ+vWT	[+19]&[Δ19]	2.3775	-0.12558	0.0990209	0.112941	0.934432	0.948745	0.00134907	0.0216995	0.0302442	0.00134907	[+19]&[Δ19]	-2.50308
ENSMUSG00000020475.3	ENSMUSG00000020475	Pgam2		56012	MGI:1933118	PGAM2	phosphoglycerate mutase 2	5224			-0.235149	-0.0663907	0.754548	0.932715	1			-0.292599	-1.1973	-0.201143	0.78805	0.272732	0.858884	1	1	1	1		-0.904703	0.0914562	0.407806	0.935639	0.231566	1	1	↓ in Δ+vWT	[+19]&[Δ19]	-1.47872	-0.504619	0.126475	0.145136	0.617906	0.904537	0.011904	0.116587	0.0377118	0.011904	[+19]&[Δ19]	0.974101
ENSMUSG00000020476.14	ENSMUSG00000020476	Dbnl		13169	MGI:700006	DBNL	drebrin like	28988	yes		0.918369	-0.124747	0.271985	0.886539	0.671088			0.0430571	-0.106216	0.20048	0.966684	0.918099	0.850294	1	1	1	1		-0.149273	0.157423	0.885446	0.882511	1	1	1			-1.06115	-1.19203	0.891537	0.356895	0.302606	0.449282	1	1	0.104454	1		-0.130874
ENSMUSG00000020486.18	ENSMUSG00000020486	Sept4		18952	MGI:1270156	SEPTIN4	septin 4	5414			-0.288769	0.123461	0.738387	0.891058	1			-0.178243	-1.16549	0.158735	0.889645	0.364329	0.904766	1	1	1	1		-0.987249	0.336978	0.442261	0.799511	0.325294	1	1			-0.739314	-0.406731	0.956167	0.512808	0.718794	0.416179	1	1	0.219267	1		0.332584
ENSMUSG00000020495.13	ENSMUSG00000020495	Smg8		74133	MGI:1921383	SMG8	SMG8 nonsense mediated mRNA decay factor	55181			-0.163741	0.0965275	0.837935	0.907975	1			-1.08611	-1.35046	-0.090337	0.327031	0.223783	0.937163	1	1	0.254952	1		-0.264357	0.995771	0.812708	0.387045	1	0.876763	1	↓ in Δ+vWT	[Δ19]	-1.56132	-1.85611	-0.206306	0.131837	0.0742175	0.847521	0.0212292	1	0.0582239	1	[Δ19]	-0.294793
ENSMUSG00000020515.13	ENSMUSG00000020515	Cnot8		69125	MGI:1916375	CNOT8	CCR4-NOT transcription complex subunit 8	9337			0.665414	0.342579	0.425386	0.693347	0.625782	↑ in KOvWT	[+19]&[Δ19]	1.92231	0.881625	-0.327585	0.0616776	0.394517	0.760688	0.00269289	0.0687627	0.00462523	0.00269289	[+19]&[Δ19]	-1.04069	-2.2499	0.309167	0.0345017	0.247586	0.316164	0.158907	↓ in Δ+vWT	[+19]&[Δ19]	-1.5597	-0.0721956	1.33862	0.223535	0.954486	0.302717	0.0100401	0.110195	0.0315089	0.0100401	[+19]&[Δ19]	1.48751
ENSMUSG00000020516.15	ENSMUSG00000020516	Rps6kb1		72508	MGI:1270849	RPS6KB1	ribosomal protein S6 kinase B1	6198	yes		0.228741	0.313633	0.776371	0.709378	1			-0.303361	-1.14707	-0.0229972	0.783679	0.299645	0.984044	1	1	1	1		-0.84371	0.280364	0.445693	0.807438	0.277765	1	1			-1.15938	-0.660956	-0.200318	0.237286	0.500259	0.84507	1	1	0.172424	1		0.498422
ENSMUSG00000020521.7	ENSMUSG00000020521	Rnft1		76892	MGI:1924142	RNFT1	ring finger protein- transmembrane 1	51136		[Δ19]	0.15485	1.62385	0.819085	0.0195992	0.351696			-0.315369	0.742921	0.547345	0.740471	0.428338	0.572901	1	0.504742	0.626425	0.63977		1.05829	0.862714	0.26426	0.378837	0.239846	0.452903	0.239951			-0.520292	0.394901	0.188927	0.581104	0.672203	0.845409	1	0.414592	0.548714	0.463979		0.915193
ENSMUSG00000020522.13	ENSMUSG00000020522	Mfap3		216760	MGI:1924068	MFAP3	microfibril associated protein 3	4238			-0.277785	-0.221101	0.743789	0.802318	1	↓ in KOvWT	[+19]&[Δ19]	-1.57597	0.651658	-0.234126	0.173913	0.567828	0.843155	0.00739043	0.0260573	0.0955193	0.00739043	[+19]&[Δ19]	2.22763	1.34184	0.0543733	0.263167	0.193567	0.611974	0.324448			0.276671	-3.11997	-0.655315	0.787229	0.0041558	0.540204	1	0.311262	0.684487	0.495757	[+19]&[Δ19]	-3.39665
ENSMUSG00000020523.14	ENSMUSG00000020523	Fam114a2		67726	MGI:1917629	FAM114A2	family with sequence similarity 114 member A2	10827		[+19]&[Δ19]	-1.38569	-1.42272	0.139887	0.144517	0.0404428	↓ in KOvWT		-2.10917	-3.08784	-1.9287	0.104049	0.0173924	0.149657	0.000782384	1	1	1		-0.978671	0.180468	0.451207	0.89281	0.109793	1	1	↓ in Δ+vWT	[Δ19]	-3.47682	-3.4563	-2.08166	0.00395021	0.00417147	0.0959737	1.26272e-05	1	0.0362272	1	[Δ19]	0.0205164
ENSMUSG00000020524.16	ENSMUSG00000020524	Gria1		14799	MGI:95808	GRIA1	glutamate ionotropic receptor AMPA type subunit 1	2890	yes	[+19]&[Δ19]	1.11121	1.77987	0.113398	0.0156674	0.00832892			-0.312367	2.67555	1.44687	0.76971	0.0121481	0.193479	1	0.300167	0.390358	0.238413	[+19]&[Δ19]	2.98791	1.75924	0.00510274	0.113871	0.000148796	0.0472321	0.00112248			0.750291	0.290447	1.23538	0.45565	0.772742	0.24014	1	1	1	1		-0.459845
ENSMUSG00000020526.12	ENSMUSG00000020526	Znhit3		448850	MGI:3051596	ZNHIT3	zinc finger HIT-type containing 3	9326			-0.173888	-0.155698	0.824092	0.848869	1	↑ in KOvWT	[+19]&[Δ19]	2.38081	-0.70958	-0.554682	0.0195901	0.489269	0.602934	1.60787e-07	0.000244803	0.000322272	1.60787e-07	[+19]&[Δ19]	-3.09039	-2.93549	0.0025369	0.00579775	0.120937	0.185277	0.0468835			0.316038	-1.85664	-0.270317	0.73028	0.0456802	0.778218	1	0.280877	0.807852	0.592666	[+19]	-2.17267
ENSMUSG00000020530.14	ENSMUSG00000020530	Ggnbp2		217039	MGI:2387356	GGNBP2	gametogenetin binding protein 2	79893			-1.39681	-0.754294	0.0803419	0.366456	0.0998144	↓ in KOvWT	[Δ19]	-2.32059	-1.76518	-1.20017	0.0355714	0.109864	0.296565	0.00216042	1	0.0667721	1	[Δ19]	0.555411	1.12042	0.614955	0.329866	1	0.196208	1	↓ in Δ+vWT	[Δ19]	-1.89561	-1.98389	-0.730491	0.105729	0.0904536	0.548704	0.0192439	1	0.0988149	1	[Δ19]	-0.0882717
ENSMUSG00000020532.18	ENSMUSG00000020532	Acaca		107476	MGI:108451	ACACA	acetyl-CoA carboxylase alpha	31			-0.790107	-1.32029	0.310488	0.105306	0.0864425			-0.725366	-0.677518	-1.55352	0.461719	0.491771	0.131267	1	1	1	1		0.0478481	-0.828149	0.961326	0.421655	1	0.152862	1			-0.630095	-0.485456	-1.47935	0.484689	0.590281	0.117637	1	1	1	1		0.144638
ENSMUSG00000020537.9	ENSMUSG00000020537	Drg2		13495	MGI:1342307	DRG2	developmentally regulated GTP binding protein 2	1819			0.678974	-0.677257	0.357281	0.383905	0.274678			-0.545773	-0.507267	0.0471993	0.587239	0.613776	0.963502	1	1	0.668351	1		0.0385055	0.592972	0.969738	0.56892	1	1	1			-1.06687	6.66516	-0.0136857	1	1	1	1	1	1	1		7.73203
ENSMUSG00000020538.15	ENSMUSG00000020538	Srebf1		20787	MGI:107606	SREBF1	sterol regulatory element binding transcription factor 1	6720		[+19]&[Δ19]	1.12168	1.09271	0.0743897	0.0963203	0.014571			0.469789	-0.524512	0.686756	0.628093	0.592961	0.49417	1	0.440368	1	1		-0.994302	0.216967	0.310383	0.828818	0.408015	1	1			0.140588	0.115688	0.249734	0.895629	0.914103	0.822362	1	1	1	1		-0.0249004
ENSMUSG00000020541.12	ENSMUSG00000020541	Tom1l1		71943	MGI:1919193	TOM1L1	target of myb1-like 1 (chicken)	10040			0.968441	1.00973	0.198332	0.198802	0.078858			-0.689423	-0.624921	0.30761	0.524235	0.56359	0.782148	1	1	0.403145	1		0.0645024	0.997034	0.952851	0.373703	1	0.667995	1			-0.0665898	-1.109	1.03503	0.947875	0.281719	0.327026	1	1	0.774535	1		-1.04241
ENSMUSG00000020547.5	ENSMUSG00000020547	Bzw2		66912	MGI:1914162	BZW2	basic leucine zipper and W2 domains 2	28969			0.503829	0.755829	0.575088	0.41911	0.494215			-0.127729	-0.651733	0.423995	0.916141	0.591155	0.7359	1	1	1	1		-0.524003	0.551724	0.66586	0.66077	1	1	1			-0.12954	-0.971508	0.223907	0.91137	0.403998	0.853176	1	1	1	1		-0.841968
ENSMUSG00000020564.17	ENSMUSG00000020564	Atxn7l1		380753	MGI:3584458	ATXN7L1	ataxin 7 like 1	222255			0.404691	-0.282579	0.574433	0.708486	0.822941			-0.657331	-0.0667913	0.278025	0.481003	0.942322	0.769509	1	0.510017	0.33003	0.352839		0.59054	0.935356	0.528964	0.331437	1	0.606041	1			0.650343	-0.444837	0.455054	0.501069	0.649111	0.651265	1	0.289441	1	1		-1.09518
ENSMUSG00000020572.8	ENSMUSG00000020572	Nampt		59027	MGI:1929865	NAMPT	nicotinamide phosphoribosyltransferase	10135			-0.0680132	-0.785851	0.922681	0.285433	0.72977			0.187485	0.471207	-1.49379	0.83679	0.60425	0.117113	1	1	0.41839	1	[Δ19]	0.283722	-1.68127	0.755145	0.0779669	1	0.0190281	1			-0.193894	-1.74176	-1.55013	0.823395	0.0483164	0.0895692	1	1	1	1	[+19]&[Δ19]	-1.54787
ENSMUSG00000020576.10	ENSMUSG00000020576	Nbas		71169	MGI:1918419	NBAS	neuroblastoma amplified sequence	51594			0.373712	1.28866	0.572879	0.063623	0.202567			-0.193412	-0.630612	0.743689	0.846035	0.527175	0.473827	1	1	0.735987	1		-0.437199	0.937102	0.661437	0.367215	1	0.353675	1			-0.0097692	-0.779811	0.485806	0.990171	0.327059	0.559011	1	1	1	1		-0.770042
ENSMUSG00000020580.10	ENSMUSG00000020580	Rock2		19878	MGI:107926	ROCK2	Rho associated coiled-coil containing protein kinase 2	9475	yes		-0.323612	0.293664	0.697484	0.735488	1	↓ in KOvWT	[+19]&[Δ19]	-1.49071	-0.463601	-0.17462	0.162033	0.663641	0.87519	0.0206309	0.1237	0.0794302	0.0206309	[+19]&[Δ19]	1.02711	1.31609	0.33536	0.23654	0.499001	0.617971	0.623813			-0.764262	-0.633562	-0.0992674	0.466288	0.545881	0.927796	1	1	0.510168	1		0.1307
ENSMUSG00000020594.14	ENSMUSG00000020594	Pum2		80913	MGI:1931751	PUM2	pumilio RNA binding family member 2	23369	yes		0.676332	0.543256	0.535718	0.626409	0.67527			-0.926889	1.37602	0.81325	0.539763	0.356584	0.590843	1	0.221124	0.313986	0.143172		2.30291	1.74014	0.125255	0.252684	0.116084	0.355769	0.111323	↑ in Δ+vWT	[+19]&[Δ19]	2.22682	1.59666	-1.02332	0.11576	0.261102	0.487547	0.00990577	0.293882	0.00990577	0.0461435	[+19]&[Δ19]	-0.630163
ENSMUSG00000020598.16	ENSMUSG00000020598	Nrcam		319504	MGI:104750	NRCAM	neuronal cell adhesion molecule	4897	yes	[+19]&[Δ19]	0.981821	1.40161	0.116781	0.0331911	0.0112458			-0.800408	-0.256599	1.01683	0.455041	0.810661	0.362242	1	1	0.156075	1		0.543809	1.81724	0.611874	0.103664	1	0.108534	1			0.354303	-0.334541	0.759435	0.742914	0.75685	0.500225	1	0.802185	1	1		-0.688843
ENSMUSG00000020604.13	ENSMUSG00000020604	Arsg		74008	MGI:1921258	ARSG	arylsulfatase G	22901			0.0425607	0.907078	0.967716	0.397127	0.931399			-0.489883	-1.43462	-0.370021	0.731413	0.318475	0.797344	1	1	1	1		-0.944741	0.119862	0.514372	0.934195	0.346818	1	1			-0.272095	0.264213	-2.42914	0.838908	0.842849	0.084735	1	1	1	1	[Δ19]	0.536308
ENSMUSG00000020620.14	ENSMUSG00000020620	Abca8b		27404	MGI:1351668	ABCA8	ATP binding cassette subfamily A member 8	10351			0.420663	0.840336	0.624648	0.347538	0.472573			-0.2183	0.193898	0.00781482	0.847407	0.864087	0.99469	1	1	1	1		0.412198	0.226115	0.716501	0.847585	1	1	1			-0.409037	0.250472	-0.231553	0.68337	0.802258	0.824367	1	0.712449	1	1		0.659509
ENSMUSG00000020627.10	ENSMUSG00000020627	Klhl29		208439	MGI:2683857	KLHL29	kelch like family member 29	114818			0.682606	0.0341965	0.392407	0.967301	0.924403			-0.58373	-0.647843	0.114377	0.613976	0.575865	0.923539	1	1	0.688938	1		-0.0641123	0.698107	0.956075	0.559854	1	1	1			-0.640602	-0.91757	-0.624041	0.580651	0.430012	0.603081	1	1	1	1		-0.276968
ENSMUSG00000020628.16	ENSMUSG00000020628	Trappc12		217449	MGI:2445089	TRAPPC12	trafficking protein particle complex 12	51112			-0.218922	-0.226906	0.759369	0.761794	1			-0.942725	-1.73269	-0.183641	0.328183	0.0736573	0.854814	1	1	0.303538	1		-0.789962	0.759084	0.416501	0.450968	0.120128	0.852533	0.473035			-0.462829	-1.25096	-0.37501	0.548507	0.106648	0.642818	1	1	1	1		-0.788128
ENSMUSG00000020629.12	ENSMUSG00000020629	Adi1		104923	MGI:2144929	ADI1	acireductone dioxygenase 1	55256			0.928662	-0.706969	0.419349	0.55258	0.472323			2.34985	0.246089	0.632999	1	1	1	1	1	1	1		-2.10376	-1.71685	1	1	1	1	1			-0.00904473	2.22373	1.38105	0.994574	0.0866144	0.301065	1	0.580748	0.831309	0.996952	[+19]&[Δ19]	2.23277
ENSMUSG00000020630.9	ENSMUSG00000020630	Rnaseh1		19819	MGI:1335073	RNASEH1	ribonuclease H1	246243			0.399314	-0.451942	0.68006	0.653503	0.889195	↑ in KOvWT	[+19]&[Δ19]	2.27675	1.33873	0.0419705	0.0265793	0.196144	0.968815	0.00178018	0.0719051	0.00178018	0.00271476	[+19]&[Δ19]	-0.938022	-2.23478	0.352644	0.0330895	0.150584	0.501906	0.212871			0.344395	-0.76815	0.243717	0.75431	0.497443	0.829698	1	0.578957	1	1		-1.11254
ENSMUSG00000020640.10	ENSMUSG00000020640	Itsn2		20403	MGI:1338049	ITSN2	intersectin 2	50618			0.988878	1.16969	0.216575	0.162026	0.0716693	↓ in KOvWT	[+19]&[Δ19]	-0.855195	3.05317	1.02368	0.429884	0.00476747	0.363949	0.0266259	0.0925321	0.138231	0.0266259	[+19]&[Δ19]	3.90837	1.87888	0.000306563	0.0959127	1.28729e-05	0.105736	0.00559144			0.556895	0.255702	0.857547	0.57231	0.79547	0.405796	1	1	1	1		-0.301193
ENSMUSG00000020651.8	ENSMUSG00000020651	Slc26a4		23985	MGI:1346029	SLC26A4	solute carrier family 26 member 4	5172		[+19]&[Δ19]	1.1259	1.60201	0.0894758	0.0209849	0.00610078			0.36697	0.151397	-0.00396325	0.710684	0.87851	0.99693	1	1	1	1		-0.215573	-0.370933	0.827685	0.718721	1	1	1	↓ in Δ+vWT	[+19]&[Δ19]	-1.08797	-0.0630158	0.238865	0.258226	0.947444	0.810416	0.0305142	0.148627	0.098412	0.0305142	[+19]&[Δ19]	1.02496
ENSMUSG00000020654.15	ENSMUSG00000020654	Adcy3		104111	MGI:99675	ADCY3	adenylate cyclase 3	109		[+19]&[Δ19]	1.08609	2.17407	0.204453	0.0136135	0.0237764			-0.0348774	0.713226	1.14319	0.975603	0.526504	0.320332	1	1	0.825117	1		0.748103	1.17807	0.509492	0.309012	0.536643	0.198037	0.269877	↑ in Δ+vWT	[+19]&[Δ19]	1.77643	0.876729	0.948768	0.121171	0.447414	0.425075	0.0483097	0.150486	0.18038	0.0547361	[+19]&[Δ19]	-0.899698
ENSMUSG00000020656.16	ENSMUSG00000020656	Grhl1		195733	MGI:2182540	GRHL1	grainyhead like transcription factor 1	29841			-0.104405	-0.521725	0.907741	0.577374	1			-0.615802	-0.78413	-1.577	0.578075	0.47994	0.167676	1	1	1	1		-0.168328	-0.9612	0.880589	0.404439	1	0.163658	1			0.195009	-2.01628	-1.43764	0.861526	0.0803418	0.218569	1	0.419723	0.523398	0.444739	[+19]&[Δ19]	-2.21129
ENSMUSG00000020657.16	ENSMUSG00000020657	Dnajc27		217378	MGI:2443036	DNAJC27	DnaJ heat shock protein family (Hsp40) member C27	51277		[+19]&[Δ19]	1.2799	1.27481	0.121634	0.137624	0.0336074			-0.215666	0.524935	0.961528	0.858271	0.661389	0.434405	1	0.976384	0.719521	1		0.740601	1.17719	0.539143	0.34133	0.720638	0.300882	0.521752			-0.653172	-0.825885	1.01818	0.587461	0.495092	0.406507	1	1	0.290997	1		-0.172714
ENSMUSG00000020658.10	ENSMUSG00000020658	Efr3b		668212	MGI:2444851	EFR3B	EFR3 homolog B	22979		[+19]&[Δ19]	1.11364	1.5186	0.186028	0.0831373	0.036225			0.809725	0.791003	0.468944	0.469919	0.480316	0.686565	1	1	1	1		-0.0187218	-0.340781	0.986647	0.768958	1	1	1			0.229994	4.96984	1.33832	1	1	1	1	1	1	1		4.73984
ENSMUSG00000020669.15	ENSMUSG00000020669	Sh3yl1		24057	MGI:1346118	SH3YL1	SH3 and SYLF domain containing 1	26751			-0.101365	0.0169104	0.915422	0.98637	1			-0.718119	-1.57633	-0.383091	0.559973	0.202068	0.763378	1	1	1	1		-0.858207	0.335029	0.488162	0.792676	0.238208	1	1			-1.29998	-1.93578	-0.285025	0.260827	0.095198	0.811891	1	1	0.21704	1		-0.635795
ENSMUSG00000020681.14	ENSMUSG00000020681	Ace		11421	MGI:87874	ACE	angiotensin I converting enzyme	1636			0.00826367	-1.64771	0.993799	0.138909	0.641514			-0.744899	-1.62023	0.862063	0.588249	0.243977	0.534231	1	1	0.352506	1		-0.875333	1.60696	0.533168	0.251401	0.301977	0.308609	0.186407			-1.35723	0.444399	-1.82215	0.336518	0.749535	0.206225	1	0.144365	1	1		1.80163
ENSMUSG00000020687.13	ENSMUSG00000020687	Cdc27		217232	MGI:102685	CDC27	cell division cycle 27	996		[+19]&[Δ19]	-0.955784	-1.69707	0.182338	0.0239869	0.0212849	↓ in KOvWT		-1.73837	-1.59131	-1.7924	0.0427948	0.0636404	0.0462559	4.6361e-05	1	1	1		0.147058	-0.0540336	0.864153	0.952167	1	1	1	↓ in Δ+vWT		-1.5336	-1.49357	-1.78763	0.0460092	0.0520014	0.0269517	2.78607e-05	1	1	1		0.0400306
ENSMUSG00000020689.4	ENSMUSG00000020689	Itgb3		16416	MGI:96612	ITGB3	integrin subunit beta 3	3690	yes		0.63259	-0.785936	0.615817	0.535336	0.662576			1.17009	2.78381	-1.52716	0.434012	0.0607596	0.318707	1	1	0.130503	1	opposite	1.61372	-2.69724	0.274116	0.0768748	0.0560708	0.0782426	0.00902004			-0.190659	1.97888	-0.609191	0.905184	0.216947	0.701002	1	0.584364	1	1		2.16954
ENSMUSG00000020691.13	ENSMUSG00000020691	Mettl2		52686	MGI:1289171	METTL2A	methyltransferase like 2A	339175			0.75587	0.876274	0.324107	0.27419	0.17898	↑ in KOvWT	[+19]&[Δ19]	1.72419	-0.487553	0.732436	0.177777	0.703713	0.579417	0.0271505	0.0343197	0.198706	0.0271505	[+19]&[Δ19]	-2.21175	-0.991757	0.0842143	0.452629	0.310414	0.532559	0.355302			0.367678	-2.41891	0.598011	0.707449	0.0154817	0.558858	1	0.25396	1	1	[+19]	-2.78659
ENSMUSG00000020698.11	ENSMUSG00000020698	Cct6b		12467	MGI:1329013	CCT6B	chaperonin containing TCP1 subunit 6B	10693			0.0265715	-1.93682	0.982257	0.11628	0.603392			1.08286	-0.833965	-2.05132	0.485548	0.59282	0.191821	1	0.24752	0.141143	0.0755295	[Δ19]	-1.91682	-3.13418	0.218043	0.0457578	0.328749	0.028222	0.0637141	↑ in Δ+vWT	[+19]&[Δ19]	1.50831	-0.00532108	-2.47352	0.297857	0.997104	0.103841	0.0249434	0.176504	0.0468494	0.0249434	[+19]&[Δ19]	-1.51363
ENSMUSG00000020705.6	ENSMUSG00000020705	Ddx42		72047	MGI:1919297	DDX42	DEAD-box helicase 42	11325			0.517105	0.257908	0.56079	0.780567	0.899619			-1.05466	-0.788381	-0.0268791	0.363148	0.49657	0.982189	1	1	0.286329	1		0.266283	1.02778	0.818493	0.393594	1	0.946389	1			-0.556674	-1.0787	-0.381714	0.633637	0.35586	0.753181	1	1	1	1		-0.522021
ENSMUSG00000020716.16	ENSMUSG00000020716	Nf1		18015	MGI:97306	NF1	neurofibromin 1	4763	yes		0.133653	0.0244997	0.832475	0.970573	1			-0.755465	-0.73765	-0.448137	0.361865	0.373305	0.605825	1	1	1	1		0.0178148	0.307328	0.982872	0.723776	1	1	1	↑ in Δ+vWT	[+19]&[Δ19]	1.43353	-1.02674	0.206761	0.0923038	0.22887	0.817174	0.000760363	0.00462834	0.0343682	0.000760363	[+19]&[Δ19]	-2.46028
ENSMUSG00000020717.19	ENSMUSG00000020717	Pecam1		18613	MGI:97537	PECAM1	platelet/endothelial cell adhesion molecule 1	5175			0.65083	-0.875772	0.535796	0.420809	0.457546			0.10403	0.739336	-1.92752	0.92818	0.520039	0.108782	1	1	0.519877	1	[Δ19]	0.635307	-2.03155	0.581122	0.0915035	0.606278	0.0200571	0.196148			1.35887	1.78262	0.0719804	0.235196	0.119125	0.951811	1	1	0.131313	1		0.423757
ENSMUSG00000020720.13	ENSMUSG00000020720	Psmd12		66997	MGI:1914247	PSMD12	proteasome 26S subunit- non-ATPase 12	5718			-0.33608	-0.431909	0.71414	0.650793	0.93152			-0.881081	-1.45596	-0.347191	0.494107	0.258547	0.794125	1	1	1	1		-0.574876	0.533889	0.655554	0.688239	1	1	1	↓ in Δ+vWT	[Δ19]	-1.64268	-1.53477	0.0657718	0.152628	0.181431	0.956093	0.0466355	1	0.0466355	1	[Δ19]	0.107913
ENSMUSG00000020721.16	ENSMUSG00000020721	Helz		78455	MGI:1925705	HELZ	helicase with zinc finger	9931			0.479755	0.72436	0.475271	0.304414	0.303954	↓ in KOvWT	[+19]&[Δ19]	-1.44208	-0.486867	0.432694	0.121101	0.599859	0.655558	0.00563443	0.0908176	0.0153373	0.00563443	[+19]&[Δ19]	0.955215	1.87478	0.305086	0.0540407	0.409462	0.251765	0.218611			3.3562	0.00361307	0.346111	1	1	1	1	1	1	1		-3.35259
ENSMUSG00000020728.17	ENSMUSG00000020728	Cep112		76380	MGI:1923673	CEP112	centrosomal protein 112	201134			-0.940323	-0.974731	0.253729	0.256807	0.130323	↓ in KOvWT	[Δ19]	-1.95447	-2.04136	-1.36257	0.0707968	0.0593035	0.223968	0.00134713	1	0.224578	1	[Δ19]	-0.0868928	0.591902	0.936414	0.599394	1	0.338963	1			-0.522984	-1.11593	-1.09638	0.622954	0.294768	0.323021	1	1	1	1		-0.592944
ENSMUSG00000020732.13	ENSMUSG00000020732	Rab37		58222	MGI:1929945	RAB37	RAB37- member RAS oncogene family	326624			-0.448362	-1.4607	0.673602	0.184828	0.368451			-0.371493	-2.51136	0.343159	0.753768	0.0424582	0.77593	1	1	0.85844	1	[+19]	-2.13987	0.714652	0.0861362	0.55653	0.00826825	0.887725	0.401402			-0.0994361	0.151328	-3.10531	0.939436	0.907874	0.0246671	1	1	1	1	[Δ19]	0.250764
ENSMUSG00000020741.17	ENSMUSG00000020741	Cluh		74148	MGI:1921398	CLUH	clustered mitochondria homolog	23277			-0.100152	-0.534384	0.896356	0.506525	0.984038	↓ in KOvWT	[Δ19]	-1.42459	-2.09259	-0.23839	0.161201	0.0406219	0.821093	0.0203663	1	0.0900381	1	[Δ19]	-0.667991	1.1862	0.515952	0.263153	0.154887	0.587794	0.275788			-1.18249	-1.27914	-0.449435	0.206886	0.172573	0.645419	1	1	0.218669	1		-0.0966489
ENSMUSG00000020744.13	ENSMUSG00000020744	Slc25a19		67283	MGI:1914533	SLC25A19	solute carrier family 25 member 19	60386			0.554164	0.824674	0.554609	0.393653	0.4496			0.0269549	0.614934	0.476762	0.982314	0.610563	0.700121	1	1	1	1		0.587979	0.449807	0.627718	0.71735	0.76667	1	1			-0.478638	0.160424	1.05643	0.693349	0.894211	0.392029	1	0.833655	0.412953	0.777015		0.639062
ENSMUSG00000020747.17	ENSMUSG00000020747	Tmem94		71947	MGI:1919197	TMEM94	transmembrane protein 94	9772			-0.467923	-0.936947	0.566827	0.271553	0.351441			-0.148769	-0.747972	-1.4048	0.88604	0.477535	0.190709	1	1	1	1		-0.599203	-1.25603	0.572527	0.24572	0.551315	0.0952351	0.209013	↓ in Δ+vWT		-0.921531	-1.68569	-1.43341	0.382203	0.121483	0.188616	0.0419823	1	1	1		-0.764157
[truncated: 3,908 more rows]
[truncated: 40 more columns]

[truncated: 1 more sheets: SuppTable 11]
